# Supplementary material for: Characterization of an autonomous pathway complex that promotes flowering in Arabidopsis
Source: Nucleic Acids Res. 2022 Jun 29;50(13):7380–95. doi: 10.1093/nar/gkac551 (PMC9303297; doi:10.1093/nar/gkac551)
Supplement: gkac551_Supplemental_Files [file gkac551_supplemental_files.zip]

Archive with 7 entries (7 files):
- Dataset 1.xlsx
- Dataset 2.xlsx
- Dataset 3.xlsx
- Dataset 4.xlsx
- Dataset 5.xlsx
- Supplemental Figures.pdf
- Supplemental Table 1.docx
