# Supplementary material for: Characterization of an autonomous pathway complex that promotes flowering in Arabidopsis
Source: Nucleic Acids Res. 2022 Jun 29;50(13):7380–95. doi: 10.1093/nar/gkac551 (PMC9303297; doi:10.1093/nar/gkac551)
Supplement: gkac551_Supplemental_Files [file gkac551_supplemental_files.zip › Dataset 1.xlsx]

## Sheet: List of Dataset 1
Dataset 1. The full list of proteins co-purified with FLD, SDG26, LD, EFL2, EFL4, and APRF1 as identified by mass spectrometry.
Dataset 1-1. Background proteins purified by anti-Flag antibody in the wild type Col-0 (repeat 1).
Dataset 1-2. Background proteins purified by anti-Flag antibody in the wild type Col-0 (repeat 2).
Dataset 1-3. Proteins co-purified with FLD in the wild type background.
Dataset 1-4. Proteins co-purified with SDG26 in the wild type background.
Dataset 1-5. Proteins co-purified with LD in the wild type background.
Dataset 1-6. Proteins co-purified with EFL2 in the wild type background.
Dataset 1-7. Proteins co-purified with EFL4 in the wild type background.
Dataset 1-8. Proteins co-purified with APRF1 in the wild type background.
Dataset 1-9. Proteins co-purified with FLD in the sdg26 mutant background.
Dataset 1-10. Proteins co-purified with LD in the sdg26 mutant background.
Dataset 1-11. Proteins co-purified with SDG26 in the fld mutant background.
Dataset 1-12. Proteins co-purified with APRF1 in the fld mutant background.
Dataset 1-13. Proteins co-purified with APRF1 in the ld mutant background.

## Sheet: Col-0 1
Dataset 1-1. Background proteins purified by anti-Flag antibody in the wild type Col-0 (repeat 1).
Sample ID	Accession number	Protein description	Mascot score	MW	Matched queries	Matched peptides
Col-0	IPI00520882	AT3G08590 Probable 2,3-bisphosphoglycerate-independent phosphoglycerate mutase 2	5351	60726	136	49
	IPI00527125	ATRSP41 ATRSP41; RNA binding / nucleic acid binding / nucleotide binding	5012	41344	144	39
	IPI00536803	NIT1 Nitrilase 1	3164	38128	96	29
	IPI00532664	AT4G10320 isoleucyl-tRNA synthetase, putative / isoleucine--tRNA ligase, putative	2599	135399	93	41
	IPI00536454	PSAT Phosphoserine aminotransferase, chloroplastic	2500	47329	65	23
	IPI00520315	RSP35 Arginine/serine-rich-splicing factor RSP40	2370	40295	72	19
	IPI00548138	AT2G17630 phosphoserine aminotransferase, putative	1909	46604	53	22
	IPI00521816	AT5G26710 F21E10.12 protein	1843	82015	61	31
	IPI00543293	HSC70-1 Heat shock cognate 70 kDa protein 1	1627	71313	47	26
	IPI00542919	AT1G19480 F18O14.25	1431	145435	36	22
	IPI00524611	ACT7 Actin-7	1409	41709	37	19
	IPI00524040	ACT8 Actin-8	1323	41836	36	18
	IPI00542809	NIT3 Nitrilase 3	1316	37998	30	9
	IPI00516615	AT1G48120 Serine/threonine-protein phosphatase 7 long form homolog	1312	149360	47	30
	IPI00541691	RSP35 ATRSP35; RNA binding / nucleic acid binding / nucleotide binding	1298	35433	44	15
	IPI00535114	RBCL Ribulose bisphosphate carboxylase large chain	1290	52922	45	22
	IPI00538017	ACT11 Actin-11	1178	41648	33	17
	IPI00522086	TGG1 Isoform 2 of Myrosinase 1	1131	51448	38	14
	IPI00543340	AT3G09440 Heat shock cognate 70 kDa protein 3	1107	71103	32	16
	IPI00538733	AT2G40660 tRNA-binding region domain-containing protein	1091	42062	21	14
	IPI00538379	AT5G11710 Clathrin interactor EPSIN 1	1091	60597	25	19
	IPI00535704	ACT12 Actin-12	1069	41768	32	18
	IPI00535813	ACT1;ACT3 Actin-1	1050	41771	31	18
	IPI00523903	AT5G02490 Heat shock cognate 70 kDa protein 2	1038	71342	33	17
	IPI00518163	RCA Isoform Short of Ribulose bisphosphate carboxylase/oxygenase activase, chloroplastic	986	49069	22	17
	IPI00540778	RP1 Putative uncharacterized protein At1g43170	912	63315	34	13
	IPI00540632	ATPA ATP synthase subunit alpha, chloroplastic	884	55294	23	16
	IPI00530767	EIF4A1 Eukaryotic initiation factor 4A-1	881	46675	25	18
	IPI00537303	GAPA Glyceraldehyde-3-phosphate dehydrogenase A, chloroplastic	876	42463	25	19
	IPI00518637	AT5G35200 Putative clathrin assembly protein At5g35200	853	61141	30	21
	IPI00520226	TUA6 Tubulin alpha-6 chain	776	49506	19	15
	IPI00525420	AT1G64880 ribosomal protein S5 family protein	760	60199	27	20
	IPI00544582	GAPA-2 Glyceraldehyde 3-phosphate dehydrogenase A subunit 2	732	42820	21	16
	IPI00541680	GAPB Glyceraldehyde-3-phosphate dehydrogenase B, chloroplastic	728	47630	18	12
	IPI00542248	AT3G09630 60S ribosomal protein L4-1	703	44674	24	16
	IPI00521292	AT5G02870 60S ribosomal protein L4-2	703	44694	22	15
	IPI00525001	TUB2;TUB3 Tubulin beta-2/beta-3 chain	700	50701	19	13
	IPI00545250	AT1G33120;PGY2 60S ribosomal protein L9-1	698	22004	14	9
	IPI00543798	AT1G57720 Probable elongation factor 1-gamma 2	680	46370	18	15
	IPI00545413	TUB7 Tubulin beta-7 chain	657	50714	18	12
	IPI00524207	ENOC Cytosolic enolase 3	656	51567	18	14
	IPI00518090	GAPC2 GAPC2 (GLYCERALDEHYDE-3-PHOSPHATE DEHYDROGENASE C2); NAD or NADH binding / binding / catalytic/ glyceraldehyde-3-phosphate dehydrogenase (phosphorylating)/ glyceraldehyde-3-phosphate dehydrogenase	641	36890	20	14
	IPI00544923	EMB3010 40S ribosomal protein S6-2	639	28144	20	12
	IPI00538864	RPS6 40S ribosomal protein S6-1	633	28350	17	11
	IPI00522684	BIP1 Luminal-binding protein 1	618	73584	21	14
	IPI00517561	TUB9 Tubulin beta-9 chain	604	49626	18	13
	IPI00542050	TUB4 Tubulin beta-4 chain	589	49791	17	12
	IPI00532111	P40 40S ribosomal protein Sa-1	578	32271	13	9
	IPI00521495	AT5G07090 40S ribosomal protein S4-2	554	29855	21	14
	IPI00544292	CPN60B RuBisCO large subunit-binding protein subunit beta, chloroplastic	546	63770	15	14
	IPI00528882	NPC5 NPC5 (NON-SPECIFIC PHOSPHOLIPASE C5); hydrolase, acting on ester bonds / phospholipase C	537	59034	15	12
	IPI00545444	AT5G58420 40S ribosomal protein S4-3	519	29797	21	14
	IPI00548618	AT1G07930;AT1G07940;AT5G60390;AT1G07920 Elongation factor 1-alpha	513	107107	16	12
	IPI00516284	AT1G09640 Probable elongation factor 1-gamma 1	511	46631	14	13
	IPI00539020	RBCS1A Ribulose bisphosphate carboxylase small chain 1A, chloroplastic	507	20203	14	8
	IPI00529143	TUA3;TUA5 Tubulin alpha-3/alpha-5 chain	505	49622	16	13
	IPI00525776	PB ATP synthase subunit beta, chloroplastic	502	53900	14	13
	IPI00516743	TUB5 Tubulin beta-5 chain	502	50310	15	11
	IPI00534087	HSP81-3 Heat shock protein 90-3	502	80002	19	16
	IPI00992404	AT1G61850 Phospholipases	498	145129	14	14
	IPI00547367	BBC1 60S ribosomal protein L13-1	487	23752	12	7
	IPI00517335	LOS1 Elongation factor EF-2	486	94185	19	12
	IPI00545903	SAM1 S-adenosylmethionine synthase 1	479	43131	12	10
	IPI00520131	U1-70K Isoform Long of U1 small nuclear ribonucleoprotein 70 kDa	472	50358	14	12
	IPI00529348	SAM-2 S-adenosylmethionine synthase 2	472	43228	12	10
	IPI00536966	MTO3 S-adenosylmethionine synthase 4	461	42769	13	13
	IPI00527903	AT3G44690 unknown protein	459	137875	15	12
	IPI00524195	PPa6 Soluble inorganic pyrophosphatase 1, chloroplastic	450	33359	14	11
	IPI00545934	TUB6 Tubulin beta-6 chain	441	50553	15	9
	IPI00524577	AT5G20290 40S ribosomal protein S8-1	441	24978	10	7
	IPI00546454	AT4G16720 60S ribosomal protein L15-1	439	24224	16	7
	IPI00546097	ATB~ BETA Serine/threonine protein phosphatase 2A 57 kDa regulatory subunit B~ beta isoform	436	57436	17	15
	IPI00519855	AT1G71080 unknown protein	413	34811	11	9
	IPI00517961	AT3G09200 60S acidic ribosomal protein P0-2	392	34112	12	9
	IPI00523477	AT5G38420 Ribulose bisphosphate carboxylase small chain 2B, chloroplastic	392	20337	12	7
	IPI00517861	AT3G52930 fructose-bisphosphate aldolase, putative	378	38516	11	11
	IPI00525561	TGG2 Isoform 1 of Myrosinase 2	375	62692	19	12
	IPI00541448	FBA2 Probable fructose-bisphosphate aldolase 2, chloroplastic	361	42961	11	10
	IPI00527713	MEE58 Adenosylhomocysteinase 1	355	53344	13	12
	IPI00517960	NIT2 Nitrilase 2	352	37130	14	9
	IPI00533598	AT2G41840 40S ribosomal protein S2-3	348	30859	13	11
	IPI00538077	AT4G29270 acid phosphatase class B family protein	343	28728	9	7
	IPI00516246	UGE2 UDP-glucose 4-epimerase 3	340	38358	15	9
	IPI00545323	ADK1 Isoform 1 of Adenosine kinase 1	336	37812	8	7
	IPI00523186	AT4G36130 60S ribosomal protein L8-3	327	27931	13	9
	IPI00535150	PAC1 Proteasome subunit alpha type-4	324	27458	7	6
	IPI00517953	EMB2296 60S ribosomal protein L8-1	324	27842	12	9
	IPI00527953	AT3G53870 40S ribosomal protein S3-2	318	27332	9	7
	IPI00520784	AT1G23410 Ubiquitin-40S ribosomal protein S27a-1	317	17660	7	3
	IPI00544214	AT2G01250 60S ribosomal protein L7-2	311	28153	14	13
	IPI00548235	AT5G55670 RNA recognition motif (RRM)-containing protein	305	76386	9	6
	IPI00992739	ATL5 Ribosomal protein L5	283	21532	10	9
	IPI00520474	RABE1b Elongation factor Tu, chloroplastic	278	51598	6	5
	IPI00537564	RPT3 26S protease regulatory subunit 6B homolog	277	45723	7	7
	IPI00547010	AT3G24830 60S ribosomal protein L13a-2	272	23444	13	9
	IPI00522440	ATMS1 5-methyltetrahydropteroyltriglutamate--homocysteine methyltransferase	268	84304	11	10
	IPI00533295	GRF1 14-3-3-like protein GF14 chi	266	29913	8	7
	IPI00519555	AT1G08360 60S ribosomal protein L10a-1	261	24453	10	8
	IPI00525237	CPN60A RuBisCO large subunit-binding protein subunit alpha, chloroplastic	260	62034	7	6
	IPI00529314	RPN1A 26S proteasome non-ATPase regulatory subunit 2 1A	260	98082	7	6
	IPI00529620	P5CS1 Delta-1-pyrroline-5-carboxylate synthase A	258	77654	8	7
	IPI00547255	AGD2 LL-diaminopimelate aminotransferase, chloroplastic	256	50364	9	8
	IPI00521681	XW6 40S ribosomal protein S2-1	253	30722	11	9
	IPI00533300	emb2386 60S ribosomal protein L19-1	252	24591	10	6
	IPI00549111	FBA1 Probable fructose-bisphosphate aldolase 1, chloroplastic	251	42904	8	8
	IPI00532725	SUS2 SUS2	247	275251	6	6
	IPI00528026	AT2G44120 60S ribosomal protein L7	247	28502	11	11
	IPI00528647	AT5G19510 Elongation factor 1-beta 2	244	24186	8	6
	IPI00527972	MAT3 S-adenosylmethionine synthase 3	239	42471	8	8
	IPI00520872	AT3G04840 40S ribosomal protein S3a-1	233	29832	11	9
	IPI00518769	GF14 PHI 14-3-3-like protein GF14 phi	233	30175	7	7
	IPI00530001	GRF5 14-3-3-like protein GF14 upsilon	231	30163	7	7
	IPI00525357	AT5G44500 small nuclear ribonucleoprotein associated protein B, putative / snRNP-B, putative / Sm protein B, putative	231	26982	4	3
	IPI00534852	GS2 Glutamine synthetase, chloroplastic/mitochondrial	230	47381	7	5
	IPI00532008	AT3G11510 40S ribosomal protein S14-2	228	16263	6	6
	IPI00523369	- Putative UDP-glucose:glycoprotein glucosyltransferase	222	188696	11	11
	IPI00521754	AT2G36160 40S ribosomal protein S14-1	221	16247	6	6
	IPI00528761	AT3G07110 60S ribosomal protein L13a-1	221	23451	12	6
	IPI00538615	RPS5B 40S ribosomal protein S5-1	219	22976	8	5
	IPI00523226	AT3G52150 Putative uncharacterized protein F4F15.260	216	59745	6	5
	IPI00547629	AT3G52580 40S ribosomal protein S14-3	216	16228	5	5
	IPI00526310	LOS2 Bifunctional enolase 2/transcriptional activator	216	47689	6	6
	IPI00531026	AT1G30230 Elongation factor 1-delta 1	216	25117	7	6
	IPI00519549	FER1 Ferritin-1, chloroplastic	215	28160	5	4
	IPI00538754	ACS acetyl-CoA synthetase, putative / acetate-CoA ligase, putative	214	76684	7	6
	IPI00520888	OVA5 OVA5 (OVULE ABORTION 5); ATP binding / aminoacyl-tRNA ligase/ lysine-tRNA ligase/ nucleic acid binding / nucleotide binding	214	67545	9	9
	IPI00537782	AT3G60750 Transketolase-like protein	214	81424	6	4
	IPI00517027	GRF6 Isoform 1 of 14-3-3-like protein GF14 lambda	211	27958	6	6
	IPI00526162	VSP1 Vegetative storage protein 1	211	30243	8	7
	IPI00528817	- F5M15.9	202	22779	8	5
	IPI00534241	IMPA-2 IMPA-2 (IMPORTIN ALPHA ISOFORM 2); binding / protein transporter	201	58870	6	6
	IPI00531944	AT5G48760 60S ribosomal protein L13a-4	197	23575	10	6
	IPI00540051	RPL12-C 50S ribosomal protein L12-3, chloroplastic	196	19671	5	4
	IPI00522150	AT3G13580 60S ribosomal protein L7-4	195	28415	8	8
	IPI00520982	AT4G24820 Probable 26S proteasome non-ATPase regulatory subunit 6	194	44254	5	5
	IPI00516681	AT2G37190 60S ribosomal protein L12-1	191	17931	6	6
	IPI00528492	PIP3 Aquaporin PIP2-7	189	29723	4	3
	IPI00525302	ATPC1 ATP synthase gamma chain 1, chloroplastic	188	40886	4	4
	IPI00543693	scpl25 Serine carboxypeptidase-like 25	187	53367	8	5
	IPI00538721	AT1G27400 60S ribosomal protein L17-1	187	19885	7	6
	IPI00543912	AT4G34670 40S ribosomal protein S3a-2	186	29785	10	8
	IPI00535269	AT5G57290 60S acidic ribosomal protein P3-2	185	11856	2	1
	IPI00537168	AT5G45775;RPL16B;AT3G58700 Isoform 1 of 60S ribosomal protein L11-2	184	20848	8	6
	IPI00535490	PGK1 Phosphoglycerate kinase 1, chloroplastic	180	50081	5	5
	IPI00532609	AT1G34030;PFL;RPS18C 40S ribosomal protein S18	179	17534	6	6
	IPI00531702	TCTP Translationally-controlled tumor protein homolog	178	18898	6	6
	IPI00534338	AT5G15200 40S ribosomal protein S9-1	175	23022	8	6
	IPI00549123	AT2G47610 60S ribosomal protein L7a-1	174	29111	6	6
	IPI00536753	PUR ALPHA-1 Isoform 2 of Transcription factor Pur-alpha 1	174	32082	2	2
	IPI00542179	FBR12 Eukaryotic translation initiation factor 5A-2	173	17129	4	3
	IPI00549147	LTA2 LTA2; dihydrolipoyllysine-residue acetyltransferase	171	50049	5	5
	IPI00539157	AT4G25550 protein binding	170	22815	6	4
	IPI00536892	AT2G36460 fructose-bisphosphate aldolase, putative	168	38363	4	4
	IPI00533075	AT2G23390 unknown protein	168	54275	7	6
	IPI00540061	RPL10B 60S ribosomal protein L10-2	167	24893	9	5
	IPI00538689	CAD9 Isoform 2 of Probable cinnamyl alcohol dehydrogenase 9	165	33232	3	3
	IPI00547637	STV1 60S ribosomal protein L24-2	165	18620	6	5
	IPI00522851	AT3G63490 50S ribosomal protein L1, chloroplastic	164	37609	9	9
	IPI00547812	XTH7 Probable xyloglucan endotransglucosylase/hydrolase protein 7	164	33659	8	6
	IPI00524816	ATARCA Isoform 1 of Guanine nucleotide-binding protein subunit beta-like protein A	164	35725	6	6
	IPI00524792	RPS1 RPS1 (RIBOSOMAL PROTEIN S1); RNA binding / structural constituent of ribosome	164	45082	5	5
	IPI00538015	SAC52 60S ribosomal protein L10-1	163	24901	9	6
	IPI00517188	CA2 CA2 (CARBONIC ANHYDRASE 2); carbonate dehydratase/ zinc ion binding	163	36592	4	4
	IPI00536725	XTH6 Probable xyloglucan endotransglucosylase/hydrolase protein 6	162	33670	5	4
	IPI00536778	PIP1B Aquaporin PIP1-2	162	30578	5	3
	IPI00785805	ATP1 ATP synthase subunit alpha, mitochondrial	161	55011	7	7
	IPI00536631	LINC4 Putative nuclear matrix constituent protein 1-like protein	161	121148	8	7
	IPI00540464	EMB3003 F12K21.24	159	48490	4	4
	IPI00527924	emb2394 50S ribosomal protein L6, chloroplastic	159	24690	6	5
	IPI00538115	GRF3 14-3-3-like protein GF14 psi	159	28588	5	5
	IPI00546577	AT3G05560 60S ribosomal protein L22-2	158	14009	5	4
	IPI00535063	SUVR2 SUVR2; histone-lysine N-methyltransferase/ zinc ion binding	158	81927	2	2
	IPI00518742	AT1G15930 40S ribosomal protein S12-1	158	15367	5	4
	IPI00548788	AT3G14600 60S ribosomal protein L18a-3	155	21295	7	4
	IPI00518081	CR88 CR88; ATP binding	153	88202	6	5
	IPI00522986	EIF4A-III DEAD-box ATP-dependent RNA helicase 2	152	45815	4	4
	IPI00517524	GRF2 14-3-3-like protein GF14 omega	150	29144	6	6
	IPI00548475	AT2G34480 60S ribosomal protein L18a-2	149	21293	10	6
	IPI00523299	AT3G11250 60S acidic ribosomal protein P0-3	149	34369	8	7
	IPI00524384	AT3G49910 60S ribosomal protein L26-1	148	16934	6	5
	IPI00518864	AT1G04410 Malate dehydrogenase, cytoplasmic 1	147	35548	3	3
	IPI00526383	AT2G33800 30S ribosomal protein S5, chloroplastic	147	32625	5	5
	IPI00527081	AT2G01140 Probable fructose-bisphosphate aldolase 3, chloroplastic	147	42301	5	5
	IPI00531336	AT1G45000 26S protease regulatory subunit S10B homolog B	146	44727	3	3
	IPI00542662	RPT6A 26S protease regulatory subunit 8 homolog A	146	47218	4	4
	IPI00528129	NPC4 NPC4 (NONSPECIFIC PHOSPHOLIPASE C4); hydrolase, acting on ester bonds / phospholipase C	145	60685	5	4
	IPI00541856	FNR1 Ferredoxin--NADP reductase, leaf isozyme 1, chloroplastic	144	40301	5	5
	IPI00518464	CA1 Isoform 3 of Carbonic anhydrase, chloroplastic	142	29485	4	4
	IPI00544105	AT1G67430 60S ribosomal protein L17-2	141	19842	6	5
	IPI00541952	PGY1 60S ribosomal protein L10a-2	141	24409	7	7
	IPI00519969	GRF10 GRF10 (GENERAL REGULATORY FACTOR 10); ATP binding / protein binding / protein phosphorylated amino acid binding	140	28550	3	3
	IPI00521033	MEE5 MEE5 (MATERNAL EFFECT EMBRYO ARREST 5); GTP binding / GTPase/ translation elongation factor/ translation factor, nucleic acid binding	139	110372	6	4
	IPI00532410	AT3G15000 Uncharacterized protein At3g15000, mitochondrial	139	42843	2	2
	IPI00527538	AT5G15490 UDP-glucose 6-dehydrogenase, putative	135	53083	4	4
	IPI00517001	RPT5A 26S protease regulatory subunit 6A homolog A	135	47450	6	6
	IPI00542391	ADG1 Glucose-1-phosphate adenylyltransferase small subunit, chloroplastic	133	56615	7	6
	IPI00531287	cpHsc70-1 cpHsc70-1 (chloroplast heat shock protein 70-1); ATP binding	130	76461	5	5
	IPI00538915	AT3G13930 Dihydrolipoyllysine-residue acetyltransferase component 2 of pyruvate dehydrogenase complex, mitochondrial	130	58431	4	4
	IPI00538901	AMY3 AMY3 (ALPHA-AMYLASE-LIKE 3); alpha-amylase	128	99780	4	4
	IPI00521990	PIP1;4 Probable aquaporin PIP1-4	128	30673	5	3
	IPI00537930	AT2G21130 Peptidyl-prolyl cis-trans isomerase CYP19-2	127	18452	3	2
	IPI00531713	AT5G55070 Dihydrolipoyllysine-residue succinyltransferase component of 2-oxoglutarate dehydrogenase complex 1, mitochondrial	127	50102	3	3
	IPI00530828	AT4G21650 subtilase family protein	126	81429	3	2
	IPI00542976	U1A U1A (SPLICEOSOMAL PROTEIN U1A); RNA binding / nucleic acid binding / nucleotide binding	125	28056	5	4
	IPI00526535	AT3G11630 2-Cys peroxiredoxin BAS1, chloroplastic	125	29074	5	4
	IPI00516913	AT2G43030 50S ribosomal protein L3-1, chloroplastic	124	29345	4	3
	IPI00520322	VSP2 Vegetative storage protein 2	124	29824	6	5
	IPI00537614	GRP2 GRP2 (GLYCINE RICH PROTEIN 2); double-stranded DNA binding / mRNA binding / nucleic acid binding / single-stranded DNA binding	123	19141	2	1
	IPI00528352	AT4G31490 Coatomer subunit beta-2	123	106010	2	2
	IPI00529406	AT2G42170 actin, putative	123	37058	4	3
	IPI00528095	AT1G62020 Coatomer subunit alpha-1	122	136480	5	5
	IPI00542443	RPN10 26S proteasome non-ATPase regulatory subunit 4	120	40732	5	4
	IPI00520505	HSP60-2 Chaperonin CPN60-like 1, mitochondrial	119	61939	4	3
	IPI00548766	RPT1A 26S protease regulatory subunit 7 homolog A	118	47773	2	2
	IPI00541933	CCR2 CCR2 (COLD, CIRCADIAN RHYTHM, AND RNA BINDING 2); RNA binding / double-stranded DNA binding / single-stranded DNA binding	117	15539	3	3
	IPI00525874	AT3G02080 40S ribosomal protein S19-1	117	15818	5	4
	IPI00536287	APX1 L-ascorbate peroxidase 1, cytosolic	117	27544	3	3
	IPI00535542	RAN2 GTP-binding nuclear protein Ran-2	117	25047	4	4
	IPI00529157	MAC3B Pre-mRNA-processing factor 19 homolog 2	116	56693	6	6
	IPI00533005	FNR2 Isoform 1 of Ferredoxin--NADP reductase, leaf isozyme 2, chloroplastic	113	41142	4	4
	IPI00544394	EMB2765 EMB2765	113	172913	2	2
	IPI00532845	AT1G35680 50S ribosomal protein L21, chloroplastic	112	24024	2	2
	IPI00522202	AT1G18540 60S ribosomal protein L6-1	112	26136	3	3
	IPI00532023	ASP3 Aspartate aminotransferase, chloroplastic	111	48923	3	3
	IPI00541878	AT3G09980 unknown protein	110	20575	6	6
	IPI00540216	CAC3 Acetyl-coenzyme A carboxylase carboxyl transferase subunit alpha, chloroplastic	110	85253	3	3
	IPI00547002	POR C Protochlorophyllide reductase C, chloroplastic	109	43856	3	3
	IPI00546934	PSBA Photosystem Q(B) protein	109	38911	2	2
	IPI00542532	MLP423 MLP-like protein 423	107	17044	3	3
	IPI00548350	AT4G26530 fructose-bisphosphate aldolase, putative	107	38270	2	2
	IPI00521168	AT2G32060 40S ribosomal protein S12-2	106	15319	4	3
	IPI00530035	AT3G03960 chaperonin, putative	105	58902	2	2
	IPI00536616	emb1507 emb1507 (embryo defective 1507); ATP binding / ATP-dependent helicase/ helicase/ nucleic acid binding / nucleoside-triphosphatase/ nucleotide binding	103	246950	4	4
	IPI00534404	AT3G15190 30S ribosomal protein S20, chloroplastic	102	21813	2	2
	IPI00533712	AT1G24510 T-complex protein 1 subunit epsilon	100	59347	3	3
	IPI00992557	JR1 Mannose-binding lectin superfamily protein	99	32070	2	2
	IPI00541286	EMB1080 40S ribosomal protein S11-1	96	17946	6	6
	IPI00543846	AT4G27090 60S ribosomal protein L14-2	95	15496	3	3
	IPI00534442	GAD2 Glutamate decarboxylase 2	93	56105	3	3
	IPI00542080	AT2G05120 unknown protein	93	144507	2	2
	IPI00529697	AT5G59850;RPS15A 40S ribosomal protein S15a-1	91	14795	5	5
	IPI00538666	RPT2a 26S proteasome regulatory subunit 4 homolog A	91	49339	5	4
	IPI00542509	AT5G61170 40S ribosomal protein S19-3	91	15687	5	5
	IPI00526318	AT5G52650 40S ribosomal protein S10-3	90	19539	5	5
	IPI00517911	AT4G25740 40S ribosomal protein S10-1	90	19435	4	4
	IPI00524653	GGT1 GGT1 (GLUTAMATE:GLYOXYLATE AMINOTRANSFERASE); L-alanine:2-oxoglutarate aminotransferase/ glycine:2-oxoglutarate aminotransferase	88	53267	2	2
	IPI00546779	AT3G20820 leucine-rich repeat family protein	87	39837	2	2
	IPI00546240	ASP2 Aspartate aminotransferase, cytoplasmic isozyme 1	87	44239	2	2
	IPI00521837	AT1G01300 aspartyl protease family protein	86	52142	4	4
	IPI00529251	MAC3A Pre-mRNA-processing factor 19 homolog 1	86	56831	5	4
	IPI00525922	VHA-A V-type proton ATPase catalytic subunit A	86	68769	1	1
	IPI00517177	AAC3 ADP,ATP carrier protein 3, mitochondrial	85	40692	5	4
	IPI00535929	LHCB2.1 Photosystem II light harvesting complex gene 2.1	85	28631	5	4
	IPI00991759	AT3G15980 Coatomer, beta~ subunit	85	104945	1	1
	IPI00538817	AT5G65220 50S ribosomal protein L29, chloroplastic	85	19365	1	1
	IPI00521974	BGLU18 Beta-glucosidase 18	85	60421	3	2
	IPI00529344	rpl2;RPL2.2;RPL2.1 50S ribosomal protein L2, chloroplastic	84	29846	3	3
	IPI00518504	AT3G15980 Isoform 1 of Coatomer subunit beta~-3	84	102412	2	2
	IPI00533630	AT3G58610 Ketol-acid reductoisomerase, chloroplastic	84	63772	1	1
	IPI00539595	AT1G74060 60S ribosomal protein L6-2	84	25992	3	3
	IPI00523172	emb1138 Isoform 2 of DEAD-box ATP-dependent RNA helicase 3, chloroplastic	83	80951	4	4
	IPI00543013	WHY1 WHY1 (WHIRLY 1); DNA binding / telomeric DNA binding	82	29040	2	2
	IPI00529643	RPL23AB 60S ribosomal protein L23a-2	80	17385	3	3
	IPI00545655	NFS1 Cysteine desulfurase 1, mitochondrial	80	50263	4	4
	IPI00545321	AT5G07410 Probable pectinesterase 48	80	39312	3	3
	IPI00525551	PAF1 Proteasome subunit alpha type-1-A	80	30457	3	3
	IPI00931032	- AT1G56070 protein	80	23607	5	4
	IPI00548421	AT3G28500 60S acidic ribosomal protein P2-3	79	11728	2	1
	IPI00530288	AT5G06850 C2 domain-containing protein	78	90945	2	2
	IPI00523743	AT1G41880 60S ribosomal protein L35a-2	77	12791	4	3
	IPI00521771	AT3G22230 60S ribosomal protein L27-2	77	15605	4	3
	IPI00518308	AT5G02450 60S ribosomal protein L36-3	77	12182	5	5
	IPI00532980	TPS1 Alpha,alpha-trehalose-phosphate synthase [UDP-forming] 1	77	105910	1	1
	IPI00537155	HEMB1 Delta-aminolevulinic acid dehydratase, chloroplastic	77	46661	2	2
	IPI00520484	AT2G29320 tropinone reductase, putative / tropine dehydrogenase, putative	76	28759	2	2
	IPI00539206	cICDH Cytosolic NADP+-dependent isocitrate dehydrogenase	76	45717	3	3
	IPI00527964	AT3G02530 TCP-1 chaperonin-like protein	75	59372	2	2
	IPI00523179	ASP5 Aspartate aminotransferase, chloroplastic	75	49799	2	2
	IPI00529873	EIF4E Eukaryotic translation initiation factor 4E-1	74	26503	1	1
	IPI00547025	RPS2 30S ribosomal protein S2, chloroplastic	74	26887	3	3
	IPI00521845	MTHSC70-2 MTHSC70-2 (MITOCHONDRIAL HSP70 2); ATP binding	74	72946	5	4
	IPI00536508	AT4G28990 RNA-binding protein-related	73	39759	3	2
	IPI00528096	AT2G27720 60S acidic ribosomal protein P2-1	73	11445	3	3
	IPI00535689	RPL22 50S ribosomal protein L22, chloroplastic	73	18575	1	1
	IPI00546532	AT5G09510 40S ribosomal protein S15-4	72	17061	2	2
	IPI00539833	FTSZ2-1 Cell division protein ftsZ homolog 2-1, chloroplastic	72	50690	1	1
	IPI00520284	AT1G04810 26S proteasome regulatory subunit, putative	71	108798	3	3
	IPI00517305	AT3G55870 anthranilate synthase, alpha subunit, putative	70	55332	4	4
	IPI00542721	CAT3 AT1G20620 protein	70	56926	2	2
	IPI00520566	CHLI2 Magnesium chelatase subunit of protochlorophyllide reductase	69	46545	2	2
	IPI00527199	AT3G45030;AT5G62300 40S ribosomal protein S20-1	69	13870	3	3
	IPI00516234	AT5G08690 ATP synthase subunit beta-2, mitochondrial	69	59676	3	3
	IPI00538502	MAB1 Pyruvate dehydrogenase E1 component subunit beta, mitochondrial	69	39151	1	1
	IPI00516758	RPL14 50S ribosomal protein L14, chloroplastic	69	13573	3	3
	IPI00542071	SRZ-22 SRZ-22; protein binding	69	22444	6	5
	IPI00534843	AT3G62530 Putative uncharacterized protein T12C14_230	69	38146	4	4
	IPI00541782	SNRNP-G Probable small nuclear ribonucleoprotein G	69	8834	2	2
	IPI00544566	RPL27AB 60S ribosomal protein L27a-2	68	16282	3	1
	IPI00516217	AT2G19730 60S ribosomal protein L28-1	68	15886	1	1
	IPI00520007	FUM1 Fumarate hydratase 1, mitochondrial	68	52966	1	1
	IPI00537921	RPL15 50S ribosomal protein L15, chloroplastic	67	29689	1	1
	IPI00523400	ATB2 ATB2; oxidoreductase	67	37901	3	2
	IPI00520181	emb1473 50S ribosomal protein L13, chloroplastic	67	26772	1	1
	IPI00549121	TPI Triosephosphate isomerase, cytosolic	67	27152	2	2
	IPI00526834	AT1G54410 dehydrin family protein	67	10789	2	2
	IPI00523107	AT3G60245 60S ribosomal protein L37a-2	67	10234	1	1
	IPI00538427	AT5G23540 26S proteasome non-ATPase regulatory subunit 14	66	34332	1	1
	IPI00657130	CAC2 CAC2; acetyl-CoA carboxylase/ biotin carboxylase	66	54130	2	2
	IPI00516802	CAC2 Biotin carboxylase, chloroplastic	66	58350	3	3
	IPI00519853	RPL4 50S ribosomal protein L4, chloroplastic	66	30540	3	3
	IPI00528143	RPL18 60S ribosomal protein L18-2	65	20913	2	2
	IPI00522405	ARP7 Actin-related protein 7	65	39879	1	1
	IPI00530988	EDA9 EDA9 (embryo sac development arrest 9); ATP binding	65	63286	4	4
	IPI00536063	MEE34 MEE34	65	35064	1	1
	IPI00517174	SBT5.4 SBT5.4; identical protein binding / serine-type endopeptidase	64	83403	1	1
	IPI00546886	PSAG Photosystem I reaction center subunit V, chloroplastic	63	17075	2	2
	IPI00544012	EMB2769 EMB2769	63	27016	1	1
	IPI00536297	PKP-BETA1 PKP-BETA1 (PLASTIDIC PYRUVATE KINASE BETA SUBUNIT 1); pyruvate kinase	63	63481	1	1
	IPI00532975	AT4G16155 dihydrolipoyl dehydrogenase	63	67048	2	2
	IPI00534336	AT5G18380 40S ribosomal protein S16-3	62	16607	5	4
	IPI00539601	RSZP21 RSZP21 (RS-CONTAINING ZINC FINGER PROTEIN 21); protein binding	62	21524	3	2
	IPI00539231	AT2G37660 Uncharacterized protein At2g37660, chloroplastic	62	34858	2	2
	IPI00530201	IDH-V Isocitrate dehydrogenase [NAD] catalytic subunit 5, mitochondrial	61	40599	1	1
	IPI00549013	PORB Protochlorophyllide reductase B, chloroplastic	61	43332	2	2
	IPI00760344	AT5G11200;AT5G11170 Isoform 1 of DEAD-box ATP-dependent RNA helicase 15	61	48307	3	3
	IPI00544271	AT5G54600 50S ribosomal protein L24, chloroplastic	60	21963	2	2
	IPI00543476	AT5G03340 Cell division control protein 48 homolog E	60	89902	3	3
	IPI00524234	AT5G28060 40S ribosomal protein S24-2	60	15410	1	1
	IPI00519014	EMB2107 EMB2107	60	50805	3	3
	IPI00516311	RPS4 30S ribosomal protein S4, chloroplastic	59	23226	2	2
	IPI00518267	AT1G07360 Zinc finger CCCH domain-containing protein 4	59	53554	1	1
	IPI00548522	LOX2 Lipoxygenase 2, chloroplastic	59	101982	2	2
	IPI00536799	CLPX CLPX; ATP binding / ATPase/ nucleoside-triphosphatase/ nucleotide binding / protein binding	59	61926	1	1
	IPI00525678	AT1G57660;AT1G57860 60S ribosomal protein L21-2	59	18697	4	4
	IPI00528285	EMB2719 Probable 26S proteasome non-ATPase regulatory subunit 3a	58	55548	3	3
	IPI00541353	AT5G13510 50S ribosomal protein L10, chloroplastic	58	24720	1	1
	IPI00519030	ALB1 Magnesium-chelatase subunit chlD, chloroplastic	57	83232	2	2
	IPI00532114	AT3G09500 60S ribosomal protein L35-1	57	14276	4	4
	IPI00543772	FLR1 FLR1; enzyme inhibitor/ transcription factor binding	57	35785	2	1
	IPI00545680	RACK1C_AT Guanine nucleotide-binding protein subunit beta-like protein C	57	35805	4	4
	IPI00548670	ACA9 Calcium-transporting ATPase 9, plasma membrane-type	56	118693	3	1
	IPI00522326	AT2G05220 40S ribosomal protein S17-2	55	15941	2	2
	IPI00519537	AT2G35390 Isoform 1 of Ribose-phosphate pyrophosphokinase 1, chloroplastic	55	43667	1	1
	IPI00520838	AT1G07660;AT3G45930;AT1G07820;AT5G59690;AT5G59970;AT3G46320;AT3G53730;HIS4 Histone H4	55	11402	1	1
	IPI00527514	HOT5 Alcohol dehydrogenase class-3	55	40673	1	1
	IPI00517617	AT5G46430 60S ribosomal protein L32-2	55	15465	1	1
	IPI00520773	ROC3 Peptidyl-prolyl cis-trans isomerase CYP19-1	55	18480	2	2
	IPI00531013	AT1G76010 nucleic acid binding	55	37360	1	1
	IPI00527705	CAB3;CAB2 Chlorophyll a-b binding protein 2, chloroplastic	54	28209	5	4
	IPI00545357	AT1G53645 T3F20.1 protein	53	91140	1	1
	IPI00525948	SE Serrate RNA effector molecule	53	81049	2	2
	IPI00517666	AT5G38050 unknown protein	53	31174	2	2
	IPI00521214	NDPK1 NDPK1; ATP binding / nucleoside diphosphate kinase	52	18802	1	1
	IPI00540337	NTF2A NTF2A (NUCLEAR TRANSPORT FACTOR 2A); Ran GTPase binding / protein transporter	52	13519	1	1
	IPI00525992	PUB25 U-box domain-containing protein 25	52	46027	4	1
	IPI00533218	AT1G29250 nucleic acid binding	52	14564	2	2
	IPI00520967	RGP2 UDP-arabinopyranose mutase 2	51	40864	1	1
	IPI00530877	AT5G02240 Uncharacterized protein At5g02240	51	27086	2	2
	IPI00518711	- Putative RNA binding protein	51	34816	1	1
	IPI00538194	AT2G44060 late embryogenesis abundant family protein / LEA family protein	51	36014	1	1
	IPI00520760	AT4G20460 Probable UDP-arabinose 4-epimerase 3	51	45126	1	1
	IPI00527840	CPSF30 Isoform 1 of Cleavage and polyadenylation specificity factor CPSF30	51	69970	1	1
	IPI00526405	FER3 Ferritin-3, chloroplastic	51	28819	2	2
	IPI00547186	AT1G48350 50S ribosomal protein L18, chloroplastic	50	18715	1	1
	IPI00546896	PKT3 3-ketoacyl-CoA thiolase 2, peroxisomal	50	48548	1	1
	IPI00540850	CER2 CER2 (ECERIFERUM 2); transferase/ transferase, transferring acyl groups other than amino-acyl groups	50	47208	1	1
	IPI00530419	ACO1 Aconitate hydratase 1	50	98090	2	2
	IPI00534812	AT5G39570 Uncharacterized protein At5g39570	50	43500	1	1
	IPI00519674	AT3G07030 nucleic acid binding	50	42476	1	1
	IPI00522535	EIF3C Eukaryotic translation initiation factor 3 subunit C	49	102884	1	1
	IPI00535973	AT2G05920 subtilase family protein	49	79965	2	2
	IPI00526529	ATP3 ATP synthase subunit gamma, mitochondrial	49	35426	1	1
	IPI00546882	AT3G56340 40S ribosomal protein S26-3	48	14619	1	1
	IPI00521247	HTB9 Histone H2B.6	48	16426	1	1
	IPI00523606	AT5G07790 unknown protein	48	69707	1	1
	IPI00546101	AT4G03120 proline-rich family protein	48	22384	1	1
	IPI00539599	AT1G31540 Downy mildew resistance protein RPP5, putative	48	137697	1	1
	IPI00534156	AT4G18100 60S ribosomal protein L32-1	47	15493	1	1
	IPI00525540	PTAC17 PTAC17	47	49457	3	3
	IPI00534136	AT5G20890 chaperonin, putative	47	57250	2	1
	IPI00517126	CRD1 Magnesium-protoporphyrin IX monomethyl ester [oxidative] cyclase, chloroplastic	47	47600	1	1
	IPI00516767	ACP3 Acyl carrier protein 3, chloroplastic	46	14641	1	1
	IPI00541950	AT1G60690 aldo/keto reductase family protein	46	38137	2	2
	IPI00530094	RD21 Cysteine proteinase RD21a	46	50933	2	2
	IPI00544876	SBPASE Sedoheptulose-1,7-bisphosphatase, chloroplastic	46	42388	2	2
	IPI00516486	TIP2 Aquaporin TIP1-2	46	25832	1	1
	IPI00542269	LHCB4.2 Isoform 1 of Chlorophyll a-b binding protein CP29.2, chloroplastic	45	31174	1	1
	IPI00852372	- Putative uncharacterized protein T7P1.14	45	111589	2	1
	IPI00545869	AT3G30280 transferase family protein	45	48669	2	1
	IPI00535440	GSTL3 In2-1 protein, putative	44	27073	1	1
	IPI00536151	AT4G36550 binding / ubiquitin-protein ligase	44	79868	1	1
	IPI00529336	AT2G43770 transducin family protein / WD-40 repeat family protein	44	37862	2	2
	IPI00524343	MDH Malate dehydrogenase, chloroplastic	44	42379	2	1
	IPI00516279	PPR596 Pentatricopeptide repeat-containing protein At1g80270, mitochondrial	44	67240	3	1
	IPI00544799	AT5G28740 transcription-coupled DNA repair protein-related	44	106984	1	1
	IPI00534365	AT1G55200 protein kinase family protein	43	75300	3	1
	IPI00518946	AT3G60770 40S ribosomal protein S13-1	43	17085	1	1
	IPI00537998	AT1G26880 60S ribosomal protein L34-1	43	13697	1	1
	IPI00522947	AT2G45710 40S ribosomal protein S27-1	43	9399	1	1
	IPI00517828	AT5G47700 60S acidic ribosomal protein P1-3	43	11240	1	1
	IPI00520756	PP2A-3 PP2A-4; hydrolase/ protein serine/threonine phosphatase	43	30634	1	1
	IPI00541194	PSAC Photosystem I iron-sulfur center	43	9032	1	1
	IPI00516448	AT4G11380 Beta-adaptin-like protein B	42	99309	2	2
	IPI00519568	- T14P8.21	42	32350	1	1
	IPI00529246	SSR16 SSR16 (SMALL SUBUNIT RIBOSOMAL PROTEIN 16); structural constituent of ribosome	42	12691	1	1
	IPI00520638	AT1G32470 Probable glycine cleavage system H protein 2, mitochondrial	42	17886	1	1
	IPI00529706	- RNA-directed DNA polymerase-like protein	42	143848	2	1
	IPI00535877	PSAF Photosystem I reaction center subunit III, chloroplastic	42	24158	1	1
	IPI00521413	AT4G01310 50S ribosomal protein L5, chloroplastic	42	28326	1	1
	IPI00531568	AT2G10940 protease inhibitor/seed storage/lipid transfer protein (LTP) family protein	41	29629	1	1
	IPI00521949	HRS1 ATHRS1 (HISTIDYL-TRNA SYNTHETASE 1); histidine-tRNA ligase	41	54525	2	1
	IPI00516481	AT1G64190 6-phosphogluconate dehydrogenase family protein	41	53344	1	1
	IPI00540396	AGT Serine--glyoxylate aminotransferase	41	44180	1	1
	IPI00545291	AT2G42910 Ribose-phosphate pyrophosphokinase 4	41	37536	1	1
	IPI00530940	PAB4 PAB4 (POLY(A) BINDING PROTEIN 4); RNA binding / translation initiation factor	41	71607	1	1
	IPI00548134	ARA12 Subtilisin-like protease	41	79365	1	1
	IPI00523335	AT2G47640;AT3G62840 unknown protein	40	12498	1	1
	IPI00528272	AT2G01210 leucine-rich repeat transmembrane protein kinase, putative	40	78258	3	2
	IPI00516901	emb2444 emb2444 (embryo defective 2444); RNA binding / nucleic acid binding / nucleotide binding	40	39863	1	1
	IPI00535189	AT5G02960 40S ribosomal protein S23-2	40	15726	3	3
	IPI00527690	AT3G11130 clathrin heavy chain, putative	40	193122	3	3
	IPI00522478	- Putative retroelement pol polyprotein	39	136226	1	1
	IPI00542991	CDC5 Cell division cycle 5-like protein	39	95707	1	1
	IPI00519008	rps7;RPS7.2;RPS7.1 30S ribosomal protein S7, chloroplastic	39	17347	1	1
	IPI00518170	AT1G30630 Coatomer subunit epsilon-1	39	32581	2	2
	IPI00532482	PIP2A Aquaporin PIP2-1	39	30455	2	2
	IPI00518160	AT1G64510 30S ribosomal protein S6 alpha, chloroplastic	39	22746	1	1
	IPI00535482	AT5G56710 60S ribosomal protein L31-3	39	13795	1	1
	IPI00528995	AT1G36280 adenylosuccinate lyase, putative / adenylosuccinase, putative	39	58778	1	1
	IPI00533664	- F20P5.10 protein	38	54058	1	1
	IPI00540967	RPS3 30S ribosomal protein S3, chloroplastic	38	25173	1	1
	IPI00548698	SKIP chromatin protein family	38	69380	3	2
	IPI00538740	RPL20 50S ribosomal protein L20, chloroplastic	38	14154	1	1
	IPI00516966	AT5G41520 40S ribosomal protein S10-2	37	19721	2	2
	IPI00516677	ADSS Adenylosuccinate synthetase, chloroplastic	37	52931	2	2
	IPI00544479	BHLH101 Transcription factor bHLH101	37	27699	1	1
	IPI00534572	PKP-ALPHA PKP-ALPHA; pyruvate kinase	37	65090	1	1
	IPI00517718	AT2G14700 unknown protein	37	24212	1	1
	IPI00524648	TTR1 TTR1; protein binding / transcription factor	37	152546	2	1
	IPI00992744	KAS I 3-ketoacyl-acyl carrier protein synthase I	37	52061	1	1
	IPI00517716	ATB~ ALPHA Serine/threonine protein phosphatase 2A 57 kDa regulatory subunit B~ alpha isoform	36	57499	3	3
	IPI00536697	CCD8 Carotenoid cleavage dioxygenase 8, chloroplastic	36	63916	1	1
	IPI00516980	BCE2 BCE2; acetyltransferase/ alpha-ketoacid dehydrogenase/ dihydrolipoamide branched chain acyltransferase	36	52673	1	1
	IPI00530746	AT3G14067 subtilase family protein	36	81766	1	1
	IPI00527479	- Disease resistance protein #REF!-WsC (Fragment)	36	138870	1	1
	IPI00527469	NFD5 NFD5	36	82483	2	2
	IPI00521106	PAG1 Proteasome subunit alpha type-3	35	27360	1	1
	IPI00537215	IMPA-4 IMPA-4 (IMPORTIN ALPHA ISOFORM 4); binding / protein transporter	35	59409	2	2
	IPI00548907	AT3G13120 30S ribosomal protein S10, chloroplastic	35	20824	1	1
	IPI00546541	AT2G36130 peptidyl-prolyl cis-trans isomerase, putative / cyclophilin, putative / rotamase, putative	35	18221	1	1
	IPI00519475	ACLB-1 ATP-citrate synthase beta chain protein 1	35	65772	1	1
	IPI00531159	DRL1 dihydroflavonol 4-reductase family / dihydrokaempferol 4-reductase family	35	36440	1	1
	IPI00545553	GMII GMII (GOLGI ALPHA-MANNOSIDASE II); alpha-mannosidase	34	134641	1	1
	IPI00545756	NAGK Acetylglutamate kinase, chloroplastic	34	36572	1	1
	IPI00545621	RSW3 RSW3 (RADIAL SWELLING 3); glucosidase/ hydrolase, hydrolyzing O-glycosyl compounds	33	104209	1	1
	IPI00521434	AT3G47000 glycosyl hydrolase family 3 protein	33	66267	1	1
	IPI00541951	TUF V-type proton ATPase subunit E1	33	26044	1	1
	IPI00535932	AT3G46850 subtilase family protein	33	78752	1	1
	IPI00530180	AT1G68940 Putative U-box domain-containing protein 42	33	114773	1	1
	IPI00541822	AT1G48540 leucine-rich repeat family protein	33	119670	1	1
	IPI00528249	RIN1 RIN1 (RESISTANCE TO PSEUDOMONAS SYRINGAE PV MACULICOLA INTERACTOR 1); protein binding	33	50292	1	1
	IPI00534480	CARB CARB (CARBAMOYL PHOSPHATE SYNTHETASE B); ATP binding / carbamoyl-phosphate synthase/ catalytic	32	129874	1	1
	IPI00524837	PRPL11 50S ribosomal protein L11, chloroplastic	32	23134	1	1
	IPI00522867	- Putative uncharacterized protein T2O9.150	32	152580	2	1
	IPI00519092	AT3G63500 Isoform 2 of Protein OBERON 4	32	109073	1	1
	IPI00527885	CRT1b Calreticulin-2	32	48127	1	1
	IPI00527056	PUM5 Isoform 1 of Pumilio homolog 5	32	106928	2	1
	IPI00523359	MTO2 Threonine synthase 1, chloroplastic	32	57740	1	1
	IPI00518704	ATATH8 ATATH8; transporter	32	41654	1	1
	IPI00991338	bHLH115 Basic helix-loop-helix (bHLH) DNA-binding superfamily protein	32	33115	2	1
	IPI00535094	AT3G23390;AT4G14320 60S ribosomal protein L36a	31	12118	1	1
	IPI00517020	AT5G50970 WD-40 repeat family protein	31	57944	1	1
	IPI00532735	AT5G26360 chaperonin, putative	31	60301	1	1
	IPI00522539	AT4G35030 Protein kinase-like	31	52202	1	1
	IPI00546373	AT4G26820 unknown protein	30	27052	1	1
	IPI00531209	AT2G46560 Putative uncharacterized protein At2g46560	30	272504	1	1
	IPI00539054	F3H Naringenin,2-oxoglutarate 3-dioxygenase	30	40250	1	1
	IPI00938665	AT5G27550 ATP binding / microtubule motor	30	85385	1	1
	IPI00536529	ZAP1 Isoform 1 of WRKY transcription factor 1	30	53977	1	1
	IPI00546127	AT3G52900 unknown protein	30	18852	1	1
	IPI00522822	GCH Riboflavin biosynthesis protein ribBA, chloroplastic	30	59019	1	1
	IPI00522228	SUMO1 Small ubiquitin-related modifier 1	30	10969	1	1
	IPI00541557	KAS I Isoform 1 of 3-oxoacyl-[acyl-carrier-protein] synthase I, chloroplastic	30	50381	2	2
	IPI00525951	GER1 Germin-like protein subfamily 3 member 1	30	21545	1	1
	IPI00545754	AT5G08420 RNA binding	30	45295	1	1
	IPI00535804	DTA4 F20B17.19	30	35966	1	1
	IPI00525711	AT1G48580 T1N15.20	29	52214	2	1
	IPI00525254	GLX1 ATGLX1 (GLYOXALASE I HOMOLOG); lactoylglutathione lyase/ metal ion binding	29	31908	2	2
	IPI00533324	AT1G77270 unknown protein	29	77440	1	1
	IPI00546310	AT4G29750 RNA binding	29	96274	1	1
	IPI00525582	PDH-E1 ALPHA T25K16.8	29	75232	1	1
	IPI00545651	TRIP-1 TRIP-1 (TGF-BETA RECEPTOR INTERACTING PROTEIN 1); nucleotide binding / protein binding	29	28317	1	1
	IPI00522739	AT5G16450 Regulator of ribonuclease-like protein 2	29	17809	1	1
	IPI00528480	AT2G34590 transketolase family protein	29	43987	1	1
	IPI00542876	OMT1 Quercetin 3-O-methyltransferase 1	29	39592	1	1
	IPI00540016	AT1G06000 UDP-glycosyltransferase 89C1	28	48092	1	1
	IPI00538129	MBP1 Myrosinase-binding protein-like At1g52040	28	50136	1	1
	IPI00521876	AVP1 Pyrophosphate-energized vacuolar membrane proton pump 1	28	80768	1	1
	IPI00539760	MLP28 MLP-like protein 28	28	37591	1	1
	IPI00535199	HSP93-III Chaperone protein ClpC2, chloroplastic	28	105674	1	1
	IPI00524723	DRP3B Isoform 1 of Dynamin-related protein 3B	28	86590	2	2
	IPI00536695	AGY1 Protein translocase subunit SecA, chloroplastic	28	115112	1	1
	IPI00543878	AT2G28490 cupin family protein	27	55670	1	1
	IPI00534979	CYP705A9 CYP705A9; electron carrier/ heme binding / iron ion binding / monooxygenase/ oxygen binding	27	56255	1	1
	IPI00517449	ATB BETA Isoform 1 of Serine/threonine protein phosphatase 2A 55 kDa regulatory subunit B beta isoform	27	56240	1	1
	IPI00533612	AT3G52960 Peroxiredoxin-2E, chloroplastic	27	24669	1	1
	IPI00529198	EXO70A2 ATEXO70A2 (exocyst subunit EXO70 family protein A2); protein binding	27	72037	1	1
	IPI00516634	CLPB2 Putative chaperone protein ClpB2, chloroplastic	27	68855	1	1
	IPI00527352	MOD1 MOD1 (MOSAIC DEATH 1); enoyl-[acyl-carrier-protein] reductase (NADH)/ enoyl-[acyl-carrier-protein] reductase/ oxidoreductase	27	41188	1	1
	IPI00523667	ORC1A ORC1A (ORIGIN RECOGNITION COMPLEX 1); DNA binding / double-stranded methylated DNA binding	27	91837	1	1
	IPI00541891	AT1G15890 Probable disease resistance protein At1g15890	27	103965	2	1
	IPI00516669	CLP2 ATP-dependent Clp protease proteolytic subunit-related protein 2, chloroplastic	26	31189	1	1
	IPI00532441	AT3G26340 Proteasome subunit beta type-5-B	26	29466	1	1
	IPI00526067	GMI1 Emb|CAB66404.1	26	183212	1	1
	IPI00535220	RLM1 F22C12.17	26	135695	1	1
	IPI00519605	AT2G26440 Probable pectinesterase/pectinesterase inhibitor 12	26	60379	1	1
	IPI00528291	AT3G21810 Zinc finger CCCH domain-containing protein 40	26	50489	1	1
	IPI00516350	PRK Phosphoribulokinase, chloroplastic	26	44436	1	1
	IPI00534315	HMT2 Homocysteine S-methyltransferase 2	26	36428	1	1
	IPI00535943	AT5G14320 30S ribosomal protein S13, chloroplastic	25	19084	1	1
	IPI00521473	UVR8 UVR8 (UVB-RESISTANCE 8); chromatin binding / guanyl-nucleotide exchange factor	25	47089	1	1
	IPI00544503	PBG1 Proteasome subunit beta type-4	25	27634	1	1
	IPI00554418	RPS12A;RPS12B;RPS12C 30S ribosomal protein S12, chloroplastic	25	13756	1	1
	IPI00546128	PDR4 ABC transporter G family member 32	25	161161	1	1
	IPI00534797	AT5G58490 cinnamoyl-CoA reductase family	25	35734	1	1
	IPI00521991	EMB1586 DEAD-box ATP-dependent RNA helicase 47, mitochondrial	25	60680	1	1
	IPI00519935	AT2G39795 Uncharacterized protein At2g39795, mitochondrial	25	28044	1	1
	IPI00536710	SPK1 SPK1 (SPIKE1); GTP binding / GTPase binding / guanyl-nucleotide exchange factor	25	206698	1	1
	IPI00525662	RFC3 Putative uncharacterized protein	25	41318	1	1
	IPI00536776	RPN12a 26S proteasome non-ATPase regulatory subunit RPN12A	25	30687	1	1
	IPI00533087	MTHFR1 MTHFR1 (METHYLENETETRAHYDROFOLATE REDUCTASE 1); methylenetetrahydrofolate reductase	25	45583	1	1
	IPI00520433	AT3G23600 dienelactone hydrolase family protein	25	25845	1	1
	IPI00546476	OXA1 Mitochondrial inner membrane protein OXA1	25	47829	2	1
	IPI00534882	AT5G52840 Probable NADH dehydrogenase [ubiquinone] 1 alpha subcomplex subunit 5, mitochondrial	25	19167	1	1
	IPI00520333	AT4G01430 nodulin MtN21 family protein	25	28029	1	1
	IPI00530987	TOR1 Microtubule-associated protein TORTIFOLIA1	24	93946	1	1
	IPI00521885	AT3G11830 chaperonin, putative	24	59739	1	1
	IPI00535909	AFR F-box protein AFR	24	41251	1	1
	IPI00530332	AT4G37510 ribonuclease III family protein	24	62392	1	1
	IPI00535530	KAB1 KAB1 (POTASSIUM CHANNEL BETA SUBUNIT); oxidoreductase/ potassium channel	24	36516	1	1
	IPI00538963	AT5G16130 40S ribosomal protein S7-3	24	22047	1	1
	IPI00516441	- Putative Athila retroelement #REF! protein	24	104748	1	1
	IPI00531922	ATM3 ABC transporter B family member 25, mitochondrial	24	80370	1	1
	IPI00518824	AT4G20020 unknown protein	23	43631	1	1
	IPI00530995	PETC Isoform 2 of Cytochrome b6-f complex iron-sulfur subunit, chloroplastic	23	22518	1	1
	IPI00546586	BIN4 DNA-binding protein BIN4	23	49455	1	1
	IPI00535216	LHCB5 Chlorophyll a-b binding protein CP26, chloroplastic	23	30138	1	1
	IPI00529380	GSA1 Glutamate-1-semialdehyde 2,1-aminomutase 1, chloroplastic	23	50337	1	1
	IPI00545833	AT2G01330 transducin family protein / WD-40 repeat family protein	23	66345	1	1
	IPI00531932	AT1G50370 Phytochrome-associated serine/threonine protein phosphatase 1	23	34797	1	1
	IPI00545408	AT5G12000 Putative receptor-like kinase	23	78832	1	1
	IPI00529641	ATIM ATIM	23	128822	1	1
	IPI00525119	AT2G36690 oxidoreductase, 2OG-Fe(II) oxygenase family protein	23	41922	1	1
	IPI00529165	AT1G13190 RNA recognition motif (RRM)-containing protein	23	61361	1	1
	IPI00530299	PBC2 Proteasome subunit beta type-3-B	23	22745	1	1
	IPI00540333	GCN1 ABC transporter F family member 1	23	66843	1	1
	IPI00521944	SHM2 SHM2 (SERINE HYDROXYMETHYLTRANSFERASE 2); catalytic/ glycine hydroxymethyltransferase/ pyridoxal phosphate binding	23	57305	1	1
	IPI00545671	WHY3 WHY3 (WHIRLY 3); DNA binding	23	29709	1	1
	IPI00532960	UBP23 Ubiquitin carboxyl-terminal hydrolase 23	23	94844	1	1
	IPI00528964	AT5G46190 KH domain-containing protein	22	69633	1	1
	IPI00536790	AT4G11990 unknown protein	22	57190	1	1
	IPI00518168	HUB1 E3 ubiquitin-protein ligase BRE1-like 1	22	99657	1	1
	IPI00539579	PUB14 U-box domain-containing protein 14	22	69354	1	1
	IPI00521883	SDE3 Probable RNA helicase SDE3	22	113292	1	1
	IPI00527364	AT2G10602 unknown protein	22	17276	1	1
	IPI00545386	AT5G53090 binding / catalytic/ oxidoreductase	21	41917	1	1
	IPI00530807	ACCD Acetyl-coenzyme A carboxylase carboxyl transferase subunit beta, chloroplastic	21	55600	1	1
	IPI00533310	AT1G48830 40S ribosomal protein S7-1	21	21909	1	1
	IPI00548059	AT5G65560 Pentatricopeptide repeat-containing protein At5g65560	21	103470	1	1
	IPI00519574	LOV1 LOV1	21	104543	1	1
	IPI00527064	AT1G21160 T22I11.2 protein	21	173414	1	1
	IPI00541229	AT1G75530 F10A5.25	20	66766	2	1
	IPI00535895	AT3G23700 S1 RNA-binding domain-containing protein	20	42724	1	1
	IPI00527602	TCP-1 T-complex protein 1 subunit alpha	20	59192	1	1
	IPI00528478	AT1G07750 cupin family protein	20	38287	1	1
	IPI00517635	CHB3 Isoform 3 of SWI/SNF complex subunit SWI3D	20	107858	1	1
	IPI00524351	AT1G14185 glucose-methanol-choline (GMC) oxidoreductase family protein	20	55385	1	1
	IPI00523295	SUS1 Sucrose synthase 1	19	92939	1	1
	IPI00526087	AT1G11460 nodulin MtN21 family protein	19	36952	1	1
	IPI00525917	ARFB1A Probable ADP-ribosylation factor At2g15310	19	23066	1	1
	IPI00944264	AT2G46780 RNA binding / nucleic acid binding / nucleotide binding	19	36682	1	1
	IPI00539641	MCCA Isoform 2 of Methylcrotonoyl-CoA carboxylase subunit alpha, mitochondrial	19	78320	1	1
	IPI00540373	AT5G51790 Transcription factor bHLH120	19	22981	1	1
	IPI00516728	GAPCP-1 GAPCP-1 (GLYCERALDEHYDE-3-PHOSPHATE DEHYDROGENASE OF PLASTID 1); NAD or NADH binding / binding / catalytic/ glyceraldehyde-3-phosphate dehydrogenase (phosphorylating)/ glyceraldehyde-3-phosphate dehydrogenase	18	44803	1	1
	IPI00786027	CRK13 Isoform 1 of Cysteine-rich receptor-like protein kinase 13	18	75247	1	1
	IPI00525448	SR45 SR45; RNA binding / protein binding	18	44622	1	1
	IPI00530795	AT3G29320 glucan phosphorylase, putative	18	108517	1	1
	IPI00517461	EIF3K Eukaryotic translation initiation factor 3 subunit K	18	25712	1	1
	IPI00521437	AT2G37360 ABC transporter G family member 2	17	83403	1	1
	IPI00533468	AT1G53980 polyubiquitin-related	17	10135	1	1
	IPI00528620	AT4G31000 calmodulin-binding protein	17	63646	1	1
	IPI00520171	FLD FLD (FLOWERING LOCUS D); amine oxidase/ electron carrier/ oxidoreductase	17	95880	1	1
	IPI00520182	AT5G24460 unknown protein	17	33428	1	1
	IPI00534476	AT1G01490 F22L4.5 protein	17	22740	1	1
	IPI00520924	AT4G24390 F-box protein FBX14	17	69455	1	1
	IPI00544444	GYRA Probable DNA gyrase subunit A, chloroplastic/mitochondrial	17	104472	1	1
	IPI00544908	RSR4 Pyridoxal biosynthesis protein PDX1.3	16	33195	1	1
	IPI00542355	AT1G31940 unknown protein	16	17111	1	1
	IPI00519033	EMB1270 Pentatricopeptide repeat-containing protein At3g18110, chloroplastic	16	162232	1	1
	IPI00533872	AT2G04800 unknown protein	16	8932	1	1
	IPI00527626	AT2G24395 chaperone protein dnaJ-related	16	15046	1	1
	IPI00545054	CYP76C4 Cytochrome P450 76C4	15	56897	1	1
	IPI00530477	- Type 2 peroxiredoxin, putative	15	17401	1	1
	IPI00533487	AT5G27460 Pentatricopeptide repeat-containing protein At5g27460	15	56165	1	1
	IPI00526811	emb1745 emb1745	15	69597	1	1
	IPI00526129	AT5G55040 DNA binding	15	103352	1	1
	IPI00518979	AT5G57840 transferase family protein	15	49918	1	1
	IPI00517021	AT5G28050 cytidine/deoxycytidylate deaminase family protein	15	19989	1	1
	IPI00516508	RSZ33 RSZ33; nucleic acid binding / nucleotide binding / zinc ion binding	14	27826	1	1
	IPI00528696	AT3G01340 protein transport protein SEC13 family protein / WD-40 repeat family protein	14	32610	1	1

## Sheet: Col-0 2
Dataset 1-2. Background proteins purified by anti-Flag antibody in the wild type Col-0 (repeat 1).
Sample ID	Accession number	Protein description	Mascot score	MW	Matched queries	Matched peptides
Col-0	IPI00536803	NIT1 Nitrilase 1	2905	38128	135	29
	IPI00527125	ATRSP41 ATRSP41; RNA binding / nucleic acid binding / nucleotide binding	1500	41344	69	15
	IPI00542809	NIT3 Nitrilase 3	1122	37998	35	8
	IPI00520882	AT3G08590 Probable 2,3-bisphosphoglycerate-independent phosphoglycerate mutase 2	1060	60726	55	26
	IPI00535114	RBCL Ribulose bisphosphate carboxylase large chain	1013	52922	56	20
	IPI00536454	PSAT Phosphoserine aminotransferase, chloroplastic	840	47329	40	20
	IPI00548138	AT2G17630 phosphoserine aminotransferase, putative	821	46604	39	20
	IPI00518090	GAPC2 GAPC2 (GLYCERALDEHYDE-3-PHOSPHATE DEHYDROGENASE C2); NAD or NADH binding / binding / catalytic/ glyceraldehyde-3-phosphate dehydrogenase (phosphorylating)/ glyceraldehyde-3-phosphate dehydrogenase	800	36890	33	17
	IPI00538077	AT4G29270 acid phosphatase class B family protein	797	28728	30	11
	IPI00527494	GAPC1 Glyceraldehyde-3-phosphate dehydrogenase, cytosolic	751	36891	31	16
	IPI00542919	AT1G19480 F18O14.25	708	145435	33	16
	IPI00517861	AT3G52930 fructose-bisphosphate aldolase, putative	580	38516	19	13
	IPI00532664	AT4G10320 isoleucyl-tRNA synthetase, putative / isoleucine--tRNA ligase, putative	567	135399	33	22
	IPI00518163	RCA Isoform Short of Ribulose bisphosphate carboxylase/oxygenase activase, chloroplastic	553	49069	13	9
	IPI00547812	XTH7 Probable xyloglucan endotransglucosylase/hydrolase protein 7	497	33659	14	12
	IPI00521816	AT5G26710 F21E10.12 protein	474	82015	29	16
	IPI00543293	HSC70-1 Heat shock cognate 70 kDa protein 1	429	71313	17	12
	IPI00539020	RBCS1A Ribulose bisphosphate carboxylase small chain 1A, chloroplastic	359	20203	19	6
	IPI00537303	GAPA Glyceraldehyde-3-phosphate dehydrogenase A, chloroplastic	358	42463	15	11
	IPI00544582	GAPA-2 Glyceraldehyde 3-phosphate dehydrogenase A subunit 2	327	42820	14	11
	IPI00525776	PB ATP synthase subunit beta, chloroplastic	321	53900	10	7
	IPI00541680	GAPB Glyceraldehyde-3-phosphate dehydrogenase B, chloroplastic	320	47630	17	11
	IPI00540632	ATPA ATP synthase subunit alpha, chloroplastic	306	55294	11	7
	IPI00545353	AT5G38410 Ribulose bisphosphate carboxylase small chain 3B, chloroplastic	274	20271	16	7
	IPI00548101	CRB Uncharacterized protein At1g09340, chloroplastic	262	42593	9	8
	IPI00527705	CAB3;CAB2 Chlorophyll a-b binding protein 2, chloroplastic	257	28209	12	5
	IPI00518637	AT5G35200 Putative clathrin assembly protein At5g35200	242	61141	18	10
	IPI00538733	AT2G40660 tRNA-binding region domain-containing protein	236	42062	13	8
	IPI00536892	AT2G36460 fructose-bisphosphate aldolase, putative	230	38363	7	5
	IPI00532609	AT1G34030;PFL;RPS18C 40S ribosomal protein S18	205	17534	4	4
	IPI00535216	LHCB5 Chlorophyll a-b binding protein CP26, chloroplastic	185	30138	5	4
	IPI00541933	CCR2 CCR2 (COLD, CIRCADIAN RHYTHM, AND RNA BINDING 2); RNA binding / double-stranded DNA binding / single-stranded DNA binding	185	15539	8	4
	IPI00537614	GRP2 GRP2 (GLYCINE RICH PROTEIN 2); double-stranded DNA binding / mRNA binding / nucleic acid binding / single-stranded DNA binding	167	19141	2	1
	IPI00546577	AT3G05560 60S ribosomal protein L22-2	149	14009	5	2
	IPI00541448	FBA2 Probable fructose-bisphosphate aldolase 2, chloroplastic	144	42961	6	5
	IPI00519769	PSBO2 Oxygen-evolving enhancer protein 1-2, chloroplastic	142	34998	8	7
	IPI00548350	AT4G26530 fructose-bisphosphate aldolase, putative	139	38270	4	3
	IPI00545883	PSBO1 Oxygen-evolving enhancer protein 1-1, chloroplastic	139	35121	11	9
	IPI00520474	RABE1b Elongation factor Tu, chloroplastic	136	51598	7	5
	IPI00517953	EMB2296 60S ribosomal protein L8-1	134	27842	6	6
	IPI00532189	LHCA3 Photosystem I light harvesting complex gene 3	131	29163	3	1
	IPI00518864	AT1G04410 Malate dehydrogenase, cytoplasmic 1	130	35548	5	5
	IPI00517188	CA2 CA2 (CARBONIC ANHYDRASE 2); carbonate dehydratase/ zinc ion binding	128	36592	4	4
	IPI00533598	AT2G41840 40S ribosomal protein S2-3	126	30859	6	6
	IPI00524611	ACT7 Actin-7	120	41709	8	6
	IPI00524194	LHCB6 Light harvesting complex photosystem II subunit 6	119	27505	4	4
	IPI00530995	PETC Isoform 2 of Cytochrome b6-f complex iron-sulfur subunit, chloroplastic	114	22518	2	2
	IPI00545250	AT1G33120;PGY2 60S ribosomal protein L9-1	113	22004	6	5
	IPI00532111	P40 40S ribosomal protein Sa-1	106	32271	4	4
	IPI00530288	AT5G06850 C2 domain-containing protein	104	90945	5	4
	IPI00548618	AT1G07930;AT1G07940;AT5G60390;AT1G07920 Elongation factor 1-alpha	103	107107	10	5
	IPI00526535	AT3G11630 2-Cys peroxiredoxin BAS1, chloroplastic	102	29074	2	2
	IPI00527953	AT3G53870 40S ribosomal protein S3-2	97	27332	3	3
	IPI00525302	ATPC1 ATP synthase gamma chain 1, chloroplastic	97	40886	4	4
	IPI00528839	XTH4 Xyloglucan endotransglucosylase/hydrolase protein 4	94	34269	3	3
	IPI00528272	AT2G01210 leucine-rich repeat transmembrane protein kinase, putative	93	78258	9	1
	IPI00548998	RPL16 50S ribosomal protein L16, chloroplastic	93	15284	4	4
	IPI00536062	GSTF8 Glutathione S-transferase 6, chloroplastic	90	29213	4	3
	IPI00540051	RPL12-C 50S ribosomal protein L12-3, chloroplastic	88	19671	2	2
	IPI00520057	CCR1 Isoform 1 of Glycine-rich RNA-binding protein 8	86	16569	5	3
	IPI00522086	TGG1 Isoform 2 of Myrosinase 1	85	51448	3	2
	IPI00528534	AT3G14420 Isoform 1 of Peroxisomal (S)-2-hydroxy-acid oxidase GLO1	84	40316	4	4
	IPI00533218	AT1G29250 nucleic acid binding	83	14564	3	3
	IPI00517335	LOS1 Elongation factor EF-2	82	94185	3	2
	IPI00541866	mMDH2 Malate dehydrogenase 2, mitochondrial	81	35853	2	2
	IPI00532008	AT3G11510 40S ribosomal protein S14-2	80	16263	2	2
	IPI00533658	CP29 Isoform 2 of 29 kDa ribonucleoprotein, chloroplastic	79	35222	2	2
	IPI00535189	AT5G02960 40S ribosomal protein S23-2	79	15726	3	3
	IPI00521495	AT5G07090 40S ribosomal protein S4-2	79	29855	4	4
	IPI00546934	PSBA Photosystem Q(B) protein	78	38911	2	2
	IPI00531735	RPS11 30S ribosomal protein S11, chloroplastic	77	15014	3	3
	IPI00537282	PSBD Photosystem II D2 protein	75	39522	3	3
	IPI00544923	EMB3010 40S ribosomal protein S6-2	75	28144	3	3
	IPI00546269	RPS5A 40S ribosomal protein S5-2	74	22907	3	3
	IPI00536725	XTH6 Probable xyloglucan endotransglucosylase/hydrolase protein 6	74	33670	3	3
	IPI00538864	RPS6 40S ribosomal protein S6-1	74	28350	4	4
	IPI00541856	FNR1 Ferredoxin--NADP reductase, leaf isozyme 1, chloroplastic	73	40301	5	5
	IPI00548616	PSBQ-2 Oxygen-evolving enhancer protein 3-2, chloroplastic	72	24628	3	3
	IPI00524234	AT5G28060 40S ribosomal protein S24-2	72	15410	2	2
	IPI00534849	PMDH2 Malate dehydrogenase, glyoxysomal	72	37346	3	3
	IPI00529641	ATIM ATIM	69	128822	5	1
	IPI00524577	AT5G20290 40S ribosomal protein S8-1	68	24978	4	3
	IPI00542715	LHCB4.1 Chlorophyll a-b binding protein CP29.1, chloroplastic	67	31120	2	2
	IPI00516350	PRK Phosphoribulokinase, chloroplastic	67	44436	4	3
	IPI00532582	PSBQA Isoform 2 of Oxygen-evolving enhancer protein 3-1, chloroplastic	65	23781	4	3
	IPI00525237	CPN60A RuBisCO large subunit-binding protein subunit alpha, chloroplastic	64	62034	1	1
	IPI00528129	NPC4 NPC4 (NONSPECIFIC PHOSPHOLIPASE C4); hydrolase, acting on ester bonds / phospholipase C	64	60685	2	2
	IPI00549111	FBA1 Probable fructose-bisphosphate aldolase 1, chloroplastic	63	42904	3	3
	IPI00549013	PORB Protochlorophyllide reductase B, chloroplastic	62	43332	5	4
	IPI00520872	AT3G04840 40S ribosomal protein S3a-1	62	29832	2	2
	IPI00529643	RPL23AB 60S ribosomal protein L23a-2	60	17385	2	2
	IPI00519030	ALB1 Magnesium-chelatase subunit chlD, chloroplastic	60	83232	3	3
	IPI00516743	TUB5 Tubulin beta-5 chain	59	50310	2	2
	IPI00528096	AT2G27720 60S acidic ribosomal protein P2-1	59	11445	1	1
	IPI00531671	SAG24 60S ribosomal protein L10-3	59	24913	2	2
	IPI00527600	PSBC photosystem II 44 kDa protein	58	51835	2	2
	IPI00525874	AT3G02080 40S ribosomal protein S19-1	58	15818	3	2
	IPI00519788	AT5G15520 40S ribosomal protein S19-2	58	15807	3	2
	IPI00520987	PSBE Cytochrome b559 subunit alpha	57	9381	1	1
	IPI00538015	SAC52 60S ribosomal protein L10-1	57	24901	3	3
	IPI00524343	MDH Malate dehydrogenase, chloroplastic	57	42379	2	2
	IPI00532482	PIP2A Aquaporin PIP2-1	56	30455	3	2
	IPI00523557	MOM Helicase protein MOM1	56	218433	2	2
	IPI00537168	AT5G45775;RPL16B;AT3G58700 Isoform 1 of 60S ribosomal protein L11-2	56	20848	2	2
	IPI00521214	NDPK1 NDPK1; ATP binding / nucleoside diphosphate kinase	55	18802	2	2
	IPI00547139	AT4G35250 vestitone reductase-related	55	43696	1	1
	IPI00522202	AT1G18540 60S ribosomal protein L6-1	55	26136	2	2
	IPI00544214	AT2G01250 60S ribosomal protein L7-2	55	28153	4	4
	IPI00522326	AT2G05220 40S ribosomal protein S17-2	54	15941	1	1
	IPI00531702	TCTP Translationally-controlled tumor protein homolog	53	18898	1	1
	IPI00534338	AT5G15200 40S ribosomal protein S9-1	53	23022	4	4
	IPI00526726	AT3G02560 40S ribosomal protein S7-2	52	22182	1	1
	IPI00519855	AT1G71080 unknown protein	49	34811	1	1
	IPI00518946	AT3G60770 40S ribosomal protein S13-1	49	17085	5	5
	IPI00517961	AT3G09200 60S acidic ribosomal protein P0-2	49	34112	2	2
	IPI00538125	GSTF9 ATGSTF9 (GLUTATHIONE S-TRANSFERASE PHI 9); copper ion binding / glutathione binding / glutathione peroxidase/ glutathione transferase	48	24131	2	2
	IPI00528026	AT2G44120 60S ribosomal protein L7	48	28502	4	4
	IPI00547367	BBC1 60S ribosomal protein L13-1	47	23752	2	2
	IPI00540594	AT5G27770 60S ribosomal protein L22-3	47	14038	3	2
	IPI00529697	AT5G59850;RPS15A 40S ribosomal protein S15a-1	47	14795	2	2
	IPI00534033	RPL5B 60S ribosomal protein L5-2	46	34416	4	4
	IPI00524384	AT3G49910 60S ribosomal protein L26-1	46	16934	2	1
	IPI00539339	AT3G04790 ribose 5-phosphate isomerase-related	46	29287	1	1
	IPI00546862	RPS8 30S ribosomal protein S8, chloroplastic	46	15470	1	1
	IPI00531568	AT2G10940 protease inhibitor/seed storage/lipid transfer protein (LTP) family protein	46	29629	1	1
	IPI00526629	AT2G39390 60S ribosomal protein L35-2	45	14222	2	2
	IPI00525951	GER1 Germin-like protein subfamily 3 member 1	45	21545	2	1
	IPI00530094	RD21 Cysteine proteinase RD21a	45	50933	1	1
	IPI00516646	CSP41A Uncharacterized protein At3g63140, chloroplastic	45	43903	3	3
	IPI00520838	AT1G07660;AT3G45930;AT1G07820;AT5G59690;AT5G59970;AT3G46320;AT3G53730;HIS4 Histone H4	45	11402	1	1
	IPI00536788	- F2J6.8 protein	44	62260	1	1
	IPI00519410	AT3G13470 chaperonin, putative	44	63302	1	1
	IPI00538721	AT1G27400 60S ribosomal protein L17-1	43	19885	1	1
	IPI00525561	TGG2 Isoform 1 of Myrosinase 2	43	62692	1	1
	IPI00548978	ATPRX Q Peroxiredoxin Q, chloroplastic	43	23663	1	1
	IPI00533005	FNR2 Isoform 1 of Ferredoxin--NADP reductase, leaf isozyme 2, chloroplastic	43	41142	3	3
	IPI00526815	AT5G12110 Elongation factor 1-beta 1	42	24773	1	1
	IPI00529020	AT4G02930 Elongation factor Tu, mitochondrial	42	49379	4	2
	IPI00520593	HSP60-3A Chaperonin CPN60-like 2, mitochondrial	42	60429	4	2
	IPI00517192	PIP1;4 PIP1;4 (PLASMA MEMBRANE INTRINSIC PROTEIN 1;4); water channel	42	23313	3	1
	IPI00524759	GER3 Germin-like protein subfamily 3 member 3	41	21822	1	1
	IPI00521182	MNS3 Mannosyl-oligosaccharide 1,2-alpha-mannosidase MNS3	40	69025	2	1
	IPI00529374	OASB Cysteine synthase, chloroplastic/chromoplastic	39	41630	1	1
	IPI00544600	AT4G17610 tRNA/rRNA methyltransferase (SpoU) family protein	39	207796	1	1
	IPI00523500	AT4G14060 major latex protein-related / MLP-related	38	17305	1	1
	IPI00518308	AT5G02450 60S ribosomal protein L36-3	38	12182	1	1
	IPI00524818	ATX1 ATX1 (ARABIDOPSIS HOMOLOG OF ANTI-OXIDANT 1); metal ion binding	37	11423	2	2
	IPI00535564	AT3G62870 60S ribosomal protein L7a-2	37	29016	3	2
	IPI00523164	ADK2 Adenosine kinase 2	37	37822	1	1
	IPI00535542	RAN2 GTP-binding nuclear protein Ran-2	36	25047	1	1
	IPI00516681	AT2G37190 60S ribosomal protein L12-1	36	17931	1	1
	IPI00544876	SBPASE Sedoheptulose-1,7-bisphosphatase, chloroplastic	36	42388	2	2
	IPI00528946	AT4G15000 60S ribosomal protein L27-3	35	15598	2	2
	IPI00523352	AT5G23370 Putative GEM-like protein 8	35	24534	1	1
	IPI00529975	PSBB Photosystem II CP47 chlorophyll apoprotein	35	56001	1	1
	IPI00540134	AT5G05350 unknown protein	34	59643	1	1
	IPI00519520	AT4G13730 RabGAP/TBC domain-containing protein	34	45799	1	1
	IPI00535877	PSAF Photosystem I reaction center subunit III, chloroplastic	34	24158	2	2
	IPI00542214	AT2G38823 unknown protein	34	30950	1	1
	IPI00520226	TUA6 Tubulin alpha-6 chain	34	49506	2	2
	IPI00534845	ATPE ATP synthase epsilon chain, chloroplastic	33	14490	2	2
	IPI00528637	AT5G24050 B3 domain-containing protein At5g24050	33	39758	1	1
	IPI00527437	AT3G55170 60S ribosomal protein L35-3	33	14168	2	2
	IPI00522785	AT2G40510 40S ribosomal protein S26-2	33	14832	1	1
	IPI00542179	FBR12 Eukaryotic translation initiation factor 5A-2	33	17129	2	2
	IPI00524195	PPa6 Soluble inorganic pyrophosphatase 1, chloroplastic	32	33359	3	3
	IPI00545553	GMII GMII (GOLGI ALPHA-MANNOSIDASE II); alpha-mannosidase	32	134641	2	1
	IPI00525254	GLX1 ATGLX1 (GLYOXALASE I HOMOLOG); lactoylglutathione lyase/ metal ion binding	32	31908	1	1
	IPI00543325	UPP Isoform 2 of Uracil phosphoribosyltransferase, chloroplastic	32	25145	1	1
	IPI00536610	AT1G74210 glycerophosphoryl diester phosphodiesterase family protein	32	44993	1	1
	IPI00525727	SHM1 Serine hydroxymethyltransferase, mitochondrial	32	57364	1	1
	IPI00520784	AT1G23410 Ubiquitin-40S ribosomal protein S27a-1	31	17660	1	1
	IPI00543773	AT2G20450 60S ribosomal protein L14-1	31	15497	1	1
	IPI00547045	ESM1 GDSL esterase/lipase ESM1	31	44032	2	2
	IPI00521242	NDPK3 Nucleoside diphosphate kinase III, chloroplastic/mitochondrial	31	25718	1	1
	IPI00525992	PUB25 U-box domain-containing protein 25	31	46027	1	1
	IPI00523042	AT2G23950 Probable LRR receptor-like serine/threonine-protein kinase At2g23950	30	69650	1	1
	IPI00517184	AT5G10400;AT5G65360;AT5G10390;AT1G09200;AT3G27360 Histone H3.2	30	15259	1	1
	IPI00529890	AT5G01710 unknown protein	30	58252	1	1
	IPI00852372	- Putative uncharacterized protein T7P1.14	30	111589	1	1
	IPI00524207	ENOC Cytosolic enolase 3	30	51567	2	2
	IPI00516486	TIP2 Aquaporin TIP1-2	30	25832	1	1
	IPI00522782	AHL22 DNA-binding protein-related	30	33499	1	1
	IPI00529246	SSR16 SSR16 (SMALL SUBUNIT RIBOSOMAL PROTEIN 16); structural constituent of ribosome	29	12691	1	1
	IPI00542531	AT2G44410 protein binding / zinc ion binding	29	45808	1	1
	IPI00521413	AT4G01310 50S ribosomal protein L5, chloroplastic	29	28326	1	1
	IPI00519394	AT5G35380 protein kinase family protein	29	81801	1	1
	IPI00541007	CSY1 Citrate synthase 1, peroxisomal	29	52862	1	1
	IPI00523780	AT4G33040 Glutaredoxin-C6	29	15556	1	1
	IPI00518611	AT3G56410 unknown protein	29	169304	1	1
	IPI00543846	AT4G27090 60S ribosomal protein L14-2	28	15496	2	2
	IPI00543565	PMSR4 Peptide methionine sulfoxide reductase A4, chloroplastic	28	28626	1	1
	IPI00534852	GS2 Glutamine synthetase, chloroplastic/mitochondrial	28	47381	1	1
	IPI00519555	AT1G08360 60S ribosomal protein L10a-1	28	24453	1	1
	IPI00524843	RPL3B 60S ribosomal protein L3-2	28	44518	1	1
	IPI00537998	AT1G26880 60S ribosomal protein L34-1	28	13697	1	1
	IPI00532885	HCT Hydroxycinnamoyl-Coenzyme A shikimate/quinate hydroxycinnamoyltransferase	27	47944	1	1
	IPI00537043	AT4G23940 FtsH protease, putative	27	105477	1	1
	IPI00521579	AT5G66470 GTP binding / RNA binding	27	48900	2	1
	IPI00538502	MAB1 Pyruvate dehydrogenase E1 component subunit beta, mitochondrial	27	39151	1	1
	IPI00524788	AT1G04480;emb2171;AT2G33370 F19P19.5 protein	27	16987	1	1
	IPI00516984	AT3G21295 unknown protein	27	69816	1	1
	IPI00517565	AT2G36710 Probable pectinesterase 15	27	44945	1	1
	IPI00549121	TPI Triosephosphate isomerase, cytosolic	26	27152	1	1
	IPI00519943	AT3G20810 transcription factor jumonji (jmjC) domain-containing protein	26	48044	1	1
	IPI00522060	- F13O11.18 protein	26	58062	1	1
	IPI00538754	ACS acetyl-CoA synthetase, putative / acetate-CoA ligase, putative	26	76684	1	1
	IPI00527056	PUM5 Isoform 1 of Pumilio homolog 5	25	106928	1	1
	IPI00522443	RPL24A 60S ribosomal protein L24-1	25	18838	2	2
	IPI00516815	AT4G23360 unknown protein	24	98175	1	1
	IPI00521845	MTHSC70-2 MTHSC70-2 (MITOCHONDRIAL HSP70 2); ATP binding	24	72946	1	1
	IPI00542532	MLP423 MLP-like protein 423	24	17044	1	1
	IPI00523107	AT3G60245 60S ribosomal protein L37a-2	23	10234	1	1
	IPI00533300	emb2386 60S ribosomal protein L19-1	23	24591	1	1
	IPI00516913	AT2G43030 50S ribosomal protein L3-1, chloroplastic	23	29345	1	1
	IPI00546385	RPE RPE; catalytic/ ribulose-phosphate 3-epimerase	23	29990	1	1
	IPI00542808	AT1G56540 disease resistance protein (TIR-NBS-LRR class), putative	23	124930	1	1
	IPI00526779	AT1G65920 regulator of chromosome condensation (RCC1) family protein / zinc finger protein-related	22	111043	1	1
	IPI00522151	AT3G45660 Probable nitrate excretion transporter 2	22	61445	1	1
	IPI00520433	AT3G23600 dienelactone hydrolase family protein	22	25845	1	1
	IPI00523969	AT2G15580 zinc finger (C3HC4-type RING finger) family protein	22	22294	2	1
	IPI00536287	APX1 L-ascorbate peroxidase 1, cytosolic	22	27544	1	1
	IPI00524841	AT1G13930 unknown protein	22	16154	1	1
	IPI00532044	AT3G61550 RING-H2 finger protein ATL68	22	23209	1	1
	IPI00536436	ATPF ATP synthase subunit b, chloroplastic	21	21044	2	2
	IPI00533288	AT4G25610 zinc finger (C2H2 type) family protein	21	64575	1	1
	IPI00522700	emb1997 emb1997 (embryo defective 1997); anthranilate synthase/ catalytic/ oxo-acid-lyase	21	102855	1	1
	IPI00548609	RPL27 50S ribosomal protein L27, chloroplastic	20	21724	1	1
	IPI00521375	AT1G47340 F-box protein At1g47340	20	53419	1	1
	IPI00537286	RPS15 40S ribosomal protein S15-1	20	17118	1	1
	IPI00534999	PDX1.1 Pyridoxal biosynthesis protein PDX1.1	20	32841	1	1
	IPI00518983	AT3G63490 ribosomal protein L1 family protein	20	31627	1	1
	IPI00531320	AT3G11320 Probable sugar phosphate/phosphate translocator At3g11320	19	33813	1	1
	IPI00545005	AT2G01370 DNA-binding storekeeper protein-related	19	29418	1	1
	IPI00524715	AT1G23740 Quinone oxidoreductase-like protein At1g23740, chloroplastic	19	40961	1	1
	IPI00528143	RPL18 60S ribosomal protein L18-2	19	20913	2	2
	IPI00528274	ACO2 Aconitate hydratase 3, mitochondrial	19	108413	1	1
	IPI00539231	AT2G37660 Uncharacterized protein At2g37660, chloroplastic	19	34858	1	1
	IPI00523187	LHCA4 Chlorophyll a-b binding protein 4, chloroplastic	19	27716	1	1
	IPI00516766	PHT3;1 mitochondrial phosphate transporter	19	40064	1	1
	IPI00526773	AT5G65490 Protein SGT1 homolog At5g65490	19	73115	1	1
	IPI00543810	AT1G71910 unknown protein	18	19594	1	1
	IPI00549069	emb1974 emb1974	18	86972	1	1
	IPI00527903	AT3G44690 unknown protein	18	137875	1	1
	IPI00518189	sks5 sks5 (SKU5 Similar 5); copper ion binding / oxidoreductase	18	60003	2	1
	IPI00992754	AT2G32970 Unknown protein	18	79416	1	1
	IPI00532615	- AT5g21010/F22D1_170	17	6055	1	1
	IPI00525751	AT5G49680 cell expansion protein, putative	17	290228	1	1
	IPI00525989	AT5G45510 Isoform 1 of Probable disease resistance protein At5g45510	16	137839	1	1
	IPI00526383	AT2G33800 30S ribosomal protein S5, chloroplastic	16	32625	1	1
	IPI00541864	AT3G10440 unknown protein	16	63906	1	1
	IPI00540979	AT4G28360 ribosomal protein L22 family protein	16	30438	1	1
	IPI00528088	AT4G24780 Probable pectate lyase 18	16	44985	2	2
	IPI00525294	- Putative uncharacterized protein At2g04170	16	52604	1	1
	IPI00517776	RPOC1 DNA-directed RNA polymerase subunit beta~	16	78533	1	1
	IPI00516284	AT1G09640 Probable elongation factor 1-gamma 1	16	46631	1	1
	IPI00524457	AT1G02990 unknown protein	16	136909	1	1
	IPI00546886	PSAG Photosystem I reaction center subunit V, chloroplastic	16	17075	1	1
	IPI00537413	AT1G71500 Rieske (2Fe-2S) domain-containing protein	15	31708	1	1
	IPI00519065	AT1G71240 unknown protein	15	92817	1	1
	IPI00547701	AT2G13690 BTB/POZ domain-containing protein At2g13690	15	61347	1	1
	IPI00525314	AT1G56050 GTP-binding protein-related	15	45600	1	1
	IPI00524292	ENODL19 plastocyanin-like domain-containing protein	15	16122	1	1
	IPI00541721	- Mutator-like transposase	15	102981	1	1
	IPI00545725	AT1G52450 ubiquitin carboxyl-terminal hydrolase-related	15	129766	1	1
	IPI00523104	TRX3 Thioredoxin H3	15	13101	1	1
	IPI00520641	CAT2 Catalase-2	15	56895	1	1
	IPI00518701	STO Salt tolerance protein	15	27623	1	1
	IPI00541951	TUF V-type proton ATPase subunit E1	15	26044	1	1
	IPI00547408	ARI8 Probable E3 ubiquitin-protein ligase ARI8	15	64712	1	1
	IPI00991898	PAPP2C Phytochrome-associated protein phosphatase type 2C	15	31415	1	1
	IPI00522023	EIF4A-2 Eukaryotic initiation factor 4A-2	15	46733	1	1
	IPI00531922	ATM3 ABC transporter B family member 25, mitochondrial	15	80370	1	1
	IPI00517862	AT5G07610 F-box protein At5g07610	15	48281	1	1
	IPI00529602	ELF9 RNA recognition motif (RRM)-containing protein	14	57858	1	1
	IPI00535382	AT3G24200 FAD binding / monooxygenase/ oxidoreductase/ oxidoreductase, acting on paired donors, with incorporation or reduction of molecular oxygen, NADH or NADPH as one donor, and incorporation of one atom of oxygen	14	55036	1	1
	IPI00542074	AT4G38560 unknown protein	14	58953	1	1

## Sheet: FLD
Dataset 1-3. Proteins co-purified with FLD in the wild type background.
Sample ID	Accession number	Protein description	Mascot score	MW	Matched queries	Matched peptides
FLD-Flag	IPI00527125	ATRSP41 ATRSP41; RNA binding / nucleic acid binding / nucleotide binding	10066	41344	357	35
	IPI00536803	NIT1 Nitrilase 1	9879	38128	307	20
	IPI00542809	NIT3 Nitrilase 3	5685	37998	120	7
	IPI00536454	PSAT Phosphoserine aminotransferase, chloroplastic	3922	47329	122	17
	IPI00520882	AT3G08590 Probable 2,3-bisphosphoglycerate-independent phosphoglycerate mutase 2	3644	60726	182	31
	IPI00548138	AT2G17630 phosphoserine aminotransferase, putative	3088	46604	109	16
	IPI00543293	HSC70-1 Heat shock cognate 70 kDa protein 1	2831	71313	116	26
	IPI00523903	AT5G02490 Heat shock cognate 70 kDa protein 2	2307	71342	97	22
	IPI00543340	AT3G09440 Heat shock cognate 70 kDa protein 3	2129	71103	78	19
	IPI00532664	AT4G10320 isoleucyl-tRNA synthetase, putative / isoleucine--tRNA ligase, putative	1795	135399	86	30
	IPI00520171	FLD FLD (FLOWERING LOCUS D); amine oxidase/ electron carrier/ oxidoreductase	1488	95880	71	23
	IPI00535114	RBCL Ribulose bisphosphate carboxylase large chain	1431	52922	60	16
	IPI00517960	NIT2 Nitrilase 2	1122	37130	76	11
	IPI00518637	AT5G35200 Putative clathrin assembly protein At5g35200	1047	61141	48	16
	IPI00542919	AT1G19480 F18O14.25	848	145435	37	13
	IPI00524611	ACT7 Actin-7	840	41709	29	11
	IPI00521816	AT5G26710 F21E10.12 protein	784	82015	55	23
	IPI00537303	GAPA Glyceraldehyde-3-phosphate dehydrogenase A, chloroplastic	742	42463	26	9
	IPI00516615	AT1G48120 Serine/threonine-protein phosphatase 7 long form homolog	736	149360	39	19
	IPI00524040	ACT8 Actin-8	682	41836	29	13
	IPI00525001	TUB2;TUB3 Tubulin beta-2/beta-3 chain	660	50701	30	9
	IPI00530898	SDG26 Histone-lysine N-methyltransferase ASHH1	637	55250	32	8
	IPI00541680	GAPB Glyceraldehyde-3-phosphate dehydrogenase B, chloroplastic	608	47630	18	7
	IPI00538733	AT2G40660 tRNA-binding region domain-containing protein	593	42062	20	12
	IPI00518163	RCA Isoform Short of Ribulose bisphosphate carboxylase/oxygenase activase, chloroplastic	507	49069	15	8
	IPI00539020	RBCS1A Ribulose bisphosphate carboxylase small chain 1A, chloroplastic	470	20203	21	5
	IPI00539093	TUB8 Tubulin beta-8 chain	467	50574	24	8
	IPI00522684	BIP1 Luminal-binding protein 1	458	73584	20	8
	IPI00519855	AT1G71080 unknown protein	454	34811	14	6
	IPI00535704	ACT12 Actin-12	440	41768	22	10
	IPI00543798	AT1G57720 Probable elongation factor 1-gamma 2	427	46370	17	7
	IPI00548618	AT1G07930;AT1G07940;AT5G60390;AT1G07920 Elongation factor 1-alpha	419	107107	23	11
	IPI00516284	AT1G09640 Probable elongation factor 1-gamma 1	418	46631	17	5
	IPI00535505	LD Homeobox protein LUMINIDEPENDENS	408	105350	17	8
	IPI00516743	TUB5 Tubulin beta-5 chain	401	50310	19	7
	IPI00524207	ENOC Cytosolic enolase 3	399	51567	13	8
	IPI00538077	AT4G29270 acid phosphatase class B family protein	360	28728	13	6
	IPI00522023	EIF4A-2 Eukaryotic initiation factor 4A-2	350	46733	11	8
	IPI00530767	EIF4A1 Eukaryotic initiation factor 4A-1	338	46675	12	8
	IPI00542050	TUB4 Tubulin beta-4 chain	328	49791	19	7
	IPI00528647	AT5G19510 Elongation factor 1-beta 2	325	24186	10	5
	IPI00542553	AT1G61850 galactolipase/ phospholipase	302	145286	19	15
	IPI00517561	TUB9 Tubulin beta-9 chain	293	49626	17	6
	IPI00522060	- F13O11.18 protein	260	58062	16	12
	IPI00521186	AT5G38430 Ribulose bisphosphate carboxylase small chain 1B, chloroplastic	260	20273	12	4
	IPI00527903	AT3G44690 unknown protein	252	137875	8	6
	IPI00540632	ATPA ATP synthase subunit alpha, chloroplastic	249	55294	13	9
	IPI00529314	RPN1A 26S proteasome non-ATPase regulatory subunit 2 1A	246	98082	11	7
	IPI00539364	ELF4-L2 Protein ELF4-LIKE 2	246	13401	7	4
	IPI00520226	TUA6 Tubulin alpha-6 chain	236	49506	14	6
	IPI00518090	GAPC2 GAPC2 (GLYCERALDEHYDE-3-PHOSPHATE DEHYDROGENASE C2); NAD or NADH binding / binding / catalytic/ glyceraldehyde-3-phosphate dehydrogenase (phosphorylating)/ glyceraldehyde-3-phosphate dehydrogenase	227	36890	16	10
	IPI00536399	GRF7 14-3-3-like protein GF14 nu	215	29806	5	4
	IPI00535150	PAC1 Proteasome subunit alpha type-4	215	27458	5	4
	IPI00538379	AT5G11710 Clathrin interactor EPSIN 1	211	60597	8	5
	IPI00541286	EMB1080 40S ribosomal protein S11-1	206	17946	8	3
	IPI00548766	RPT1A 26S protease regulatory subunit 7 homolog A	201	47773	6	5
	IPI00657061	RPN1B 26S proteasome non-ATPase regulatory subunit 2 1B	200	97892	9	6
	IPI00524577	AT5G20290 40S ribosomal protein S8-1	193	24978	5	4
	IPI00544242	ELF4-L4 Protein ELF4-LIKE 4	189	12655	8	5
	IPI00533295	GRF1 14-3-3-like protein GF14 chi	187	29913	6	5
	IPI00542179	FBR12 Eukaryotic translation initiation factor 5A-2	175	17129	4	2
	IPI00547629	AT3G52580 40S ribosomal protein S14-3	173	16228	4	2
	IPI00536966	MTO3 S-adenosylmethionine synthase 4	171	42769	7	4
	IPI00533075	AT2G23390 unknown protein	171	54275	10	4
	IPI00532008	AT3G11510 40S ribosomal protein S14-2	171	16263	4	2
	IPI00532111	P40 40S ribosomal protein Sa-1	169	32271	6	4
	IPI00525237	CPN60A RuBisCO large subunit-binding protein subunit alpha, chloroplastic	169	62034	3	2
	IPI00517961	AT3G09200 60S acidic ribosomal protein P0-2	166	34112	7	4
	IPI00524723	DRP3B Isoform 1 of Dynamin-related protein 3B	164	86590	5	4
	IPI00548235	AT5G55670 RNA recognition motif (RRM)-containing protein	163	76386	4	3
	IPI00534598	AT2G21390 Coatomer subunit alpha-2	162	136381	9	5
	IPI00525776	PB ATP synthase subunit beta, chloroplastic	155	53900	4	4
	IPI00521845	MTHSC70-2 MTHSC70-2 (MITOCHONDRIAL HSP70 2); ATP binding	149	72946	14	4
	IPI00518373	ARFA1F ADP-ribosylation factor A1F	149	20610	2	1
	IPI00537168	AT5G45775;RPL16B;AT3G58700 Isoform 1 of 60S ribosomal protein L11-2	147	20848	7	4
	IPI00520982	AT4G24820 Probable 26S proteasome non-ATPase regulatory subunit 6	146	44254	3	3
	IPI00546097	ATB~ BETA Serine/threonine protein phosphatase 2A 57 kDa regulatory subunit B~ beta isoform	145	57436	4	3
	IPI00520131	U1-70K Isoform Long of U1 small nuclear ribonucleoprotein 70 kDa	142	50358	6	5
	IPI00517192	PIP1;4 PIP1;4 (PLASMA MEMBRANE INTRINSIC PROTEIN 1;4); water channel	140	23313	7	2
	IPI00528095	AT1G62020 Coatomer subunit alpha-1	138	136480	9	5
	IPI00525561	TGG2 Isoform 1 of Myrosinase 2	136	62692	6	2
	IPI00549147	LTA2 LTA2; dihydrolipoyllysine-residue acetyltransferase	134	50049	3	3
	IPI00522086	TGG1 Isoform 2 of Myrosinase 1	133	51448	8	4
	IPI00542361	mtHsc70-1 mtHsc70-1 (mitochondrial heat shock protein 70-1); ATP binding	130	73030	12	2
	IPI00517953	EMB2296 60S ribosomal protein L8-1	130	27842	6	3
	IPI00538015	SAC52 60S ribosomal protein L10-1	127	24901	4	3
	IPI00523369	- Putative UDP-glucose:glycoprotein glucosyltransferase	127	188696	5	5
	IPI00538864	RPS6 40S ribosomal protein S6-1	124	28350	10	5
	IPI00524792	RPS1 RPS1 (RIBOSOMAL PROTEIN S1); RNA binding / structural constituent of ribosome	122	45082	5	4
	IPI00527972	MAT3 S-adenosylmethionine synthase 3	122	42471	6	4
	IPI00542721	CAT3 AT1G20620 protein	122	56926	6	5
	IPI00538721	AT1G27400 60S ribosomal protein L17-1	121	19885	7	5
	IPI00516913	AT2G43030 50S ribosomal protein L3-1, chloroplastic	119	29345	4	3
	IPI00549111	FBA1 Probable fructose-bisphosphate aldolase 1, chloroplastic	119	42904	5	4
	IPI00545323	ADK1 Isoform 1 of Adenosine kinase 1	117	37812	4	3
	IPI00541933	CCR2 CCR2 (COLD, CIRCADIAN RHYTHM, AND RNA BINDING 2); RNA binding / double-stranded DNA binding / single-stranded DNA binding	116	15539	4	3
	IPI00526971	AT1G75990 Probable 26S proteasome non-ATPase regulatory subunit 3b	116	55557	3	3
	IPI00527953	AT3G53870 40S ribosomal protein S3-2	116	27332	7	5
	IPI00540216	CAC3 Acetyl-coenzyme A carboxylase carboxyl transferase subunit alpha, chloroplastic	115	85253	5	4
	IPI00533416	SRPK4 SRPK4 (Ser/Arg-rich protein kinase 4); kinase/ protein kinase	114	59356	3	2
	IPI00531671	SAG24 60S ribosomal protein L10-3	113	24913	4	3
	IPI00537842	AT1G79990 protein binding / structural molecule	113	128553	6	5
	IPI00542532	MLP423 MLP-like protein 423	112	17044	3	3
	IPI00527690	AT3G11130 clathrin heavy chain, putative	110	193122	7	6
	IPI00525678	AT1G57660;AT1G57860 60S ribosomal protein L21-2	108	18697	6	3
	IPI00517335	LOS1 Elongation factor EF-2	108	94185	7	4
	IPI00537112	HSP81-2 Heat shock protein 90-2	107	80014	7	4
	IPI00533995	PBA1 Proteasome subunit beta type-6	106	25136	2	2
	IPI00543773	AT2G20450 60S ribosomal protein L14-1	105	15497	5	2
	IPI00524195	PPa6 Soluble inorganic pyrophosphatase 1, chloroplastic	104	33359	4	4
	IPI00516681	AT2G37190 60S ribosomal protein L12-1	104	17931	5	4
	IPI00543846	AT4G27090 60S ribosomal protein L14-2	101	15496	4	2
	IPI00545756	NAGK Acetylglutamate kinase, chloroplastic	101	36572	3	2
	IPI00528352	AT4G31490 Coatomer subunit beta-2	100	106010	7	5
	IPI00539232	UBQ12 Polyubiquitin 12	98	25827	12	5
	IPI00518504	AT3G15980 Isoform 1 of Coatomer subunit beta~-3	97	102412	6	5
	IPI00527713	MEE58 Adenosylhomocysteinase 1	97	53344	4	3
	IPI00538615	RPS5B 40S ribosomal protein S5-1	97	22976	5	4
	IPI00538754	ACS acetyl-CoA synthetase, putative / acetate-CoA ligase, putative	96	76684	4	3
	IPI00529641	ATIM ATIM	94	128822	7	1
	IPI00536753	PUR ALPHA-1 Isoform 2 of Transcription factor Pur-alpha 1	92	32082	1	1
	IPI00546532	AT5G09510 40S ribosomal protein S15-4	92	17061	4	3
	IPI00519410	AT3G13470 chaperonin, putative	91	63302	5	5
	IPI00531287	cpHsc70-1 cpHsc70-1 (chloroplast heat shock protein 70-1); ATP binding	91	76461	4	4
	IPI00520888	OVA5 OVA5 (OVULE ABORTION 5); ATP binding / aminoacyl-tRNA ligase/ lysine-tRNA ligase/ nucleic acid binding / nucleotide binding	90	67545	11	7
	IPI00547367	BBC1 60S ribosomal protein L13-1	87	23752	4	1
	IPI00537564	RPT3 26S protease regulatory subunit 6B homolog	86	45723	3	3
	IPI00530201	IDH-V Isocitrate dehydrogenase [NAD] catalytic subunit 5, mitochondrial	85	40599	1	1
	IPI00517676	ECT1 protein binding	83	47782	2	2
	IPI00518961	CPHSC70-2EAT SHOCK PROTEIN 70-2 CPHSC70-2EAT SHOCK PROTEIN 70-2 (CHLOROPLAST HEAT SHOCK PROTEIN 70-2); ATP binding / unfolded protein binding	83	76950	4	4
	IPI00536616	emb1507 emb1507 (embryo defective 1507); ATP binding / ATP-dependent helicase/ helicase/ nucleic acid binding / nucleoside-triphosphatase/ nucleotide binding	82	246950	2	2
	IPI00541448	FBA2 Probable fructose-bisphosphate aldolase 2, chloroplastic	81	42961	3	3
	IPI00533566	HSP60 Chaperonin CPN60, mitochondrial	81	61242	2	2
	IPI00546934	PSBA Photosystem Q(B) protein	81	38911	1	1
	IPI00546454	AT4G16720 60S ribosomal protein L15-1	80	24224	6	3
	IPI00533300	emb2386 60S ribosomal protein L19-1	80	24591	3	2
	IPI00846806	RP1 ARP1 (ARABIDOPSIS RIBOSOMAL PROTEIN 1); structural constituent of ribosome	80	35042	7	7
	IPI00520474	RABE1b Elongation factor Tu, chloroplastic	79	51598	3	2
	IPI00530807	ACCD Acetyl-coenzyme A carboxylase carboxyl transferase subunit beta, chloroplastic	78	55600	4	3
	IPI00524816	ATARCA Isoform 1 of Guanine nucleotide-binding protein subunit beta-like protein A	77	35725	4	4
	IPI00527081	AT2G01140 Probable fructose-bisphosphate aldolase 3, chloroplastic	77	42301	3	3
	IPI00518864	AT1G04410 Malate dehydrogenase, cytoplasmic 1	77	35548	3	2
	IPI00531713	AT5G55070 Dihydrolipoyllysine-residue succinyltransferase component of 2-oxoglutarate dehydrogenase complex 1, mitochondrial	77	50102	2	2
	IPI00517001	RPT5A 26S protease regulatory subunit 6A homolog A	76	47450	3	3
	IPI00537614	GRP2 GRP2 (GLYCINE RICH PROTEIN 2); double-stranded DNA binding / mRNA binding / nucleic acid binding / single-stranded DNA binding	76	19141	1	1
	IPI00532975	AT4G16155 dihydrolipoyl dehydrogenase	75	67048	3	2
	IPI00516649	- Translation initiation factor 3-like protein	75	48615	1	1
	IPI00931036	- AT5G16050 protein	74	26496	3	3
	IPI00530001	GRF5 14-3-3-like protein GF14 upsilon	74	30163	4	4
	IPI00519014	EMB2107 EMB2107	74	50805	3	2
	IPI00524194	LHCB6 Light harvesting complex photosystem II subunit 6	73	27505	1	1
	IPI00523226	AT3G52150 Putative uncharacterized protein F4F15.260	73	59745	2	2
	IPI00529620	P5CS1 Delta-1-pyrroline-5-carboxylate synthase A	72	77654	3	3
	IPI00527199	AT3G45030;AT5G62300 40S ribosomal protein S20-1	72	13870	3	2
	IPI00518009	AT4G26910 Isoform 2 of Dihydrolipoyllysine-residue succinyltransferase component of 2-oxoglutarate dehydrogenase complex 2, mitochondrial	72	49957	1	1
	IPI00534033	RPL5B 60S ribosomal protein L5-2	72	34416	2	2
	IPI00517861	AT3G52930 fructose-bisphosphate aldolase, putative	72	38516	4	4
	IPI00541079	EMB2753 EMB2753 (EMBRYO DEFECTIVE 2753); binding	72	102082	2	2
	IPI00518081	CR88 CR88; ATP binding	71	88202	7	3
	IPI00519631	AT5G03850;AT3G10090 40S ribosomal protein S28-1	70	7366	2	2
	IPI00535542	RAN2 GTP-binding nuclear protein Ran-2	69	25047	3	3
	IPI00533598	AT2G41840 40S ribosomal protein S2-3	69	30859	5	4
	IPI00529127	-#REF! protein (Fragment)	69	13247	1	1
	IPI00537782	AT3G60750 Transketolase-like protein	69	81424	2	2
	IPI00541368	AT1G52360 Coatomer subunit beta~-2	68	104401	5	4
	IPI00532410	AT3G15000 Uncharacterized protein At3g15000, mitochondrial	68	42843	1	1
	IPI00535564	AT3G62870 60S ribosomal protein L7a-2	67	29016	3	2
	IPI00527056	PUM5 Isoform 1 of Pumilio homolog 5	67	106928	5	1
	IPI00535216	LHCB5 Chlorophyll a-b binding protein CP26, chloroplastic	67	30138	2	2
	IPI00538427	AT5G23540 26S proteasome non-ATPase regulatory subunit 14	67	34332	1	1
	IPI00517389	AT4G10450 60S ribosomal protein L9-2	66	21960	2	1
	IPI00538115	GRF3 14-3-3-like protein GF14 psi	65	28588	3	3
	IPI00529873	EIF4E Eukaryotic translation initiation factor 4E-1	65	26503	1	1
	IPI00538194	AT2G44060 late embryogenesis abundant family protein / LEA family protein	65	36014	1	1
	IPI00519969	GRF10 GRF10 (GENERAL REGULATORY FACTOR 10); ATP binding / protein binding / protein phosphorylated amino acid binding	65	28550	2	2
	IPI00547132	AT5G40270 metal-dependent phosphohydrolase HD domain-containing protein	65	54639	2	2
	IPI00536287	APX1 L-ascorbate peroxidase 1, cytosolic	65	27544	1	1
	IPI00521093	AT2G20140 26S proteasome regulatory subunit 4 homolog B	65	49316	3	3
	IPI00540967	RPS3 30S ribosomal protein S3, chloroplastic	64	25173	3	3
	IPI00525019	AT2G31810 acetolactate synthase small subunit, putative	64	47198	1	1
	IPI00541637	AT1G55040 zinc finger (Ran-binding) family protein	64	94805	4	1
	IPI00528026	AT2G44120 60S ribosomal protein L7	64	28502	3	3
	IPI00531336	AT1G45000 26S protease regulatory subunit S10B homolog B	64	44727	3	3
	IPI00529643	RPL23AB 60S ribosomal protein L23a-2	64	17385	3	3
	IPI00548522	LOX2 Lipoxygenase 2, chloroplastic	64	101982	2	2
	IPI00531026	AT1G30230 Elongation factor 1-delta 1	63	25117	6	3
	IPI00536631	LINC4 Putative nuclear matrix constituent protein 1-like protein	63	121148	3	3
	IPI00521495	AT5G07090 40S ribosomal protein S4-2	62	29855	4	3
	IPI00517305	AT3G55870 anthranilate synthase, alpha subunit, putative	62	55332	2	1
	IPI00516758	RPL14 50S ribosomal protein L14, chloroplastic	62	13573	1	1
	IPI00521273	AT5G13780 GCN5-related N-acetyltransferase, putative	62	21701	1	1
	IPI00528272	AT2G01210 leucine-rich repeat transmembrane protein kinase, putative	61	78258	4	1
	IPI00536025	GLDP1 Glycine dehydrogenase [decarboxylating] 2, mitochondrial	61	112853	2	2
	IPI00537413	AT1G71500 Rieske (2Fe-2S) domain-containing protein	61	31708	1	1
	IPI00525722	GRF9 14-3-3-like protein GF14 mu	61	29502	1	1
	IPI00529076	AT1G12000 F12F1.13 protein	61	62390	1	1
	IPI00530126	AT3G18190 chaperonin, putative	61	57739	2	1
	IPI00519555	AT1G08360 60S ribosomal protein L10a-1	61	24453	5	4
	IPI00529157	MAC3B Pre-mRNA-processing factor 19 homolog 2	60	56693	2	2
	IPI00518742	AT1G15930 40S ribosomal protein S12-1	60	15367	3	2
	IPI00522535	EIF3C Eukaryotic translation initiation factor 3 subunit C	60	102884	1	1
	IPI00526383	AT2G33800 30S ribosomal protein S5, chloroplastic	59	32625	1	1
	IPI00541920	AT4G04950 Monothiol glutaredoxin-S17	59	53082	2	2
	IPI00533712	AT1G24510 T-complex protein 1 subunit epsilon	59	59347	1	1
	IPI00517979	UBP13 Ubiquitin carboxyl-terminal hydrolase 13	59	130567	2	2
	IPI00521975	AT5G27700 40S ribosomal protein S21-2	58	9462	1	1
	IPI00522202	AT1G18540 60S ribosomal protein L6-1	58	26136	2	1
	IPI00540311	AT2G46520 Exportin-2	58	108588	1	1
	IPI00521485	AT3G58510 DEAD-box ATP-dependent RNA helicase 11	57	65985	1	1
	IPI00534510	ILA binding	56	284599	1	1
	IPI00546577	AT3G05560 60S ribosomal protein L22-2	56	14009	2	2
	IPI00521261	AT5G14530 transducin family protein / WD-40 repeat family protein	56	36605	4	4
	IPI00526162	VSP1 Vegetative storage protein 1	56	30243	3	3
	IPI00526310	LOS2 Bifunctional enolase 2/transcriptional activator	56	47689	2	2
	IPI00521292	AT5G02870 60S ribosomal protein L4-2	55	44694	7	4
	IPI00517177	AAC3 ADP,ATP carrier protein 3, mitochondrial	55	40692	3	3
	IPI00542080	AT2G05120 unknown protein	55	144507	4	3
	IPI00538915	AT3G13930 Dihydrolipoyllysine-residue acetyltransferase component 2 of pyruvate dehydrogenase complex, mitochondrial	54	58431	2	2
	IPI00543019	RHM1 Probable rhamnose biosynthetic enzyme 1	53	75324	4	3
	IPI00530685	AT4G34555 40S ribosomal protein S25-3	53	12011	1	1
	IPI00530839	UPL2 E3 ubiquitin-protein ligase UPL2	53	403365	2	2
	IPI00517629	APE1 APE1	53	31417	1	1
	IPI00525582	PDH-E1 ALPHA T25K16.8	53	75232	1	1
	IPI00517911	AT4G25740 40S ribosomal protein S10-1	52	19435	3	3
	IPI00544081	ATJ3 Chaperone protein dnaJ 3	52	46415	1	1
	IPI00516246	UGE2 UDP-glucose 4-epimerase 3	52	38358	4	3
	IPI00516885	PSAB Photosystem I P700 chlorophyll a apoprotein A2	52	82423	1	1
	IPI00527600	PSBC photosystem II 44 kDa protein	52	51835	1	1
	IPI00526113	HA1 ATPase 1, plasma membrane-type	51	104158	2	1
	IPI00541959	AT2G16360 40S ribosomal protein S25-1	51	11991	2	2
	IPI00528492	PIP3 Aquaporin PIP2-7	51	29723	3	2
	IPI00531702	TCTP Translationally-controlled tumor protein homolog	50	18898	2	2
	IPI00546882	AT3G56340 40S ribosomal protein S26-3	50	14619	1	1
	IPI00538689	CAD9 Isoform 2 of Probable cinnamyl alcohol dehydrogenase 9	50	33232	1	1
	IPI00524965	AT4G39200 40S ribosomal protein S25-4	50	12046	2	2
	IPI00532609	AT1G34030;PFL;RPS18C 40S ribosomal protein S18	49	17534	2	1
	IPI00535973	AT2G05920 subtilase family protein	49	79965	1	1
	IPI00547186	AT1G48350 50S ribosomal protein L18, chloroplastic	49	18715	1	1
	IPI00538502	MAB1 Pyruvate dehydrogenase E1 component subunit beta, mitochondrial	48	39151	1	1
	IPI00548475	AT2G34480 60S ribosomal protein L18a-2	48	21293	2	2
	IPI00527924	emb2394 50S ribosomal protein L6, chloroplastic	48	24690	1	1
	IPI00536932	GME GDP-mannose 3,5-epimerase	48	42731	1	1
	IPI00520130	AT2G07698 ATP synthase alpha chain, mitochondrial, putative	48	85879	3	3
	IPI00525248	PIP2;4 Probable aquaporin PIP2-4	48	30932	1	1
	IPI00546779	AT3G20820 leucine-rich repeat family protein	47	39837	1	1
	IPI00534812	AT5G39570 Uncharacterized protein At5g39570	47	43500	1	1
	IPI00521883	SDE3 Probable RNA helicase SDE3	47	113292	1	1
	IPI00519549	FER1 Ferritin-1, chloroplastic	47	28160	1	1
	IPI00523172	emb1138 Isoform 2 of DEAD-box ATP-dependent RNA helicase 3, chloroplastic	47	80951	4	4
	IPI00517716	ATB~ ALPHA Serine/threonine protein phosphatase 2A 57 kDa regulatory subunit B~ alpha isoform	47	57499	3	3
	IPI00539115	ACO2 1-aminocyclopropane-1-carboxylate oxidase 2	47	36160	1	1
	IPI00524343	MDH Malate dehydrogenase, chloroplastic	47	42379	1	1
	IPI00533915	AT3G18740 60S ribosomal protein L30-3	46	12272	3	3
	IPI00518308	AT5G02450 60S ribosomal protein L36-3	46	12182	2	1
	IPI00534241	IMPA-2 IMPA-2 (IMPORTIN ALPHA ISOFORM 2); binding / protein transporter	46	58870	1	1
	IPI00521214	NDPK1 NDPK1; ATP binding / nucleoside diphosphate kinase	46	18802	1	1
	IPI00528143	RPL18 60S ribosomal protein L18-2	46	20913	2	2
	IPI00521885	AT3G11830 chaperonin, putative	45	59739	1	1
	IPI00540464	EMB3003 F12K21.24	45	48490	1	1
	IPI00522440	ATMS1 5-methyltetrahydropteroyltriglutamate--homocysteine methyltransferase	44	84304	4	4
	IPI00522381	MIF1 MIF1 (MINI ZINC FINGER 1); DNA binding / transcription factor	44	11205	2	1
	IPI00532725	SUS2 SUS2	44	275251	3	2
	IPI00547429	NAP6 Protein ABCI7, chloroplastic	44	52792	1	1
	IPI00530138	AT5G20000 26S protease regulatory subunit 8 homolog B	43	47127	2	2
	IPI00522443	RPL24A 60S ribosomal protein L24-1	43	18838	1	1
	IPI00542959	AL2 PHD finger protein ALFIN-LIKE 2	43	27814	1	1
	IPI00546896	PKT3 3-ketoacyl-CoA thiolase 2, peroxisomal	43	48548	1	1
	IPI00519030	ALB1 Magnesium-chelatase subunit chlD, chloroplastic	43	83232	1	1
	IPI00526318	AT5G52650 40S ribosomal protein S10-3	43	19539	4	4
	IPI00533005	FNR2 Isoform 1 of Ferredoxin--NADP reductase, leaf isozyme 2, chloroplastic	43	41142	4	3
	IPI00545223	CSD1 Superoxide dismutase [Cu-Zn]	42	15088	3	1
	IPI00519008	rps7;RPS7.2;RPS7.1 30S ribosomal protein S7, chloroplastic	42	17347	1	1
	IPI00520872	AT3G04840 40S ribosomal protein S3a-1	42	29832	2	1
	IPI00528882	NPC5 NPC5 (NON-SPECIFIC PHOSPHOLIPASE C5); hydrolase, acting on ester bonds / phospholipase C	42	59034	1	1
	IPI00547010	AT3G24830 60S ribosomal protein L13a-2	42	23444	4	3
	IPI00525357	AT5G44500 small nuclear ribonucleoprotein associated protein B, putative / snRNP-B, putative / Sm protein B, putative	42	26982	1	1
	IPI00534336	AT5G18380 40S ribosomal protein S16-3	41	16607	3	3
	IPI00785844	AT5G52882 ATP binding / nucleoside-triphosphatase/ nucleotide binding	41	92950	1	1
	IPI00516909	- Tropinone reductase homologue (Fragment)	41	11882	1	1
	IPI00517331	- Small nuclear ribonucleoprotein-like protein	40	15411	1	1
	IPI00531044	HA11 ATPase 11, plasma membrane-type	40	105056	1	1
	IPI00521974	BGLU18 Beta-glucosidase 18	40	60421	3	2
	IPI00526137	AT1G29120 unknown protein	40	49889	3	1
	IPI00532099	AT1G73110 P-loop containing nucleoside triphosphate hydrolases superfamily protein	39	48295	1	1
	IPI00529872	AT2G30050 transducin family protein / WD-40 repeat family protein	39	32622	1	1
	IPI00538963	AT5G16130 40S ribosomal protein S7-3	39	22047	2	1
	IPI00535976	CLPC1 Chaperone protein ClpC1, chloroplastic	39	103388	1	1
	IPI00535063	SUVR2 SUVR2; histone-lysine N-methyltransferase/ zinc ion binding	39	81927	3	3
	IPI00542510	AT5G36160 Tyrosine aminotransferase	38	46419	1	1
	IPI00519660	AAT Isoform 2 of Bifunctional aspartate aminotransferase and glutamate/aspartate-prephenate aminotransferase	38	46010	1	1
	IPI00518882	AT5G54600 50S ribosomal protein L24, chloroplast	38	19741	1	1
	IPI00531888	AK-HSDH I Bifunctional aspartokinase/homoserine dehydrogenase 1, chloroplastic	38	99341	1	1
	IPI00543912	AT4G34670 40S ribosomal protein S3a-2	38	29785	1	1
	IPI00544391	AT1G73380 unknown protein	38	47312	1	1
	IPI00538047	RPN8A Probable 26S proteasome non-ATPase regulatory subunit 7	37	34706	1	1
	IPI00528946	AT4G15000 60S ribosomal protein L27-3	37	15598	2	2
	IPI00530288	AT5G06850 C2 domain-containing protein	37	90945	2	2
	IPI00534480	CARB CARB (CARBAMOYL PHOSPHATE SYNTHETASE B); ATP binding / carbamoyl-phosphate synthase/ catalytic	37	129874	2	2
	IPI00545500	SBT1.3 ATSBT1.3 (ARABIDOPSIS THALIANA SUBTILASE 1.3); identical protein binding / serine-type endopeptidase	37	84897	1	1
	IPI00543772	FLR1 FLR1; enzyme inhibitor/ transcription factor binding	37	35785	2	1
	IPI00528132	AT5G52820 Notchless protein homolog	37	52864	1	1
	IPI00549013	PORB Protochlorophyllide reductase B, chloroplastic	37	43332	2	2
	IPI00534843	AT3G62530 Putative uncharacterized protein T12C14_230	36	38146	2	2
	IPI00516448	AT4G11380 Beta-adaptin-like protein B	36	99309	3	3
	IPI00519754	AT4G20700 unknown protein	35	59439	1	1
	IPI00541856	FNR1 Ferredoxin--NADP reductase, leaf isozyme 1, chloroplastic	35	40301	4	3
	IPI00520581	PI-4KBETA1 Phosphatidylinositol 4-kinase beta 1	35	126296	1	1
	IPI00537930	AT2G21130 Peptidyl-prolyl cis-trans isomerase CYP19-2	35	18452	1	1
	IPI00542976	U1A U1A (SPLICEOSOMAL PROTEIN U1A); RNA binding / nucleic acid binding / nucleotide binding	35	28056	1	1
	IPI00526884	AT5G67630 DNA helicase, putative	35	52081	4	2
	IPI00542391	ADG1 Glucose-1-phosphate adenylyltransferase small subunit, chloroplastic	34	56615	2	2
	IPI00528480	AT2G34590 transketolase family protein	34	43987	2	2
	IPI00540972	SNF4 Isoform 1 of Sucrose nonfermenting 4-like protein	34	53433	1	1
	IPI00540333	GCN1 ABC transporter F family member 1	34	66843	3	2
	IPI00520057	CCR1 Isoform 1 of Glycine-rich RNA-binding protein 8	33	16569	1	1
	IPI00545294	PPME1 Pectinesterase PPME1	33	39117	1	1
	IPI00523906	LGT5 Probable galacturonosyltransferase 5	33	69842	2	1
	IPI00530995	PETC Isoform 2 of Cytochrome b6-f complex iron-sulfur subunit, chloroplastic	33	22518	1	1
	IPI00541119	RPL34 60S ribosomal protein L34-2	33	13642	2	2
	IPI00524653	GGT1 GGT1 (GLUTAMATE:GLYOXYLATE AMINOTRANSFERASE); L-alanine:2-oxoglutarate aminotransferase/ glycine:2-oxoglutarate aminotransferase	33	53267	2	2
	IPI00529738	SD1-29 G-type lectin S-receptor-like serine/threonine-protein kinase SD1-29	32	89839	3	1
	IPI00543693	scpl25 Serine carboxypeptidase-like 25	32	53367	1	1
	IPI00535943	AT5G14320 30S ribosomal protein S13, chloroplastic	32	19084	1	1
	IPI00522174	RBP47B ATRBP47B (RNA-binding protein 47B); RNA binding	32	48089	3	3
	IPI00518464	CA1 Isoform 3 of Carbonic anhydrase, chloroplastic	32	29485	1	1
	IPI00532379	NPGR2 NPGR2 (no pollen germination related 2); calmodulin binding	32	82681	1	1
	IPI00529697	AT5G59850;RPS15A 40S ribosomal protein S15a-1	31	14795	1	1
	IPI00523822	- Serine/threonine-protein phosphatase	31	33885	1	1
	IPI00534852	GS2 Glutamine synthetase, chloroplastic/mitochondrial	31	47381	2	2
	IPI00525579	CXIP1 Monothiol glutaredoxin-S14, chloroplastic	31	19297	1	1
	IPI00533452	AT5G36230 Gb|AAD26879.1	31	49308	1	1
	IPI00537691	AT4G34450 Coatomer subunit gamma	31	98429	2	2
	IPI00524788	AT1G04480;emb2171;AT2G33370 F19P19.5 protein	31	16987	1	1
	IPI00524599	FIP1[V] ATFIP1[V] (Arabidopsis homolog of yeast Fip1 [V]); RNA binding / protein binding	31	133358	1	1
	IPI00526629	AT2G39390 60S ribosomal protein L35-2	30	14222	1	1
	IPI00528761	AT3G07110 60S ribosomal protein L13a-1	30	23451	4	4
	IPI00516980	BCE2 BCE2; acetyltransferase/ alpha-ketoacid dehydrogenase/ dihydrolipoamide branched chain acyltransferase	30	52673	1	1
	IPI00525202	MC4 Metacaspase-4	30	45455	1	1
	IPI00540051	RPL12-C 50S ribosomal protein L12-3, chloroplastic	30	19671	1	1
	IPI00532971	SHM4 SHM4 (serine hydroxymethyltransferase 4); catalytic/ glycine hydroxymethyltransferase/ pyridoxal phosphate binding	30	51685	1	1
	IPI00536776	RPN12a 26S proteasome non-ATPase regulatory subunit RPN12A	30	30687	1	1
	IPI00526050	HIT3 zinc-binding protein, putative / protein kinase C inhibitor, putative	30	15990	1	1
	IPI00521338	ATS9 19S proteosome subunit 9	30	47144	1	1
	IPI00538191	AT2G32730 26S proteasome regulatory subunit, putative	29	108909	2	2
	IPI00519846	- Putative uncharacterized protein At3g57410	29	68590	1	1
	IPI00546704	PIP2E Probable aquaporin PIP2-6	29	31030	1	1
	IPI00538901	AMY3 AMY3 (ALPHA-AMYLASE-LIKE 3); alpha-amylase	29	99780	1	1
	IPI00521876	AVP1 Pyrophosphate-energized vacuolar membrane proton pump 1	29	80768	1	1
	IPI00537995	ANNAT1 Annexin D1	29	36182	1	1
	IPI00534338	AT5G15200 40S ribosomal protein S9-1	29	23022	2	2
	IPI00523743	AT1G41880 60S ribosomal protein L35a-2	29	12791	1	1
	IPI00536725	XTH6 Probable xyloglucan endotransglucosylase/hydrolase protein 6	29	33670	1	1
	IPI00518170	AT1G30630 Coatomer subunit epsilon-1	28	32581	2	2
	IPI00522736	AT3G42770 Putative F-box/LRR-repeat protein At3g42770	28	60891	1	1
	IPI00516817	AT5G43310 COP1-interacting protein-related	28	137311	1	1
	IPI00519181	AT3G09310 UPF0161 protein At3g09310	28	19440	1	1
	IPI00535368	ARP4 Actin-related protein 4	28	48905	1	1
	IPI00544587	EX1 Protein EXECUTER 1, chloroplastic	28	76488	1	1
	IPI00529542	AT5G46630 clathrin adaptor complexes medium subunit family protein	28	49291	1	1
	IPI00534219	AT5G02610 60S ribosomal protein L35-4	28	14322	2	2
	IPI00532154	ADF10 Actin-depolymerizing factor 12	27	15874	1	1
	IPI00535393	AT5G23110 zinc finger (C3HC4-type RING finger) family protein	27	526917	1	1
	IPI00534572	PKP-ALPHA PKP-ALPHA; pyruvate kinase	27	65090	1	1
	IPI00517673	- Putative uncharacterized protein T17F15.10	27	39943	1	1
	IPI00534944	AT2G24590 splicing factor, putative	27	21902	1	1
	IPI00517127	AT4G32790 exostosin family protein	27	68588	1	1
	IPI00531568	AT2G10940 protease inhibitor/seed storage/lipid transfer protein (LTP) family protein	27	29629	1	1
	IPI00891959	AT4G19190 Uncharacterized zinc finger CCHC domain-containing protein At4g19190	27	69105	1	1
	IPI00533901	AT2G44760 Putative uncharacterized protein At2g44760	27	56327	1	1
	IPI00527964	AT3G02530 TCP-1 chaperonin-like protein	27	59372	1	1
	IPI00520433	AT3G23600 dienelactone hydrolase family protein	27	25845	1	1
	IPI00525992	PUB25 U-box domain-containing protein 25	27	46027	1	1
	IPI00516341	UBP1A oligouridylate-binding protein, putative	27	47773	1	1
	IPI00524837	PRPL11 50S ribosomal protein L11, chloroplastic	26	23134	1	1
	IPI00541557	KAS I Isoform 1 of 3-oxoacyl-[acyl-carrier-protein] synthase I, chloroplastic	26	50381	1	1
	IPI00548822	AT4G00750 Probable methyltransferase PMT15	26	72707	2	1
	IPI00527538	AT5G15490 UDP-glucose 6-dehydrogenase, putative	26	53083	1	1
	IPI00526779	AT1G65920 regulator of chromosome condensation (RCC1) family protein / zinc finger protein-related	26	111043	1	1
	IPI00528981	AT1G12310 Probable calcium-binding protein CML13	26	16506	1	1
	IPI00523104	TRX3 Thioredoxin H3	26	13101	1	1
	IPI00519475	ACLB-1 ATP-citrate synthase beta chain protein 1	26	65772	1	1
	IPI00539049	AT3G59980 tRNA-binding region domain-containing protein	26	29726	1	1
	IPI00530828	AT4G21650 subtilase family protein	26	81429	1	1
	IPI00519788	AT5G15520 40S ribosomal protein S19-2	26	15807	1	1
	IPI00518983	AT3G63490 ribosomal protein L1 family protein	26	31627	1	1
	IPI00539206	cICDH Cytosolic NADP+-dependent isocitrate dehydrogenase	26	45717	1	1
	IPI00760336	AT5G11200;AT5G11170 Isoform 3 of DEAD-box ATP-dependent RNA helicase 15	25	20167	2	2
	IPI00542509	AT5G61170 40S ribosomal protein S19-3	25	15687	1	1
	IPI00527792	CAK1AT Cyclin-dependent kinase F-1	25	53718	1	1
	IPI00519853	RPL4 50S ribosomal protein L4, chloroplastic	25	30540	1	1
	IPI00521322	- T17H7.13	25	47306	1	1
	IPI00527941	AT5G11200;AT5G11170 ATP binding / ATP-dependent helicase/ helicase/ nucleic acid binding	25	39068	3	3
	IPI00519624	AT5G50900 armadillo/beta-catenin repeat family protein	24	59233	1	1
	IPI00520333	AT4G01430 nodulin MtN21 family protein	24	28029	1	1
	IPI00548648	FRUCT5 Beta-fructofuranosidase, insoluble isoenzyme CWINV3	24	67025	1	1
	IPI00524601	AT1G02305 cathepsin B-like cysteine protease, putative	24	40008	1	1
	IPI00546264	TOR Serine/threonine-protein kinase TOR	24	279013	2	2
	IPI00526951	- Putative uncharacterized protein At2g41160	24	10490	1	1
	IPI00520365	MFP2 Peroxisomal fatty acid beta-oxidation multifunctional protein MFP2	24	78790	1	1
	IPI00525359	PRR3 Two-component response regulator-like APRR3	24	55252	1	1
	IPI00544876	SBPASE Sedoheptulose-1,7-bisphosphatase, chloroplastic	24	42388	1	1
	IPI00546886	PSAG Photosystem I reaction center subunit V, chloroplastic	24	17075	1	1
	IPI00532105	CP12-3 CP12-3	24	15439	1	1
	IPI00547060	AT1G17745 D-3-phosphoglycerate dehydrogenase, chloroplastic	23	66413	1	1
	IPI00521033	MEE5 MEE5 (MATERNAL EFFECT EMBRYO ARREST 5); GTP binding / GTPase/ translation elongation factor/ translation factor, nucleic acid binding	23	110372	1	1
	IPI00531159	DRL1 dihydroflavonol 4-reductase family / dihydrokaempferol 4-reductase family	23	36440	1	1
	IPI00523493	AT5G43960 nuclear transport factor 2 (NTF2) family protein / RNA recognition motif (RRM)-containing protein	23	50091	2	2
	IPI00525302	ATPC1 ATP synthase gamma chain 1, chloroplastic	23	40886	1	1
	IPI00527711	CARAB-AK-LYS Aspartokinase 2, chloroplastic	23	59567	1	1
	IPI00531013	AT1G76010 nucleic acid binding	22	37360	1	1
	IPI00536710	SPK1 SPK1 (SPIKE1); GTP binding / GTPase binding / guanyl-nucleotide exchange factor	22	206698	1	1
	IPI00520428	AT1G50140 ATP binding / ATPase/ nucleoside-triphosphatase/ nucleotide binding	22	113214	2	1
	IPI00542648	AT1G07440 Tropinone reductase homolog At1g07440	22	28314	1	1
	IPI00542808	AT1G56540 disease resistance protein (TIR-NBS-LRR class), putative	22	124930	1	1
	IPI00518106	AT4G11120 Elongation factor Ts, mitochondrial	22	43164	1	1
	IPI00538500	AL7 PHD finger protein ALFIN-LIKE 7	22	28268	1	1
	IPI00532951	SYTB SYTB	21	60798	1	1
	IPI00541250	- T12C22.11 protein	21	134628	1	1
	IPI00520213	AT5G14230 protein binding	21	81343	1	1
	IPI00534983	CLF Histone-lysine N-methyltransferase CLF	21	100306	1	1
	IPI00530817	CHLI1 Magnesium-chelatase subunit chlI, chloroplastic	21	46241	1	1
	IPI00518695	AT1G50020 unknown protein	21	23259	1	1
	IPI00549121	TPI Triosephosphate isomerase, cytosolic	20	27152	1	1
	IPI00522218	ATZW10 Centromere/kinetochore protein zw10 homolog	20	83881	1	1
	IPI00523187	LHCA4 Chlorophyll a-b binding protein 4, chloroplastic	20	27716	1	1
	IPI00891030	AT2G07362 unknown protein	20	4640	1	1
	IPI00549022	ALB4 ALBINO3-like protein 1, chloroplastic	20	55154	1	1
	IPI00527844	AT5G41950 binding	20	62359	1	1
	IPI00539779	VHA-E3 V-type proton ATPase subunit E3	20	27068	1	1
	IPI00525540	PTAC17 PTAC17	19	49457	1	1
	IPI00532667	AT2G01390 Pentatricopeptide repeat-containing protein At2g01390	19	65561	1	1
	IPI00549016	AT3G05750 unknown protein	19	89698	1	1
	IPI00516775	AT2G47330 DEAD-box ATP-dependent RNA helicase 24	19	82999	1	1
	IPI00524079	AT1G02150 Pentatricopeptide repeat-containing protein At1g02150	19	59845	1	1
	IPI00522131	PPC3 Phosphoenolpyruvate carboxylase 3	18	110091	1	1
	IPI00534442	GAD2 Glutamate decarboxylase 2	18	56105	1	1
	IPI00527908	- Putative uncharacterized protein	18	5602	1	1
	IPI00540620	SAC9 SAC9; inositol or phosphatidylinositol phosphatase	18	179949	1	1
	IPI00526505	AT4G13540 unknown protein	18	24950	1	1
	IPI00545279	BOU Mitochondrial carnitine/acylcarnitine carrier-like protein	16	31003	1	1
	IPI00527004	AT1G11710 Pentatricopeptide repeat-containing protein At1g11710, mitochondrial	15	73935	1	1
	IPI00523470	AT2G39000 GCN5-related N-acetyltransferase (GNAT) family protein	14	32145	1	1
	IPI00527602	TCP-1 T-complex protein 1 subunit alpha	14	59192	1	1

## Sheet: SDG26
Dataset 1-4. Proteins co-purified with SDG26 in the wild type background.
Sample ID	Accession number	Protein description	Mascot score	MW	Matched queries	Matched peptides
SDG26-Flag	IPI00530898	SDG26 Histone-lysine N-methyltransferase ASHH1	7027	55250	241	42
	IPI00536803	NIT1 Nitrilase 1	1758	38128	76	20
	IPI00543293	HSC70-1 Heat shock cognate 70 kDa protein 1	958	71313	47	27
	IPI00520171	FLD FLD (FLOWERING LOCUS D); amine oxidase/ electron carrier/ oxidoreductase	885	95880	35	20
	IPI00535114	RBCL Ribulose bisphosphate carboxylase large chain	811	52922	40	18
	IPI00527125	ATRSP41 ATRSP41; RNA binding / nucleic acid binding / nucleotide binding	754	41344	29	10
	IPI00543340	AT3G09440 Heat shock cognate 70 kDa protein 3	751	71103	33	19
	IPI00520882	AT3G08590 Probable 2,3-bisphosphoglycerate-independent phosphoglycerate mutase 2	704	60726	40	19
	IPI00535505	LD Homeobox protein LUMINIDEPENDENS	654	105350	38	21
	IPI00524550	HSP70 Heat shock cognate 70 kDa protein 4	612	71057	30	18
	IPI00521816	AT5G26710 F21E10.12 protein	559	82015	33	23
	IPI00536454	PSAT Phosphoserine aminotransferase, chloroplastic	536	47329	27	14
	IPI00548138	AT2G17630 phosphoserine aminotransferase, putative	498	46604	25	13
	IPI00518090	GAPC2 GAPC2 (GLYCERALDEHYDE-3-PHOSPHATE DEHYDROGENASE C2); NAD or NADH binding / binding / catalytic/ glyceraldehyde-3-phosphate dehydrogenase (phosphorylating)/ glyceraldehyde-3-phosphate dehydrogenase	464	36890	25	11
	IPI00538077	AT4G29270 acid phosphatase class B family protein	455	28728	13	7
	IPI00518163	RCA Isoform Short of Ribulose bisphosphate carboxylase/oxygenase activase, chloroplastic	394	49069	9	8
	IPI00538733	AT2G40660 tRNA-binding region domain-containing protein	362	42062	14	7
	IPI00532664	AT4G10320 isoleucyl-tRNA synthetase, putative / isoleucine--tRNA ligase, putative	361	135399	27	20
	IPI00539364	ELF4-L2 Protein ELF4-LIKE 2	330	13401	10	6
	IPI00540632	ATPA ATP synthase subunit alpha, chloroplastic	301	55294	12	9
	IPI00530288	AT5G06850 C2 domain-containing protein	287	90945	13	8
	IPI00544242	ELF4-L4 Protein ELF4-LIKE 4	272	12655	8	6
	IPI00525776	PB ATP synthase subunit beta, chloroplastic	215	53900	7	6
	IPI00542919	AT1G19480 F18O14.25	212	145435	17	8
	IPI00527953	AT3G53870 40S ribosomal protein S3-2	212	27332	5	1
	IPI00525001	TUB2;TUB3 Tubulin beta-2/beta-3 chain	194	50701	8	6
	IPI00517960	NIT2 Nitrilase 2	191	37130	19	5
	IPI00520474	RABE1b Elongation factor Tu, chloroplastic	184	51598	7	4
	IPI00547812	XTH7 Probable xyloglucan endotransglucosylase/hydrolase protein 7	180	33659	7	3
	IPI00518637	AT5G35200 Putative clathrin assembly protein At5g35200	174	61141	9	6
	IPI00527705	CAB3;CAB2 Chlorophyll a-b binding protein 2, chloroplastic	162	28209	7	3
	IPI00524818	ATX1 ATX1 (ARABIDOPSIS HOMOLOG OF ANTI-OXIDANT 1); metal ion binding	152	11423	6	3
	IPI00524611	ACT7 Actin-7	116	41709	7	6
	IPI00524040	ACT8 Actin-8	113	41836	7	5
	IPI00539020	RBCS1A Ribulose bisphosphate carboxylase small chain 1A, chloroplastic	109	20203	8	3
	IPI00528272	AT2G01210 leucine-rich repeat transmembrane protein kinase, putative	106	78258	11	1
	IPI00522086	TGG1 Isoform 2 of Myrosinase 1	106	51448	3	3
	IPI00517861	AT3G52930 fructose-bisphosphate aldolase, putative	106	38516	3	3
	IPI00535216	LHCB5 Chlorophyll a-b binding protein CP26, chloroplastic	99	30138	4	4
	IPI00537303	GAPA Glyceraldehyde-3-phosphate dehydrogenase A, chloroplastic	87	42463	6	6
	IPI00546577	AT3G05560 60S ribosomal protein L22-2	85	14009	4	2
	IPI00536788	- F2J6.8 protein	79	62260	2	1
	IPI00523477	AT5G38420 Ribulose bisphosphate carboxylase small chain 2B, chloroplastic	74	20337	7	5
	IPI00846137	AT1G07930;AT1G07940;AT5G60390;AT1G07920 elongation factor 1-alpha / EF-1-alpha	73	41348	4	3
	IPI00546691	AAC1 ADP,ATP carrier protein 1, mitochondrial	69	41449	4	4
	IPI00521261	AT5G14530 transducin family protein / WD-40 repeat family protein	67	36605	7	6
	IPI00852372	- Putative uncharacterized protein T7P1.14	66	111589	3	1
	IPI00517953	EMB2296 60S ribosomal protein L8-1	62	27842	3	2
	IPI00541680	GAPB Glyceraldehyde-3-phosphate dehydrogenase B, chloroplastic	55	47630	5	4
	IPI00525302	ATPC1 ATP synthase gamma chain 1, chloroplastic	54	40886	1	1
	IPI00529641	ATIM ATIM	53	128822	5	1
	IPI00532609	AT1G34030;PFL;RPS18C 40S ribosomal protein S18	52	17534	1	1
	IPI00530094	RD21 Cysteine proteinase RD21a	52	50933	1	1
	IPI00532189	LHCA3 Photosystem I light harvesting complex gene 3	51	29163	1	1
	IPI00529020	AT4G02930 Elongation factor Tu, mitochondrial	51	49379	5	1
	IPI00527136	UBQ8 Polyubiquitin 8	51	71724	2	1
	IPI00520784	AT1G23410 Ubiquitin-40S ribosomal protein S27a-1	51	17660	3	2
	IPI00537614	GRP2 GRP2 (GLYCINE RICH PROTEIN 2); double-stranded DNA binding / mRNA binding / nucleic acid binding / single-stranded DNA binding	50	19141	1	1
	IPI00521845	MTHSC70-2 MTHSC70-2 (MITOCHONDRIAL HSP70 2); ATP binding	49	72946	3	2
	IPI00542715	LHCB4.1 Chlorophyll a-b binding protein CP29.1, chloroplastic	49	31120	1	1
	IPI00531922	ATM3 ABC transporter B family member 25, mitochondrial	49	80370	3	1
	IPI00538721	AT1G27400 60S ribosomal protein L17-1	49	19885	1	1
	IPI00520226	TUA6 Tubulin alpha-6 chain	47	49506	2	2
	IPI00531535	HAG1 Histone acetyltransferase GCN5	44	63084	1	1
	IPI00516307	AT3G57490 40S ribosomal protein S2-4	43	30097	2	2
	IPI00517335	LOS1 Elongation factor EF-2	43	94185	2	2
	IPI00538864	RPS6 40S ribosomal protein S6-1	43	28350	2	1
	IPI00518426	AT3G14415 Peroxisomal (S)-2-hydroxy-acid oxidase GLO2	42	40281	2	2
	IPI00524194	LHCB6 Light harvesting complex photosystem II subunit 6	41	27505	2	2
	IPI00516486	TIP2 Aquaporin TIP1-2	39	25832	2	1
	IPI00530995	PETC Isoform 2 of Cytochrome b6-f complex iron-sulfur subunit, chloroplastic	39	22518	1	1
	IPI00532582	PSBQA Isoform 2 of Oxygen-evolving enhancer protein 3-1, chloroplastic	39	23781	2	1
	IPI00517192	PIP1;4 PIP1;4 (PLASMA MEMBRANE INTRINSIC PROTEIN 1;4); water channel	38	23313	1	1
	IPI00519410	AT3G13470 chaperonin, putative	38	63302	1	1
	IPI00524577	AT5G20290 40S ribosomal protein S8-1	37	24978	2	1
	IPI00517521	CCR1 GR-RBP8; RNA binding / nucleic acid binding / nucleotide binding	37	10857	2	1
	IPI00521495	AT5G07090 40S ribosomal protein S4-2	36	29855	2	1
	IPI00516766	PHT3;1 mitochondrial phosphate transporter	36	40064	2	2
	IPI00536687	XBCP3 XBCP3 (xylem bark cysteine peptidase 3); cysteine-type endopeptidase/ cysteine-type peptidase	36	48042	1	1
	IPI00525561	TGG2 Isoform 1 of Myrosinase 2	35	62692	2	2
	IPI00517374	ENO1 Enolase 1, chloroplastic	35	51442	1	1
	IPI00529134	AT1G66660 Isoform 2 of E3 ubiquitin-protein ligase SINA-like 5	35	25522	3	1
	IPI00846312	SAC52 SAC52 (SUPPRESSOR OF ACAULIS 52); structural constituent of ribosome	34	18790	1	1
	IPI00538135	AT1G49940 unknown protein	34	26964	1	1
	IPI00525951	GER1 Germin-like protein subfamily 3 member 1	34	21545	2	1
	IPI00535189	AT5G02960 40S ribosomal protein S23-2	33	15726	1	1
	IPI00529890	AT5G01710 unknown protein	33	58252	1	1
	IPI00522326	AT2G05220 40S ribosomal protein S17-2	32	15941	2	1
	IPI00517961	AT3G09200 60S acidic ribosomal protein P0-2	32	34112	1	1
	IPI00531671	SAG24 60S ribosomal protein L10-3	32	24913	2	2
	IPI00528406	EMB2775 EMB2775 (EMBRYO DEFECTIVE 2775); DNA binding / nucleoside-triphosphatase/ nucleotide binding	32	40574	1	1
	IPI00524816	ATARCA Isoform 1 of Guanine nucleotide-binding protein subunit beta-like protein A	32	35725	2	1
	IPI00523352	AT5G23370 Putative GEM-like protein 8	31	24534	1	1
	IPI00537282	PSBD Photosystem II D2 protein	31	39522	2	1
	IPI00532008	AT3G11510 40S ribosomal protein S14-2	31	16263	1	1
	IPI00521292	AT5G02870 60S ribosomal protein L4-2	31	44694	1	1
	IPI00525992	PUB25 U-box domain-containing protein 25	31	46027	2	1
	IPI00519394	AT5G35380 protein kinase family protein	30	81801	1	1
	IPI00533005	FNR2 Isoform 1 of Ferredoxin--NADP reductase, leaf isozyme 2, chloroplastic	29	41142	1	1
	IPI00539548	AT1G27420 Putative F-box/kelch-repeat protein At1g27420	29	40667	1	1
	IPI00521247	HTB9 Histone H2B.6	29	16426	1	1
	IPI00528274	ACO2 Aconitate hydratase 3, mitochondrial	28	108413	1	1
	IPI00528979	AT4G12690 unknown protein	28	32773	1	1
	IPI00544600	AT4G17610 tRNA/rRNA methyltransferase (SpoU) family protein	28	207796	1	1
	IPI00527056	PUM5 Isoform 1 of Pumilio homolog 5	28	106928	1	1
	IPI00992566	AT2G03640 Nuclear transport factor 2 (NTF2) family protein with RNA binding (RRM-RBD-RNP motifs) domain	28	49576	1	1
	IPI00533966	SULTR3;1 Sulfate transporter 3.1	27	72701	1	1
	IPI00547367	BBC1 60S ribosomal protein L13-1	27	23752	1	1
	IPI00534338	AT5G15200 40S ribosomal protein S9-1	27	23022	3	3
	IPI00517127	AT4G32790 exostosin family protein	26	68588	1	1
	IPI00517188	CA2 CA2 (CARBONIC ANHYDRASE 2); carbonate dehydratase/ zinc ion binding	26	36592	1	1
	IPI00521579	AT5G66470 GTP binding / RNA binding	26	48900	2	1
	IPI00541347	- Putative uncharacterized protein F18O22_160	26	39159	1	1
	IPI00532044	AT3G61550 RING-H2 finger protein ATL68	25	23209	2	1
	IPI00517636	AT1G69070 unknown protein	25	103576	1	1
	IPI00519855	AT1G71080 unknown protein	25	34811	1	1
	IPI00529418	SWI2 F11M21.32 protein	25	99778	1	1
	IPI00531702	TCTP Translationally-controlled tumor protein homolog	24	18898	1	1
	IPI00539988	SWP SWP	24	185393	1	1
	IPI00547610	PSAN Isoform 1 of Photosystem I reaction center subunit N, chloroplastic	24	18417	1	1
	IPI00520872	AT3G04840 40S ribosomal protein S3a-1	24	29832	1	1
	IPI00534845	ATPE ATP synthase epsilon chain, chloroplastic	24	14490	1	1
	IPI00516584	AT5G27860 unknown protein	24	20472	1	1
	IPI00516681	AT2G37190 60S ribosomal protein L12-1	23	17931	1	1
	IPI00527135	AT5G24480 beta-galactosidase	23	39445	1	1
	IPI00520557	AT2G19740 60S ribosomal protein L31-1	22	13693	1	1
	IPI00530596	AT5G56910 unknown protein	22	25961	1	1
	IPI00543773	AT2G20450 60S ribosomal protein L14-1	22	15497	1	1
	IPI00547360	AT5G14650 polygalacturonase, putative / pectinase, putative	22	46451	1	1
	IPI00517222	TOC64-III atToc64-III (Arabidopsis thaliana translocon at the outer membrane of chloroplasts 64-III); binding / carbon-nitrogen ligase, with glutamine as amido-N-donor	22	63985	1	1
	IPI00526374	UP6 unknown protein	22	21673	1	1
	IPI00522866	BCA4 carbonic anhydrase, putative / carbonate dehydratase, putative	21	28394	1	1
	IPI00519490	- Putative uncharacterized protein AT4g38750	21	119893	1	1
	IPI00540841	SUN2 sad1/unc-84-like 2 family protein	21	49910	1	1
	IPI00517389	AT4G10450 60S ribosomal protein L9-2	21	21960	1	1
	IPI00546269	RPS5A 40S ribosomal protein S5-2	21	22907	1	1
	IPI00531320	AT3G11320 Probable sugar phosphate/phosphate translocator At3g11320	21	33813	1	1
	IPI00521214	NDPK1 NDPK1; ATP binding / nucleoside diphosphate kinase	20	18802	1	1
	IPI00570567	- Putative uncharacterized protein	20	5272	1	1
	IPI00539970	AT2G02148 Uncharacterized protein At2g02148	20	48253	1	1
	IPI00524384	AT3G49910 60S ribosomal protein L26-1	19	16934	1	1
	IPI00518983	AT3G63490 ribosomal protein L1 family protein	19	31627	1	1
	IPI00527592	MIRO3 MIRO3; GTP binding	18	73020	1	1
	IPI00526141	SRF3 Isoform 1 of Protein STRUBBELIG-RECEPTOR FAMILY 3	18	84667	1	1
	IPI00545764	SUFE2 SUFE2 (SULFUR E 2); enzyme activator	18	28950	1	1
	IPI00543260	- T7N9.5	18	161169	1	1
	IPI00542309	NPH3 Isoform 1 of Root phototropism protein 3	17	81821	1	1
	IPI00522693	PSI-P Thylakoid membrane phosphoprotein 14 kDa, chloroplastic	17	18471	1	1
	IPI00528935	AT3G05390 unknown protein	17	54225	1	1
	IPI00531700	MRP13 ABC transporter C family member 12	17	167849	1	1
	IPI00524457	AT1G02990 unknown protein	16	136909	1	1
	IPI00527089	SAHH2 Adenosylhomocysteinase 2	16	53125	1	1
	IPI00520960	AT3G49400 Putative uncharacterized protein T1G12.10	16	89027	1	1
	IPI00531057	AT3G53970 Probable proteasome inhibitor	16	32097	1	1
	IPI00532729	PSAL Photosystem I reaction center subunit XI, chloroplastic	16	23037	1	1
	IPI00532846	TPR2 tetratricopeptide repeat (TPR)-containing protein	16	40484	1	1
	IPI00547482	AT4G28940 catalytic	16	38460	1	1
	IPI00543455	AT5G43930 Similarity to unknown protein	16	79266	1	1
	IPI00540979	AT4G28360 ribosomal protein L22 family protein	15	30438	1	1
	IPI00533999	AT4G00560 methionine adenosyltransferase regulatory beta subunit-related	15	36129	1	1
	IPI00522964	AT5G16800 GCN5-related N-acetyltransferase (GNAT) family protein	15	30816	1	1
	IPI00520618	AT3G48195 Putative uncharacterized protein T24C20_80	14	223373	1	1
	IPI00522658	CRT1 ATP-binding region, ATPase-like domain-containing protein	14	70763	1	1
	IPI00524788	AT1G04480;emb2171;AT2G33370 F19P19.5 protein	14	16987	1	1
	IPI00520816	- F5J5.9	14	74865	1	1

## Sheet: LD
Dataset 1-5. Proteins co-purified with LD in the wild type background.
Sample ID	Accession number	Protein description	Mascot score	MW	Matched queries	Matched peptides
LD-Flag	IPI00527125	ATRSP41 ATRSP41; RNA binding / nucleic acid binding / nucleotide binding	5154	41344	156	38
	IPI00520882	AT3G08590 Probable 2,3-bisphosphoglycerate-independent phosphoglycerate mutase 2	4981	60726	120	45
	IPI00535505	LD Homeobox protein LUMINIDEPENDENS	4402	105350	115	42
	IPI00536803	NIT1 Nitrilase 1	3447	38128	106	29
	IPI00532664	AT4G10320 isoleucyl-tRNA synthetase, putative / isoleucine--tRNA ligase, putative	2653	135399	92	44
	IPI00520315	RSP35 Arginine/serine-rich-splicing factor RSP40	2499	40295	80	21
	IPI00543293	HSC70-1 Heat shock cognate 70 kDa protein 1	2458	71313	68	31
	IPI00536454	PSAT Phosphoserine aminotransferase, chloroplastic	2303	47329	62	23
	IPI00521816	AT5G26710 F21E10.12 protein	2057	82015	70	34
	IPI00543340	AT3G09440 Heat shock cognate 70 kDa protein 3	1680	71103	44	21
	IPI00541691	RSP35 ATRSP35; RNA binding / nucleic acid binding / nucleotide binding	1648	35433	52	17
	IPI00523903	AT5G02490 Heat shock cognate 70 kDa protein 2	1582	71342	44	19
	IPI00542919	AT1G19480 F18O14.25	1504	145435	35	21
	IPI00521261	AT5G14530 transducin family protein / WD-40 repeat family protein	1501	36605	29	15
	IPI00548138	AT2G17630 phosphoserine aminotransferase, putative	1494	46604	40	19
	IPI00535114	RBCL Ribulose bisphosphate carboxylase large chain	1390	52922	47	23
	IPI00516615	AT1G48120 Serine/threonine-protein phosphatase 7 long form homolog	1384	149360	42	28
	IPI00520171	FLD FLD (FLOWERING LOCUS D); amine oxidase/ electron carrier/ oxidoreductase	1195	95880	34	21
	IPI00524040	ACT8 Actin-8	1181	41836	33	18
	IPI00517335	LOS1 Elongation factor EF-2	1180	94185	40	25
	IPI00538379	AT5G11710 Clathrin interactor EPSIN 1	1128	60597	28	20
	IPI00545413	TUB7 Tubulin beta-7 chain	1114	50714	25	16
	IPI00542809	NIT3 Nitrilase 3	1074	37998	23	8
	IPI00524611	ACT7 Actin-7	1060	41709	30	18
	IPI00539093	TUB8 Tubulin beta-8 chain	1053	50574	24	15
	IPI00525001	TUB2;TUB3 Tubulin beta-2/beta-3 chain	1053	50701	26	17
	IPI00544582	GAPA-2 Glyceraldehyde 3-phosphate dehydrogenase A subunit 2	1034	42820	25	16
	IPI00522684	BIP1 Luminal-binding protein 1	1019	73584	36	19
	IPI00530898	SDG26 Histone-lysine N-methyltransferase ASHH1	1018	55250	34	21
	IPI00537303	GAPA Glyceraldehyde-3-phosphate dehydrogenase A, chloroplastic	994	42463	27	19
	IPI00542050	TUB4 Tubulin beta-4 chain	942	49791	21	14
	IPI00522086	TGG1 Isoform 2 of Myrosinase 1	939	51448	30	14
	IPI00538017	ACT11 Actin-11	928	41648	26	17
	IPI00547933	TUA4;TUA2 Tubulin alpha-2/alpha-4 chain	926	49509	19	14
	IPI00520226	TUA6 Tubulin alpha-6 chain	913	49506	19	14
	IPI00517561	TUB9 Tubulin beta-9 chain	911	49626	21	14
	IPI00538733	AT2G40660 tRNA-binding region domain-containing protein	907	42062	23	16
	IPI00535704	ACT12 Actin-12	873	41768	26	17
	IPI00540632	ATPA ATP synthase subunit alpha, chloroplastic	861	55294	21	14
	IPI00535813	ACT1;ACT3 Actin-1	860	41771	26	17
	IPI00992404	AT1G61850 Phospholipases	846	145129	25	21
	IPI00518090	GAPC2 GAPC2 (GLYCERALDEHYDE-3-PHOSPHATE DEHYDROGENASE C2); NAD or NADH binding / binding / catalytic/ glyceraldehyde-3-phosphate dehydrogenase (phosphorylating)/ glyceraldehyde-3-phosphate dehydrogenase	834	36890	24	16
	IPI00518637	AT5G35200 Putative clathrin assembly protein At5g35200	832	61141	29	21
	IPI00542248	AT3G09630 60S ribosomal protein L4-1	824	44674	29	17
	IPI00540778	RP1 Putative uncharacterized protein At1g43170	809	63315	32	14
	IPI00524207	ENOC Cytosolic enolase 3	778	51567	24	19
	IPI00530767	EIF4A1 Eukaryotic initiation factor 4A-1	771	46675	27	21
	IPI00544292	CPN60B RuBisCO large subunit-binding protein subunit beta, chloroplastic	765	63770	19	18
	IPI00541680	GAPB Glyceraldehyde-3-phosphate dehydrogenase B, chloroplastic	758	47630	21	16
	IPI00545250	AT1G33120;PGY2 60S ribosomal protein L9-1	735	22004	15	9
	IPI00521292	AT5G02870 60S ribosomal protein L4-2	713	44694	29	18
	IPI00518163	RCA Isoform Short of Ribulose bisphosphate carboxylase/oxygenase activase, chloroplastic	710	49069	21	17
	IPI00522023	EIF4A-2 Eukaryotic initiation factor 4A-2	699	46733	23	18
	IPI00543798	AT1G57720 Probable elongation factor 1-gamma 2	676	46370	18	15
	IPI00525420	AT1G64880 ribosomal protein S5 family protein	663	60199	27	19
	IPI00516743	TUB5 Tubulin beta-5 chain	656	50310	18	13
	IPI00538864	RPS6 40S ribosomal protein S6-1	650	28350	21	12
	IPI00538077	AT4G29270 acid phosphatase class B family protein	622	28728	13	7
	IPI00524577	AT5G20290 40S ribosomal protein S8-1	578	24978	12	8
	IPI00537112	HSP81-2 Heat shock protein 90-2	576	80014	20	16
	IPI00521495	AT5G07090 40S ribosomal protein S4-2	555	29855	21	16
	IPI00518034	TUB1 Tubulin beta-1 chain	553	50185	17	12
	IPI00545934	TUB6 Tubulin beta-6 chain	541	50553	17	10
	IPI00533598	AT2G41840 40S ribosomal protein S2-3	536	30859	19	14
	IPI00544923	EMB3010 40S ribosomal protein S6-2	531	28144	22	13
	IPI00532111	P40 40S ribosomal protein Sa-1	528	32271	11	9
	IPI00545444	AT5G58420 40S ribosomal protein S4-3	524	29797	21	16
	IPI00516284	AT1G09640 Probable elongation factor 1-gamma 1	519	46631	15	13
	IPI00546097	ATB~ BETA Serine/threonine protein phosphatase 2A 57 kDa regulatory subunit B~ beta isoform	519	57436	20	17
	IPI00536966	MTO3 S-adenosylmethionine synthase 4	514	42769	14	13
	IPI00528882	NPC5 NPC5 (NON-SPECIFIC PHOSPHOLIPASE C5); hydrolase, acting on ester bonds / phospholipase C	494	59034	15	12
	IPI00517861	AT3G52930 fructose-bisphosphate aldolase, putative	485	38516	10	9
	IPI00529314	RPN1A 26S proteasome non-ATPase regulatory subunit 2 1A	477	98082	12	10
	IPI00547367	BBC1 60S ribosomal protein L13-1	469	23752	14	7
	IPI00523477	AT5G38420 Ribulose bisphosphate carboxylase small chain 2B, chloroplastic	466	20337	11	6
	IPI00529143	TUA3;TUA5 Tubulin alpha-3/alpha-5 chain	451	49622	14	10
	IPI00521681	XW6 40S ribosomal protein S2-1	448	30722	15	12
	IPI00525776	PB ATP synthase subunit beta, chloroplastic	443	53900	11	11
	IPI00524195	PPa6 Soluble inorganic pyrophosphatase 1, chloroplastic	440	33359	12	11
	IPI00546454	AT4G16720 60S ribosomal protein L15-1	437	24224	15	6
	IPI00520131	U1-70K Isoform Long of U1 small nuclear ribonucleoprotein 70 kDa	426	50358	11	10
	IPI00548618	AT1G07930;AT1G07940;AT5G60390;AT1G07920 Elongation factor 1-alpha	424	107107	13	11
	IPI00539020	RBCS1A Ribulose bisphosphate carboxylase small chain 1A, chloroplastic	409	20203	10	7
	IPI00519855	AT1G71080 unknown protein	408	34811	8	7
	IPI00520888	OVA5 OVA5 (OVULE ABORTION 5); ATP binding / aminoacyl-tRNA ligase/ lysine-tRNA ligase/ nucleic acid binding / nucleotide binding	397	67545	14	12
	IPI00529348	SAM-2 S-adenosylmethionine synthase 2	391	43228	12	10
	IPI00526162	VSP1 Vegetative storage protein 1	391	30243	11	9
	IPI00527903	AT3G44690 unknown protein	388	137875	13	10
	IPI00525561	TGG2 Isoform 1 of Myrosinase 2	388	62692	17	15
	IPI00544214	AT2G01250 60S ribosomal protein L7-2	378	28153	17	16
	IPI00517960	NIT2 Nitrilase 2	374	37130	14	9
	IPI00534241	IMPA-2 IMPA-2 (IMPORTIN ALPHA ISOFORM 2); binding / protein transporter	369	58870	8	8
	IPI00548235	AT5G55670 RNA recognition motif (RRM)-containing protein	367	76386	12	9
	IPI00541448	FBA2 Probable fructose-bisphosphate aldolase 2, chloroplastic	367	42961	10	9
	IPI00517953	EMB2296 60S ribosomal protein L8-1	366	27842	9	8
	IPI00539364	ELF4-L2 Protein ELF4-LIKE 2	363	13401	11	9
	IPI00529620	P5CS1 Delta-1-pyrroline-5-carboxylate synthase A	361	77654	13	10
	IPI00527713	MEE58 Adenosylhomocysteinase 1	357	53344	13	11
	IPI00528026	AT2G44120 60S ribosomal protein L7	354	28502	17	15
	IPI00518081	CR88 CR88; ATP binding	345	88202	11	11
	IPI00525237	CPN60A RuBisCO large subunit-binding protein subunit alpha, chloroplastic	344	62034	10	10
	IPI00520474	RABE1b Elongation factor Tu, chloroplastic	339	51598	10	8
	IPI00532725	SUS2 SUS2	332	275251	17	17
	IPI00543846	AT4G27090 60S ribosomal protein L14-2	325	15496	8	7
	IPI00544242	ELF4-L4 Protein ELF4-LIKE 4	318	12655	7	7
	IPI00527953	AT3G53870 40S ribosomal protein S3-2	316	27332	9	7
	IPI00542059	AT2G31610 40S ribosomal protein S3-1	311	27502	9	7
	IPI00523186	AT4G36130 60S ribosomal protein L8-3	306	27931	8	7
	IPI00522150	AT3G13580 60S ribosomal protein L7-4	304	28415	13	11
	IPI00536631	LINC4 Putative nuclear matrix constituent protein 1-like protein	304	121148	13	12
	IPI00527089	SAHH2 Adenosylhomocysteinase 2	300	53125	11	9
	IPI00547812	XTH7 Probable xyloglucan endotransglucosylase/hydrolase protein 7	299	33659	8	5
	IPI00545323	ADK1 Isoform 1 of Adenosine kinase 1	294	37812	7	6
	IPI00527972	MAT3 S-adenosylmethionine synthase 3	292	42471	8	8
	IPI00533295	GRF1 14-3-3-like protein GF14 chi	285	29913	10	8
	IPI00533300	emb2386 60S ribosomal protein L19-1	285	24591	13	7
	IPI00548063	ATL5 60S ribosomal protein L5-1	281	34337	12	11
	IPI00516246	UGE2 UDP-glucose 4-epimerase 3	279	38358	12	10
	IPI00520784	AT1G23410 Ubiquitin-40S ribosomal protein S27a-1	273	17660	8	4
	IPI00547255	AGD2 LL-diaminopimelate aminotransferase, chloroplastic	266	50364	8	6
	IPI00520322	VSP2 Vegetative storage protein 2	264	29824	7	5
	IPI00526310	LOS2 Bifunctional enolase 2/transcriptional activator	264	47689	8	8
	IPI00537564	RPT3 26S protease regulatory subunit 6B homolog	263	45723	8	7
	IPI00517961	AT3G09200 60S acidic ribosomal protein P0-2	260	34112	8	6
	IPI00535150	PAC1 Proteasome subunit alpha type-4	259	27458	6	6
	IPI00518769	GF14 PHI 14-3-3-like protein GF14 phi	259	30175	8	7
	IPI00521033	MEE5 MEE5 (MATERNAL EFFECT EMBRYO ARREST 5); GTP binding / GTPase/ translation elongation factor/ translation factor, nucleic acid binding	256	110372	11	9
	IPI00549111	FBA1 Probable fructose-bisphosphate aldolase 1, chloroplastic	254	42904	6	6
	IPI00542239	P5CS2 Delta-1-pyrroline-5-carboxylate synthase B	248	78822	7	6
	IPI00528492	PIP3 Aquaporin PIP2-7	246	29723	3	2
	IPI00549147	LTA2 LTA2; dihydrolipoyllysine-residue acetyltransferase	243	50049	6	6
	IPI00538615	RPS5B 40S ribosomal protein S5-1	237	22976	9	6
	IPI00522440	ATMS1 5-methyltetrahydropteroyltriglutamate--homocysteine methyltransferase	235	84304	11	9
	IPI00536287	APX1 L-ascorbate peroxidase 1, cytosolic	233	27544	4	4
	IPI00549123	AT2G47610 60S ribosomal protein L7a-1	232	29111	8	7
	IPI00531026	AT1G30230 Elongation factor 1-delta 1	232	25117	7	6
	IPI00538915	AT3G13930 Dihydrolipoyllysine-residue acetyltransferase component 2 of pyruvate dehydrogenase complex, mitochondrial	232	58431	10	8
	IPI00542361	mtHsc70-1 mtHsc70-1 (mitochondrial heat shock protein 70-1); ATP binding	232	73030	9	8
	IPI00533075	AT2G23390 unknown protein	231	54275	6	5
	IPI00540216	CAC3 Acetyl-coenzyme A carboxylase carboxyl transferase subunit alpha, chloroplastic	231	85253	6	6
	IPI00516913	AT2G43030 50S ribosomal protein L3-1, chloroplastic	229	29345	8	6
	IPI00523369	- Putative UDP-glucose:glycoprotein glucosyltransferase	228	188696	12	12
	IPI00535063	SUVR2 SUVR2; histone-lysine N-methyltransferase/ zinc ion binding	227	81927	5	3
	IPI00538901	AMY3 AMY3 (ALPHA-AMYLASE-LIKE 3); alpha-amylase	226	99780	7	7
	IPI00524816	ATARCA Isoform 1 of Guanine nucleotide-binding protein subunit beta-like protein A	224	35725	7	6
	IPI00547010	AT3G24830 60S ribosomal protein L13a-2	222	23444	9	8
	IPI00538754	ACS acetyl-CoA synthetase, putative / acetate-CoA ligase, putative	221	76684	8	6
	IPI00523172	emb1138 Isoform 2 of DEAD-box ATP-dependent RNA helicase 3, chloroplastic	220	80951	11	10
	IPI00527081	AT2G01140 Probable fructose-bisphosphate aldolase 3, chloroplastic	220	42301	5	5
	IPI00517027	GRF6 Isoform 1 of 14-3-3-like protein GF14 lambda	216	27958	5	5
	IPI00525357	AT5G44500 small nuclear ribonucleoprotein associated protein B, putative / snRNP-B, putative / Sm protein B, putative	216	26982	4	3
	IPI00518961	CPHSC70-2EAT SHOCK PROTEIN 70-2 CPHSC70-2EAT SHOCK PROTEIN 70-2 (CHLOROPLAST HEAT SHOCK PROTEIN 70-2); ATP binding / unfolded protein binding	214	76950	9	7
	IPI00536399	GRF7 14-3-3-like protein GF14 nu	214	29806	8	7
	IPI00540464	EMB3003 F12K21.24	213	48490	5	5
	IPI00536892	AT2G36460 fructose-bisphosphate aldolase, putative	212	38363	4	4
	IPI00535269	AT5G57290 60S acidic ribosomal protein P3-2	212	11856	2	1
	IPI00522986	EIF4A-III DEAD-box ATP-dependent RNA helicase 2	210	45815	8	7
	IPI00531287	cpHsc70-1 cpHsc70-1 (chloroplast heat shock protein 70-1); ATP binding	209	76461	9	7
	IPI00530035	AT3G03960 chaperonin, putative	207	58902	6	6
	IPI00544394	EMB2765 EMB2765	207	172913	4	4
	IPI00537168	AT5G45775;RPL16B;AT3G58700 Isoform 1 of 60S ribosomal protein L11-2	207	20848	7	6
	IPI00516681	AT2G37190 60S ribosomal protein L12-1	205	17931	7	7
	IPI00540051	RPL12-C 50S ribosomal protein L12-3, chloroplastic	204	19671	7	7
	IPI00536778	PIP1B Aquaporin PIP1-2	202	30578	6	4
	IPI00520982	AT4G24820 Probable 26S proteasome non-ATPase regulatory subunit 6	201	44254	5	5
	IPI00534338	AT5G15200 40S ribosomal protein S9-1	200	23022	12	10
	IPI00537782	AT3G60750 Transketolase-like protein	198	81424	7	5
	IPI00532410	AT3G15000 Uncharacterized protein At3g15000, mitochondrial	195	42843	5	5
	IPI00517524	GRF2 14-3-3-like protein GF14 omega	193	29144	8	7
	IPI00528817	- F5M15.9	192	22779	6	5
	IPI00542976	U1A U1A (SPLICEOSOMAL PROTEIN U1A); RNA binding / nucleic acid binding / nucleotide binding	192	28056	6	5
	IPI00536725	XTH6 Probable xyloglucan endotransglucosylase/hydrolase protein 6	191	33670	8	5
	IPI00532008	AT3G11510 40S ribosomal protein S14-2	187	16263	6	6
	IPI00516234	AT5G08690 ATP synthase subunit beta-2, mitochondrial	184	59676	4	4
	IPI00543693	scpl25 Serine carboxypeptidase-like 25	183	53367	7	6
	IPI00528352	AT4G31490 Coatomer subunit beta-2	178	106010	6	6
	IPI00528647	AT5G19510 Elongation factor 1-beta 2	176	24186	5	5
	IPI00525302	ATPC1 ATP synthase gamma chain 1, chloroplastic	174	40886	6	6
	IPI00548766	RPT1A 26S protease regulatory subunit 7 homolog A	174	47773	5	5
	IPI00526535	AT3G11630 2-Cys peroxiredoxin BAS1, chloroplastic	174	29074	5	4
	IPI00547512	RPT4A 26S protease regulatory subunit 10B homolog A	172	44789	6	6
	IPI00519555	AT1G08360 60S ribosomal protein L10a-1	169	24453	8	8
	IPI00523226	AT3G52150 Putative uncharacterized protein F4F15.260	169	59745	5	5
	IPI00518464	CA1 Isoform 3 of Carbonic anhydrase, chloroplastic	169	29485	5	5
	IPI00541952	PGY1 60S ribosomal protein L10a-2	168	24409	9	8
	IPI00541933	CCR2 CCR2 (COLD, CIRCADIAN RHYTHM, AND RNA BINDING 2); RNA binding / double-stranded DNA binding / single-stranded DNA binding	168	15539	3	3
	IPI00532114	AT3G09500 60S ribosomal protein L35-1	168	14276	6	6
	IPI00517001	RPT5A 26S protease regulatory subunit 6A homolog A	166	47450	7	5
	IPI00532609	AT1G34030;PFL;RPS18C 40S ribosomal protein S18	166	17534	5	5
	IPI00530001	GRF5 14-3-3-like protein GF14 upsilon	165	30163	6	6
	IPI00519969	GRF10 GRF10 (GENERAL REGULATORY FACTOR 10); ATP binding / protein binding / protein phosphorylated amino acid binding	163	28550	3	3
	IPI00524792	RPS1 RPS1 (RIBOSOMAL PROTEIN S1); RNA binding / structural constituent of ribosome	162	45082	5	5
	IPI00522851	AT3G63490 50S ribosomal protein L1, chloroplastic	161	37609	7	6
	IPI00535189	AT5G02960 40S ribosomal protein S23-2	161	15726	5	4
	IPI00528095	AT1G62020 Coatomer subunit alpha-1	159	136480	7	7
	IPI00533005	FNR2 Isoform 1 of Ferredoxin--NADP reductase, leaf isozyme 2, chloroplastic	159	41142	5	5
	IPI00540225	ROC1 Peptidyl-prolyl cis-trans isomerase CYP18-3	158	18361	5	4
	IPI00536616	emb1507 emb1507 (embryo defective 1507); ATP binding / ATP-dependent helicase/ helicase/ nucleic acid binding / nucleoside-triphosphatase/ nucleotide binding	158	246950	9	9
	IPI00530094	RD21 Cysteine proteinase RD21a	158	50933	4	4
	IPI00521990	PIP1;4 Probable aquaporin PIP1-4	158	30673	6	4
	IPI00530695	AT1G56190 Phosphoglycerate kinase 2, chloroplastic	157	49908	4	4
	IPI00539157	AT4G25550 protein binding	157	22815	6	4
	IPI00546101	AT4G03120 proline-rich family protein	157	22384	2	1
	IPI00520872	AT3G04840 40S ribosomal protein S3a-1	157	29832	8	7
	IPI00521837	AT1G01300 aspartyl protease family protein	155	52142	5	5
	IPI00541856	FNR1 Ferredoxin--NADP reductase, leaf isozyme 1, chloroplastic	154	40301	5	5
	IPI00529344	rpl2;RPL2.2;RPL2.1 50S ribosomal protein L2, chloroplastic	154	29846	5	4
	IPI00520181	emb1473 50S ribosomal protein L13, chloroplastic	151	26772	4	3
	IPI00527924	emb2394 50S ribosomal protein L6, chloroplastic	150	24690	6	5
	IPI00526383	AT2G33800 30S ribosomal protein S5, chloroplastic	149	32625	4	4
	IPI00548788	AT3G14600 60S ribosomal protein L18a-3	148	21295	5	3
	IPI00525922	VHA-A V-type proton ATPase catalytic subunit A	146	68769	4	4
	IPI00534852	GS2 Glutamine synthetase, chloroplastic/mitochondrial	146	47381	4	3
	IPI00541368	AT1G52360 Coatomer subunit beta~-2	145	104401	5	5
	IPI00542179	FBR12 Eukaryotic translation initiation factor 5A-2	144	17129	5	4
	IPI00525540	PTAC17 PTAC17	143	49457	4	3
	IPI00546577	AT3G05560 60S ribosomal protein L22-2	143	14009	5	5
	IPI00542443	RPN10 26S proteasome non-ATPase regulatory subunit 4	141	40732	4	4
	IPI00524653	GGT1 GGT1 (GLUTAMATE:GLYOXYLATE AMINOTRANSFERASE); L-alanine:2-oxoglutarate aminotransferase/ glycine:2-oxoglutarate aminotransferase	141	53267	3	3
	IPI00519549	FER1 Ferritin-1, chloroplastic	138	28160	3	2
	IPI00524384	AT3G49910 60S ribosomal protein L26-1	138	16934	7	5
	IPI00785805	ATP1 ATP synthase subunit alpha, mitochondrial	137	55011	6	6
	IPI00518864	AT1G04410 Malate dehydrogenase, cytoplasmic 1	137	35548	5	4
	IPI00536753	PUR ALPHA-1 Isoform 2 of Transcription factor Pur-alpha 1	136	32082	4	4
	IPI00538115	GRF3 14-3-3-like protein GF14 psi	135	28588	5	5
	IPI00538721	AT1G27400 60S ribosomal protein L17-1	134	19885	5	5
	IPI00531702	TCTP Translationally-controlled tumor protein homolog	132	18898	4	4
	IPI00544566	RPL27AB 60S ribosomal protein L27a-2	132	16282	6	4
	IPI00538191	AT2G32730 26S proteasome regulatory subunit, putative	130	108909	6	6
	IPI00542391	ADG1 Glucose-1-phosphate adenylyltransferase small subunit, chloroplastic	129	56615	4	4
	IPI00530828	AT4G21650 subtilase family protein	129	81429	2	1
	IPI00530877	AT5G02240 Uncharacterized protein At5g02240	129	27086	2	2
	IPI00535929	LHCB2.1 Photosystem II light harvesting complex gene 2.1	128	28631	5	4
	IPI00531713	AT5G55070 Dihydrolipoyllysine-residue succinyltransferase component of 2-oxoglutarate dehydrogenase complex 1, mitochondrial	128	50102	3	3
	IPI00529643	RPL23AB 60S ribosomal protein L23a-2	128	17385	7	6
	IPI00522202	AT1G18540 60S ribosomal protein L6-1	127	26136	3	3
	IPI00534136	AT5G20890 chaperonin, putative	126	57250	5	4
	IPI00520505	HSP60-2 Chaperonin CPN60-like 1, mitochondrial	124	61939	5	5
	IPI00518504	AT3G15980 Isoform 1 of Coatomer subunit beta~-3	124	102412	5	5
	IPI00535542	RAN2 GTP-binding nuclear protein Ran-2	124	25047	5	4
	IPI00518742	AT1G15930 40S ribosomal protein S12-1	124	15367	3	3
	IPI00535973	AT2G05920 subtilase family protein	123	79965	3	3
	IPI00548350	AT4G26530 fructose-bisphosphate aldolase, putative	123	38270	2	2
	IPI00529157	MAC3B Pre-mRNA-processing factor 19 homolog 2	123	56693	5	5
	IPI00543912	AT4G34670 40S ribosomal protein S3a-2	121	29785	7	6
	IPI00547637	STV1 60S ribosomal protein L24-2	120	18620	4	4
	IPI00524343	MDH Malate dehydrogenase, chloroplastic	119	42379	4	3
	IPI00531944	AT5G48760 60S ribosomal protein L13a-4	118	23575	7	6
	IPI00529697	AT5G59850;RPS15A 40S ribosomal protein S15a-1	117	14795	6	5
	IPI00538689	CAD9 Isoform 2 of Probable cinnamyl alcohol dehydrogenase 9	116	33232	2	2
	IPI00548475	AT2G34480 60S ribosomal protein L18a-2	116	21293	8	6
	IPI00538047	RPN8A Probable 26S proteasome non-ATPase regulatory subunit 7	115	34706	3	2
	IPI00527690	AT3G11130 clathrin heavy chain, putative	114	193122	4	4
	IPI00516217	AT2G19730 60S ribosomal protein L28-1	113	15886	2	2
	IPI00541286	EMB1080 40S ribosomal protein S11-1	113	17946	7	7
	IPI00543019	RHM1 Probable rhamnose biosynthetic enzyme 1	112	75324	3	3
	IPI00542662	RPT6A 26S protease regulatory subunit 8 homolog A	112	47218	3	3
	IPI00544391	AT1G73380 unknown protein	111	47312	2	2
	IPI00521974	BGLU18 Beta-glucosidase 18	111	60421	4	3
	IPI00528761	AT3G07110 60S ribosomal protein L13a-1	111	23451	6	5
	IPI00548463	AT1G70600 60S ribosomal protein L27a-3	110	16445	6	4
	IPI00517979	UBP13 Ubiquitin carboxyl-terminal hydrolase 13	110	130567	6	6
	IPI00538666	RPT2a 26S proteasome regulatory subunit 4 homolog A	109	49339	3	3
	IPI00537614	GRP2 GRP2 (GLYCINE RICH PROTEIN 2); double-stranded DNA binding / mRNA binding / nucleic acid binding / single-stranded DNA binding	108	19141	2	1
	IPI00521413	AT4G01310 50S ribosomal protein L5, chloroplastic	108	28326	2	2
	IPI00527538	AT5G15490 UDP-glucose 6-dehydrogenase, putative	108	53083	3	3
	IPI00534812	AT5G39570 Uncharacterized protein At5g39570	106	43500	2	2
	IPI00541557	KAS I Isoform 1 of 3-oxoacyl-[acyl-carrier-protein] synthase I, chloroplastic	106	50381	3	3
	IPI00534404	AT3G15190 30S ribosomal protein S20, chloroplastic	105	21813	2	2
	IPI00532975	AT4G16155 dihydrolipoyl dehydrogenase	104	67048	4	4
	IPI00546691	AAC1 ADP,ATP carrier protein 1, mitochondrial	104	41449	4	4
	IPI00525582	PDH-E1 ALPHA T25K16.8	104	75232	4	3
	IPI00531671	SAG24 60S ribosomal protein L10-3	103	24913	5	4
	IPI00536508	AT4G28990 RNA-binding protein-related	102	39759	3	3
	IPI00520838	AT1G07660;AT3G45930;AT1G07820;AT5G59690;AT5G59970;AT3G46320;AT3G53730;HIS4 Histone H4	101	11402	2	2
	IPI00542509	AT5G61170 40S ribosomal protein S19-3	101	15687	6	6
	IPI00519014	EMB2107 EMB2107	101	50805	4	4
	IPI00524234	AT5G28060 40S ribosomal protein S24-2	100	15410	2	1
	IPI00539595	AT1G74060 60S ribosomal protein L6-2	100	25992	3	3
	IPI00530201	IDH-V Isocitrate dehydrogenase [NAD] catalytic subunit 5, mitochondrial	100	40599	2	2
	IPI00528143	RPL18 60S ribosomal protein L18-2	99	20913	2	2
	IPI00521991	EMB1586 DEAD-box ATP-dependent RNA helicase 47, mitochondrial	99	60680	2	2
	IPI00533712	AT1G24510 T-complex protein 1 subunit epsilon	97	59347	3	3
	IPI00528285	EMB2719 Probable 26S proteasome non-ATPase regulatory subunit 3a	97	55548	5	5
	IPI00520856	AT3G53230 Cell division control protein 48 homolog D	96	90284	3	3
	IPI00538015	SAC52 60S ribosomal protein L10-1	96	24901	5	5
	IPI00540967	RPS3 30S ribosomal protein S3, chloroplastic	92	25173	3	3
	IPI00523299	AT3G11250 60S acidic ribosomal protein P0-3	92	34369	4	4
	IPI00544153	RPS15AD 40S ribosomal protein S15a-4	91	14765	5	5
	IPI00521168	AT2G32060 40S ribosomal protein S12-2	91	15319	3	3
	IPI00546779	AT3G20820 leucine-rich repeat family protein	90	39837	3	3
	IPI00992557	JR1 Mannose-binding lectin superfamily protein	90	32070	1	1
	IPI00517911	AT4G25740 40S ribosomal protein S10-1	90	19435	2	2
	IPI00542532	MLP423 MLP-like protein 423	90	17044	3	3
	IPI00518308	AT5G02450 60S ribosomal protein L36-3	90	12182	4	4
	IPI00548421	AT3G28500 60S acidic ribosomal protein P2-3	89	11728	2	1
	IPI00544799	AT5G28740 transcription-coupled DNA repair protein-related	88	106984	2	2
	IPI00537413	AT1G71500 Rieske (2Fe-2S) domain-containing protein	86	31708	1	1
	IPI00527602	TCP-1 T-complex protein 1 subunit alpha	86	59192	3	3
	IPI00534843	AT3G62530 Putative uncharacterized protein T12C14_230	86	38146	4	4
	IPI00538427	AT5G23540 26S proteasome non-ATPase regulatory subunit 14	86	34332	2	2
	IPI00520484	AT2G29320 tropinone reductase, putative / tropine dehydrogenase, putative	86	28759	3	3
	IPI00539206	cICDH Cytosolic NADP+-dependent isocitrate dehydrogenase	85	45717	3	3
	IPI00521338	ATS9 19S proteosome subunit 9	85	47144	2	2
	IPI00517305	AT3G55870 anthranilate synthase, alpha subunit, putative	84	55332	3	3
	IPI00538817	AT5G65220 50S ribosomal protein L29, chloroplastic	84	19365	1	1
	IPI00535689	RPL22 50S ribosomal protein L22, chloroplastic	83	18575	1	1
	IPI00544271	AT5G54600 50S ribosomal protein L24, chloroplastic	83	21963	4	3
	IPI00521214	NDPK1 NDPK1; ATP binding / nucleoside diphosphate kinase	83	18802	3	3
	IPI00528129	NPC4 NPC4 (NONSPECIFIC PHOSPHOLIPASE C4); hydrolase, acting on ester bonds / phospholipase C	83	60685	3	3
	IPI00517026	AT3G55200;AT3G55220 splicing factor, putative	83	134881	2	2
	IPI00523081	AT1G20260 V-type proton ATPase subunit B3	82	54278	2	2
	IPI00516980	BCE2 BCE2; acetyltransferase/ alpha-ketoacid dehydrogenase/ dihydrolipoamide branched chain acyltransferase	81	52673	3	3
	IPI00532845	AT1G35680 50S ribosomal protein L21, chloroplastic	81	24024	2	2
	IPI00539833	FTSZ2-1 Cell division protein ftsZ homolog 2-1, chloroplastic	81	50690	1	1
	IPI00516802	CAC2 Biotin carboxylase, chloroplastic	81	58350	3	3
	IPI00517126	CRD1 Magnesium-protoporphyrin IX monomethyl ester [oxidative] cyclase, chloroplastic	80	47600	1	1
	IPI00518170	AT1G30630 Coatomer subunit epsilon-1	80	32581	3	3
	IPI00519030	ALB1 Magnesium-chelatase subunit chlD, chloroplastic	78	83232	4	4
	IPI00529601	AT4G19006 26S proteasome regulatory subunit, putative	78	43993	6	4
	IPI00529873	EIF4E Eukaryotic translation initiation factor 4E-1	78	26503	1	1
	IPI00545954	AT3G06980 DEAD-box ATP-dependent RNA helicase 50	78	87375	5	4
	IPI00542822	PP2AA2 Serine/threonine-protein phosphatase 2A 65 kDa regulatory subunit A beta isoform	78	65556	2	2
	IPI00516758	RPL14 50S ribosomal protein L14, chloroplastic	78	13573	1	1
	IPI00523017	RBP45B RNA-binding protein 45 (RBP45), putative	77	33409	2	2
	IPI00526529	ATP3 ATP synthase subunit gamma, mitochondrial	76	35426	1	1
	IPI00526318	AT5G52650 40S ribosomal protein S10-3	76	19539	2	2
	IPI00527199	AT3G45030;AT5G62300 40S ribosomal protein S20-1	75	13870	3	3
	IPI00520641	CAT2 Catalase-2	75	56895	2	2
	IPI00534882	AT5G52840 Probable NADH dehydrogenase [ubiquinone] 1 alpha subcomplex subunit 5, mitochondrial	74	19167	1	1
	IPI00523179	ASP5 Aspartate aminotransferase, chloroplastic	74	49799	4	4
	IPI00542721	CAT3 AT1G20620 protein	74	56926	3	3
	IPI00537215	IMPA-4 IMPA-4 (IMPORTIN ALPHA ISOFORM 4); binding / protein transporter	74	59409	3	3
	IPI00517494	GPX2 Probable glutathione peroxidase 2	74	18933	1	1
	IPI00530288	AT5G06850 C2 domain-containing protein	74	90945	2	2
	IPI00532980	TPS1 Alpha,alpha-trehalose-phosphate synthase [UDP-forming] 1	74	105910	3	3
	IPI00538502	MAB1 Pyruvate dehydrogenase E1 component subunit beta, mitochondrial	74	39151	3	3
	IPI00518946	AT3G60770 40S ribosomal protein S13-1	73	17085	2	2
	IPI00533218	AT1G29250 nucleic acid binding	73	14564	4	4
	IPI00519660	AAT Isoform 2 of Bifunctional aspartate aminotransferase and glutamate/aspartate-prephenate aminotransferase	73	46010	1	1
	IPI00517174	SBT5.4 SBT5.4; identical protein binding / serine-type endopeptidase	73	83403	2	2
	IPI00760344	AT5G11200;AT5G11170 Isoform 1 of DEAD-box ATP-dependent RNA helicase 15	73	48307	2	2
	IPI00529336	AT2G43770 transducin family protein / WD-40 repeat family protein	71	37862	1	1
	IPI00530476	AT1G19550 dehydroascorbate reductase, putative	71	17051	2	2
	IPI00549013	PORB Protochlorophyllide reductase B, chloroplastic	71	43332	1	1
	IPI00545294	PPME1 Pectinesterase PPME1	71	39117	1	1
	IPI00546882	AT3G56340 40S ribosomal protein S26-3	71	14619	2	2
	IPI00546886	PSAG Photosystem I reaction center subunit V, chloroplastic	70	17075	2	2
	IPI00531568	AT2G10940 protease inhibitor/seed storage/lipid transfer protein (LTP) family protein	70	29629	1	1
	IPI00519853	RPL4 50S ribosomal protein L4, chloroplastic	70	30540	2	2
	IPI00537921	RPL15 50S ribosomal protein L15, chloroplastic	70	29689	1	1
	IPI00533630	AT3G58610 Ketol-acid reductoisomerase, chloroplastic	69	63772	3	3
	IPI00540940	UBP12 Isoform 2 of Ubiquitin carboxyl-terminal hydrolase 12	69	130397	4	4
	IPI00525678	AT1G57660;AT1G57860 60S ribosomal protein L21-2	69	18697	4	3
	IPI00534572	PKP-ALPHA PKP-ALPHA; pyruvate kinase	69	65090	2	2
	IPI00546532	AT5G09510 40S ribosomal protein S15-4	68	17061	2	2
	IPI00539339	AT3G04790 ribose 5-phosphate isomerase-related	68	29287	1	1
	IPI00516311	RPS4 30S ribosomal protein S4, chloroplastic	67	23226	2	2
	IPI00543772	FLR1 FLR1; enzyme inhibitor/ transcription factor binding	67	35785	1	1
	IPI00532023	ASP3 Aspartate aminotransferase, chloroplastic	67	48923	2	2
	IPI00542080	AT2G05120 unknown protein	67	144507	2	2
	IPI00533612	AT3G52960 Peroxiredoxin-2E, chloroplastic	66	24669	2	2
	IPI00528981	AT1G12310 Probable calcium-binding protein CML13	66	16506	1	1
	IPI00536799	CLPX CLPX; ATP binding / ATPase/ nucleoside-triphosphatase/ nucleotide binding / protein binding	66	61926	1	1
	IPI00526834	AT1G54410 dehydrin family protein	66	10789	1	1
	IPI00518329	SFGH S-formylglutathione hydrolase	65	31635	1	1
	IPI00548134	ARA12 Subtilisin-like protease	65	79365	3	2
	IPI00541878	AT3G09980 unknown protein	65	20575	4	4
	IPI00520773	ROC3 Peptidyl-prolyl cis-trans isomerase CYP19-1	64	18480	3	3
	IPI00537286	RPS15 40S ribosomal protein S15-1	64	17118	2	2
	IPI00530299	PBC2 Proteasome subunit beta type-3-B	64	22745	1	1
	IPI00539247	FVE WD-40 repeat-containing protein MSI4	64	55725	1	1
	IPI00522326	AT2G05220 40S ribosomal protein S17-2	62	15941	2	2
	IPI00539601	RSZP21 RSZP21 (RS-CONTAINING ZINC FINGER PROTEIN 21); protein binding	61	21524	3	2
	IPI00538194	AT2G44060 late embryogenesis abundant family protein / LEA family protein	61	36014	2	2
	IPI00545357	AT1G53645 T3F20.1 protein	61	91140	1	1
	IPI00523500	AT4G14060 major latex protein-related / MLP-related	61	17305	1	1
	IPI00533372	AT4G16500 Cysteine proteinase inhibitor 4	61	12548	1	1
	IPI00547336	AT2G44530 Ribose-phosphate pyrophosphokinase 5, chloroplastic	59	42598	2	2
	IPI00852372	- Putative uncharacterized protein T7P1.14	59	111589	3	1
	IPI00535976	CLPC1 Chaperone protein ClpC1, chloroplastic	59	103388	5	5
	IPI00525948	SE Serrate RNA effector molecule	59	81049	2	2
	IPI00548522	LOX2 Lipoxygenase 2, chloroplastic	59	101982	3	3
	IPI00517617	AT5G46430 60S ribosomal protein L32-2	59	15465	1	1
	IPI00524453	REN1 REN1 (ROP1 ENHANCER 1); Rho GTPase activator/ Rho GTPase binding / phosphoinositide binding	59	101909	3	2
	IPI00537053	AT2G27710 60S acidic ribosomal protein P2-2	58	11437	2	2
	IPI00521995	MUR4 UDP-arabinose 4-epimerase 1	58	46282	4	4
	IPI00540850	CER2 CER2 (ECERIFERUM 2); transferase/ transferase, transferring acyl groups other than amino-acyl groups	58	47208	1	1
	IPI00522947	AT2G45710 40S ribosomal protein S27-1	58	9399	2	2
	IPI00546541	AT2G36130 peptidyl-prolyl cis-trans isomerase, putative / cyclophilin, putative / rotamase, putative	58	18221	1	1
	IPI00529975	PSBB Photosystem II CP47 chlorophyll apoprotein	58	56001	1	1
	IPI00531991	RACK1B_AT Guanine nucleotide-binding protein subunit beta-like protein B	58	35778	2	1
	IPI00524898	AT3G14120 unknown protein	58	125247	1	1
	IPI00528272	AT2G01210 leucine-rich repeat transmembrane protein kinase, putative	58	78258	3	1
	IPI00525662	RFC3 Putative uncharacterized protein	58	41318	2	2
	IPI00534845	ATPE ATP synthase epsilon chain, chloroplastic	57	14490	1	1
	IPI00519008	rps7;RPS7.2;RPS7.1 30S ribosomal protein S7, chloroplastic	57	17347	3	2
	IPI00520061	AT3G42170 DNA binding	57	78764	1	1
	IPI00530746	AT3G14067 subtilase family protein	57	81766	2	2
	IPI00534442	GAD2 Glutamate decarboxylase 2	56	56105	4	4
	IPI00527514	HOT5 Alcohol dehydrogenase class-3	56	40673	2	2
	IPI00545756	NAGK Acetylglutamate kinase, chloroplastic	56	36572	1	1
	IPI00530995	PETC Isoform 2 of Cytochrome b6-f complex iron-sulfur subunit, chloroplastic	56	22518	1	1
	IPI00547429	NAP6 Protein ABCI7, chloroplastic	55	52792	1	1
	IPI00523743	AT1G41880 60S ribosomal protein L35a-2	54	12791	2	2
	IPI00530807	ACCD Acetyl-coenzyme A carboxylase carboxyl transferase subunit beta, chloroplastic	54	55600	1	1
	IPI00534156	AT4G18100 60S ribosomal protein L32-1	54	15493	1	1
	IPI00546128	PDR4 ABC transporter G family member 32	53	161161	2	1
	IPI00534336	AT5G18380 40S ribosomal protein S16-3	53	16607	1	1
	IPI00526884	AT5G67630 DNA helicase, putative	53	52081	3	3
	IPI00534944	AT2G24590 splicing factor, putative	53	21902	3	2
	IPI00545621	RSW3 RSW3 (RADIAL SWELLING 3); glucosidase/ hydrolase, hydrolyzing O-glycosyl compounds	53	104209	1	1
	IPI00518711	- Putative RNA binding protein	53	34816	2	2
	IPI00516448	AT4G11380 Beta-adaptin-like protein B	53	99309	3	3
	IPI00537691	AT4G34450 Coatomer subunit gamma	52	98429	2	2
	IPI00544202	AT3G52140 tetratricopeptide repeat (TPR)-containing protein	52	153170	1	1
	IPI00540333	GCN1 ABC transporter F family member 1	52	66843	2	2
	IPI00527840	CPSF30 Isoform 1 of Cleavage and polyadenylation specificity factor CPSF30	51	69970	1	1
	IPI00517716	ATB~ ALPHA Serine/threonine protein phosphatase 2A 57 kDa regulatory subunit B~ alpha isoform	51	57499	4	4
	IPI00545655	NFS1 Cysteine desulfurase 1, mitochondrial	51	50263	2	1
	IPI00530988	EDA9 EDA9 (embryo sac development arrest 9); ATP binding	51	63286	3	3
	IPI00536776	RPN12a 26S proteasome non-ATPase regulatory subunit RPN12A	51	30687	2	2
	IPI00531132	PSRP5 50S ribosomal protein 5, chloroplastic	51	16351	1	1
	IPI00532169	AT5G25754;AT5G25757 unknown protein	51	60144	1	1
	IPI00546934	PSBA Photosystem Q(B) protein	50	38911	1	1
	IPI00521771	AT3G22230 60S ribosomal protein L27-2	50	15605	2	2
	IPI00522358	AT2G01970 endomembrane protein 70, putative	50	68005	1	1
	IPI00527056	PUM5 Isoform 1 of Pumilio homolog 5	50	106928	2	1
	IPI00516901	emb2444 emb2444 (embryo defective 2444); RNA binding / nucleic acid binding / nucleotide binding	50	39863	1	1
	IPI00526405	FER3 Ferritin-3, chloroplastic	50	28819	2	2
	IPI00528597	AT2G45810 DEAD-box ATP-dependent RNA helicase 6	49	60383	1	1
	IPI00523295	SUS1 Sucrose synthase 1	49	92939	1	1
	IPI00516677	ADSS Adenylosuccinate synthetase, chloroplastic	48	52931	1	1
	IPI00546372	AT5G14910 heavy-metal-associated domain-containing protein	48	18945	1	1
	IPI00541863	XYL1 Alpha-xylosidase	48	102333	2	2
	IPI00536151	AT4G36550 binding / ubiquitin-protein ligase	47	79868	1	1
	IPI00526256	AT3G55410 2-oxoglutarate dehydrogenase E1 component, putative / oxoglutarate decarboxylase, putative / alpha-ketoglutaric dehydrogenase, putative	47	115091	1	1
	IPI00530180	AT1G68940 Putative U-box domain-containing protein 42	47	114773	1	1
	IPI00522405	ARP7 Actin-related protein 7	46	39879	1	1
	IPI00528249	RIN1 RIN1 (RESISTANCE TO PSEUDOMONAS SYRINGAE PV MACULICOLA INTERACTOR 1); protein binding	46	50292	2	2
	IPI00520140	MKK2 Isoform 1 of Mitogen-activated protein kinase kinase 2	46	39823	1	1
	IPI00542837	AT4G18330 eukaryotic translation initiation factor 2 subunit 3, putative / eIF2S3, putative / eIF-2-gamma, putative	46	51485	2	2
	IPI00518094	AT3G58570 DEAD-box ATP-dependent RNA helicase 52	46	69199	2	2
	IPI00521845	MTHSC70-2 MTHSC70-2 (MITOCHONDRIAL HSP70 2); ATP binding	46	72946	3	3
	IPI00516766	PHT3;1 mitochondrial phosphate transporter	45	40064	1	1
	IPI00518245	AT1G48860 3-phosphoshikimate 1-carboxyvinyltransferase, putative / 5-enolpyruvylshikimate-3-phosphate, putative / EPSP synthase, putative	45	55796	2	2
	IPI00538740	RPL20 50S ribosomal protein L20, chloroplastic	45	14154	2	2
	IPI00544672	EIF3A Eukaryotic translation initiation factor 3 subunit A	45	114229	1	1
	IPI00533416	SRPK4 SRPK4 (Ser/Arg-rich protein kinase 4); kinase/ protein kinase	44	59356	2	2
	IPI00539599	AT1G31540 Downy mildew resistance protein RPP5, putative	44	137697	2	1
	IPI00520967	RGP2 UDP-arabinopyranose mutase 2	44	40864	2	2
	IPI00538431	AT1G51560 FMN binding	44	43555	1	1
	IPI00520007	FUM1 Fumarate hydratase 1, mitochondrial	44	52966	1	1
	IPI00534365	AT1G55200 protein kinase family protein	43	75300	2	1
	IPI00527695	AT1G09830 Phosphoribosylamine--glycine ligase, chloroplastic	43	56437	2	2
	IPI00520566	CHLI2 Magnesium chelatase subunit of protochlorophyllide reductase	43	46545	1	1
	IPI00535368	ARP4 Actin-related protein 4	42	48905	1	1
	IPI00530987	TOR1 Microtubule-associated protein TORTIFOLIA1	42	93946	2	2
	IPI00535877	PSAF Photosystem I reaction center subunit III, chloroplastic	42	24158	2	2
	IPI00543409	ACC1 Acetyl-CoA carboxylase 1	42	251223	2	2
	IPI00533310	AT1G48830 40S ribosomal protein S7-1	42	21909	3	3
	IPI00522535	EIF3C Eukaryotic translation initiation factor 3 subunit C	42	102884	1	1
	IPI00516728	GAPCP-1 GAPCP-1 (GLYCERALDEHYDE-3-PHOSPHATE DEHYDROGENASE OF PLASTID 1); NAD or NADH binding / binding / catalytic/ glyceraldehyde-3-phosphate dehydrogenase (phosphorylating)/ glyceraldehyde-3-phosphate dehydrogenase	42	44803	2	2
	IPI00538702	AT3G18790 unknown protein	42	35355	1	1
	IPI00523107	AT3G60245 60S ribosomal protein L37a-2	42	10234	1	1
	IPI00532735	AT5G26360 chaperonin, putative	41	60301	1	1
	IPI00517676	ECT1 protein binding	41	47782	1	1
	IPI00521885	AT3G11830 chaperonin, putative	41	59739	2	2
	IPI00520930	AT5G48900 Probable pectate lyase 20	41	46698	1	1
	IPI00521485	AT3G58510 DEAD-box ATP-dependent RNA helicase 11	41	65985	2	2
	IPI00548670	ACA9 Calcium-transporting ATPase 9, plasma membrane-type	41	118693	1	1
	IPI00520756	PP2A-3 PP2A-4; hydrolase/ protein serine/threonine phosphatase	41	30634	1	1
	IPI00519047	CSP3 cold-shock DNA-binding family protein	40	29545	1	1
	IPI00540620	SAC9 SAC9; inositol or phosphatidylinositol phosphatase	40	179949	2	2
	IPI00530126	AT3G18190 chaperonin, putative	40	57739	2	2
	IPI00517828	AT5G47700 60S acidic ribosomal protein P1-3	40	11240	1	1
	IPI00523606	AT5G07790 unknown protein	40	69707	1	1
	IPI00527964	AT3G02530 TCP-1 chaperonin-like protein	40	59372	1	1
	IPI00533995	PBA1 Proteasome subunit beta type-6	40	25136	1	1
	IPI00530419	ACO1 Aconitate hydratase 1	40	98090	2	2
	IPI00535482	AT5G56710 60S ribosomal protein L31-3	40	13795	2	2
	IPI00535440	GSTL3 In2-1 protein, putative	40	27073	1	1
	IPI00532482	PIP2A Aquaporin PIP2-1	40	30455	1	1
	IPI00539771	AT4G29410 60S ribosomal protein L28-2	40	15901	2	2
	IPI00518644	APS1 ATP sulfurylase 1, chloroplastic	40	51427	1	1
	IPI00536697	CCD8 Carotenoid cleavage dioxygenase 8, chloroplastic	39	63916	1	1
	IPI00531379	RPOB DNA-directed RNA polymerase subunit beta	39	120983	2	2
	IPI00520158	RUXF Probable small nuclear ribonucleoprotein F	39	9858	1	1
	IPI00518313	CPL1 RNA polymerase II C-terminal domain phosphatase-like 1	39	108352	1	1
	IPI00518160	AT1G64510 30S ribosomal protein S6 alpha, chloroplastic	39	22746	1	1
	IPI00529706	- RNA-directed DNA polymerase-like protein	39	143848	1	1
	IPI00533664	- F20P5.10 protein	39	54058	1	1
	IPI00532024	AT1G53280 DJ-1 family protein	38	46961	1	1
	IPI00518267	AT1G07360 Zinc finger CCCH domain-containing protein 4	38	53554	1	1
	IPI00523359	MTO2 Threonine synthase 1, chloroplastic	38	57740	1	1
	IPI00533843	AT2G34730 WPP domain-associated protein	38	94546	1	1
	IPI00523335	AT2G47640;AT3G62840 unknown protein	38	12498	2	2
	IPI00521949	HRS1 ATHRS1 (HISTIDYL-TRNA SYNTHETASE 1); histidine-tRNA ligase	37	54525	2	1
	IPI00535943	AT5G14320 30S ribosomal protein S13, chloroplastic	37	19084	2	2
	IPI00540540	Y14 Y14; RNA binding / protein binding	37	22425	1	1
	IPI00520467	SYN2 Isoform 2 of Sister chromatid cohesion 1 protein 2	37	91274	1	1
	IPI00529246	SSR16 SSR16 (SMALL SUBUNIT RIBOSOMAL PROTEIN 16); structural constituent of ribosome	37	12691	1	1
	IPI00538975	AT5G01670 aldose reductase, putative	37	36558	1	1
	IPI00517718	AT2G14700 unknown protein	36	24212	1	1
	IPI00523104	TRX3 Thioredoxin H3	36	13101	2	2
	IPI00531932	AT1G50370 Phytochrome-associated serine/threonine protein phosphatase 1	36	34797	1	1
	IPI00534480	CARB CARB (CARBAMOYL PHOSPHATE SYNTHETASE B); ATP binding / carbamoyl-phosphate synthase/ catalytic	36	129874	1	1
	IPI00522228	SUMO1 Small ubiquitin-related modifier 1	36	10969	1	1
	IPI00526224	RPS18 30S ribosomal protein S18, chloroplastic	36	12053	1	1
	IPI00522478	- Putative retroelement pol polyprotein	35	136226	1	1
	IPI00519935	AT2G39795 Uncharacterized protein At2g39795, mitochondrial	35	28044	1	1
	IPI00519475	ACLB-1 ATP-citrate synthase beta chain protein 1	35	65772	2	2
	IPI00541822	AT1G48540 leucine-rich repeat family protein	35	119670	2	1
	IPI00541353	AT5G13510 50S ribosomal protein L10, chloroplastic	35	24720	2	1
	IPI00535397	AT5G23900 60S ribosomal protein L13-3	35	23471	4	3
	IPI00541950	AT1G60690 aldo/keto reductase family protein	35	38137	1	1
	IPI00546272	MSS1 Sugar transport protein 13	35	57382	1	1
	IPI00518168	HUB1 E3 ubiquitin-protein ligase BRE1-like 1	35	99657	3	1
	IPI00521106	PAG1 Proteasome subunit alpha type-3	35	27360	1	1
	IPI00523358	AT2G18740 small nuclear ribonucleoprotein E, putative / snRNP-E, putative / Sm protein E, putative	35	10292	1	1
	IPI00537155	HEMB1 Delta-aminolevulinic acid dehydratase, chloroplastic	35	46661	1	1
	IPI00538686	AT1G79700 Isoform 1 of AP2-like ethylene-responsive transcription factor At1g79700	34	34217	1	1
	IPI00532524	AT2G20420 Succinyl-CoA ligase [ADP-forming] subunit beta, mitochondrial	34	45317	1	1
	IPI00543326	MRP5 ABC transporter C family member 5	34	168467	1	1
	IPI00527574	AT3G21140 FMN binding	34	42825	1	1
	IPI00532971	SHM4 SHM4 (serine hydroxymethyltransferase 4); catalytic/ glycine hydroxymethyltransferase/ pyridoxal phosphate binding	33	51685	2	2
	IPI00544432	emb2746 emb2746 (embryo defective 2746); DNA binding / catalytic/ hydrolase	33	100490	1	1
	IPI00524780	PAD2 Proteasome subunit alpha type-7-B	33	27307	1	1
	IPI00516279	PPR596 Pentatricopeptide repeat-containing protein At1g80270, mitochondrial	33	67240	1	1
	IPI00531965	AT1G23770 Putative F-box protein At1g23770	33	39928	2	1
	IPI00525992	PUB25 U-box domain-containing protein 25	33	46027	1	1
	IPI00522757	- F10A5.22	33	29315	1	1
	IPI00537995	ANNAT1 Annexin D1	32	36182	1	1
	IPI00517776	RPOC1 DNA-directed RNA polymerase subunit beta~	32	78533	1	1
	IPI00524648	TTR1 TTR1; protein binding / transcription factor	32	152546	1	1
	IPI00517409	ARFB1B ATARFB1B; GTP binding	32	21819	1	1
	IPI00547132	AT5G40270 metal-dependent phosphohydrolase HD domain-containing protein	32	54639	1	1
	IPI00524861	AT1G36240 Putative 60S ribosomal protein L30-1	31	12310	2	2
	IPI00542991	CDC5 Cell division cycle 5-like protein	31	95707	1	1
	IPI00525551	PAF1 Proteasome subunit alpha type-1-A	31	30457	1	1
	IPI00519662	- Putative uncharacterized protein F4C21.24	31	63087	1	1
	IPI00545500	SBT1.3 ATSBT1.3 (ARABIDOPSIS THALIANA SUBTILASE 1.3); identical protein binding / serine-type endopeptidase	31	84897	1	1
	IPI01020569	- F15O4.21	31	32099	1	1
	IPI00543137	MDAR1 Probable monodehydroascorbate reductase, cytoplasmic isoform 3	31	46458	1	1
	IPI00518129	MAP65-7 65-kDa microtubule-associated protein 7	31	69018	1	1
	IPI00542687	AT3G51120 Zinc finger CCCH domain-containing protein 44	31	142003	1	1
	IPI00526726	AT3G02560 40S ribosomal protein S7-2	31	22182	1	1
	IPI00546896	PKT3 3-ketoacyl-CoA thiolase 2, peroxisomal	30	48548	1	1
	IPI00522822	GCH Riboflavin biosynthesis protein ribBA, chloroplastic	30	59019	1	1
	IPI00540896	AT4G23540 binding	30	123400	1	1
	IPI00546862	RPS8 30S ribosomal protein S8, chloroplastic	30	15470	1	1
	IPI00525359	PRR3 Two-component response regulator-like APRR3	30	55252	1	1
	IPI00520433	AT3G23600 dienelactone hydrolase family protein	30	25845	1	1
	IPI00519568	- T14P8.21	30	32350	1	1
	IPI00518948	CNGC14 Probable cyclic nucleotide-gated ion channel 14	30	83402	1	1
	IPI00529380	GSA1 Glutamate-1-semialdehyde 2,1-aminomutase 1, chloroplastic	30	50337	2	2
	IPI00519217	SIGE SIGE (SIGMA FACTOR E); DNA binding / DNA-directed RNA polymerase/ sigma factor/ transcription factor	30	58777	1	1
	IPI00538512	AT5G15760 30S ribosomal protein 3-2, chloroplastic	30	20455	1	1
	IPI00528995	AT1G36280 adenylosuccinate lyase, putative / adenylosuccinase, putative	30	58778	1	1
	IPI00525274	GAMMA CAL2 Uncharacterized protein At3g48680, mitochondrial	30	27939	1	1
	IPI00544012	EMB2769 EMB2769	30	27016	1	1
	IPI00524837	PRPL11 50S ribosomal protein L11, chloroplastic	30	23134	1	1
	IPI00527885	CRT1b Calreticulin-2	30	48127	1	1
	IPI00534151	UXS5 UXS5; UDP-glucuronate decarboxylase/ catalytic	29	38365	1	1
	IPI00531405	DRP4C dynamin family protein	29	74550	2	1
	IPI00547002	POR C Protochlorophyllide reductase C, chloroplastic	29	43856	1	1
	IPI00542715	LHCB4.1 Chlorophyll a-b binding protein CP29.1, chloroplastic	29	31120	1	1
	IPI00531922	ATM3 ABC transporter B family member 25, mitochondrial	29	80370	1	1
	IPI00537748	AL4 PHD finger protein ALFIN-LIKE 4	29	28761	1	1
	IPI00520593	HSP60-3A Chaperonin CPN60-like 2, mitochondrial	29	60429	2	2
	IPI00528058	AT2G20710 Isoform 1 of Pentatricopeptide repeat-containing protein At2g20710, mitochondrial	29	56790	1	1
	IPI00548573	RGD3 TATA box binding protein (TBP) associated factor (TAF)-like protein	29	227474	1	1
	IPI00530498	TPS7 Probable alpha,alpha-trehalose-phosphate synthase [UDP-forming] 7	28	96626	1	1
	IPI00532253	AT5G65910 BSD domain-containing protein	28	48169	1	1
	IPI00518587	AT5G28810 unknown protein	28	62641	1	1
	IPI00516775	AT2G47330 DEAD-box ATP-dependent RNA helicase 24	28	82999	1	1
	IPI00541194	PSAC Photosystem I iron-sulfur center	28	9032	1	1
	IPI00532441	AT3G26340 Proteasome subunit beta type-5-B	28	29466	1	1
	IPI00536025	GLDP1 Glycine dehydrogenase [decarboxylating] 2, mitochondrial	28	112853	1	1
	IPI00547471	AT5G06190 unknown protein	28	7690	1	1
	IPI00527167	AT1G18070 EF-1-alpha-related GTP-binding protein, putative	28	59205	1	1
	IPI00517213	GSTU18 ATGSTU18 (GLUTATHIONE S-TRANSFERASE TAU 18); glutathione transferase	28	25894	1	1
	IPI00527569	PSD1 PSD1 (phosphatidylserine decarboxylase 1); phosphatidylserine decarboxylase	28	50528	1	1
	IPI00544875	MTHFR1 Isoform 1 of Methylenetetrahydrofolate reductase 1	28	66246	1	1
	IPI00520162	- Putative uncharacterized protein	28	27052	2	1
	IPI00530332	AT4G37510 ribonuclease III family protein	28	62392	1	1
	IPI00527479	- Disease resistance protein #REF!-WsC (Fragment)	28	138870	1	1
	IPI00517194	AT3G14100 oligouridylate-binding protein, putative	28	47059	1	1
	IPI00545034	AT4G08640 Putative uncharacterized protein T3F12.5	27	24023	1	1
	IPI00516966	AT5G41520 40S ribosomal protein S10-2	27	19721	1	1
	IPI00521182	MNS3 Mannosyl-oligosaccharide 1,2-alpha-mannosidase MNS3	27	69025	1	1
	IPI00516646	CSP41A Uncharacterized protein At3g63140, chloroplastic	27	43903	1	1
	IPI00518558	SBE2.2 SBE2.2 (starch branching enzyme 2.2); 1,4-alpha-glucan branching enzyme	27	92532	1	1
	IPI00548389	AT1G08590 Leucine-rich repeat receptor-like protein kinase PXL1	27	113748	1	1
	IPI00522601	- Putative non-LTR retroelement reverse transcriptase	27	146982	1	1
	IPI00516600	ATRBP45C Putative DNA binding protein	26	46422	1	1
	IPI00536598	DDB1B DNA damage-binding protein 1b	26	121103	1	1
	IPI00523176	PBD1 Proteasome subunit beta type-2-A	26	22526	1	1
	IPI00539059	ATCS Isoform 1 of Citrate synthase 4, mitochondrial	26	52749	1	1
	IPI00520333	AT4G01430 nodulin MtN21 family protein	26	28029	1	1
	IPI00533338	AT2G24360 serine/threonine/tyrosine kinase, putative	26	45972	1	1
	IPI00540016	AT1G06000 UDP-glycosyltransferase 89C1	26	48092	1	1
	IPI00516350	PRK Phosphoribulokinase, chloroplastic	26	44436	2	2
	IPI00529165	AT1G13190 RNA recognition motif (RRM)-containing protein	26	61361	1	1
	IPI00543895	AT5G62270 unknown protein	26	43913	1	1
	IPI00524237	AT3G47370 40S ribosomal protein S20-2	26	13684	2	2
	IPI00545781	AT3G58110 unknown protein	26	90095	1	1
	IPI00516565	AT5G42930 triacylglycerol lipase	26	54298	1	1
	IPI00541951	TUF V-type proton ATPase subunit E1	25	26044	1	1
	IPI00525167	LDOX Leucoanthocyanidin dioxygenase	25	40371	1	1
	IPI00548698	SKIP chromatin protein family	25	69380	2	2
	IPI00516767	ACP3 Acyl carrier protein 3, chloroplastic	25	14641	1	1
	IPI00541929	AT5G40590 DC1 domain-containing protein	25	26359	1	1
	IPI00531742	Hsp89.1 Putative heat-shock protein	25	90900	2	2
	IPI00522867	- Putative uncharacterized protein T2O9.150	25	152580	1	1
	IPI00540337	NTF2A NTF2A (NUCLEAR TRANSPORT FACTOR 2A); Ran GTPase binding / protein transporter	25	13519	1	1
	IPI00544784	AT5G38640 eukaryotic translation initiation factor 2B family protein / eIF-2B family protein	25	69452	1	1
	IPI00520205	AT5G57340 unknown protein	25	27024	1	1
	IPI00540205	SKP1 SKP1-like protein 1A	25	17846	1	1
	IPI00541891	AT1G15890 Probable disease resistance protein At1g15890	25	103965	1	1
	IPI00519631	AT5G03850;AT3G10090 40S ribosomal protein S28-1	24	7366	1	1
	IPI00543758	GCN2 ABC transporter F family member 2	24	76443	1	1
	IPI00527934	GHS1 GHS1 (GLUCOSE HYPERSENSITIVE 1); structural constituent of ribosome	24	20899	1	1
	IPI00534594	AT4G00170 Vesicle-associated protein 1-3	24	26357	1	1
	IPI00537282	PSBD Photosystem II D2 protein	24	39522	1	1
	IPI00532120	- Putative uncharacterized protein T5C2_20	24	56684	1	1
	IPI00529850	GALK Galactokinase	24	54307	1	1
	IPI00536091	AT1G22410 2-dehydro-3-deoxyphosphoheptonate aldolase, putative / 3-deoxy-D-arabino-heptulosonate 7-phosphate synthase, putative / DAHP synthetase, putative	24	58290	2	2
	IPI00528554	MLP28 MLP28	24	27528	1	1
	IPI00535932	AT3G46850 subtilase family protein	24	78752	1	1
	IPI00519360	RBP47C ATRBP47C (ARABIDOPSIS THALIANA RNA-BINDING PROTEIN 47C); RNA binding	24	34793	1	1
	IPI00538458	AT3G27960 kinesin light chain-related	24	72469	3	2
	IPI00519685	AT3G13210 Probable cell cycle control protein	23	80288	1	1
	IPI00545386	AT5G53090 binding / catalytic/ oxidoreductase	23	41917	1	1
	IPI00545953	CXIP2 Monothiol glutaredoxin-S16, chloroplastic	23	32186	1	1
	IPI00533814	MBP2 Myrosinase-binding protein-like protein	23	69623	1	1
	IPI00531992	ACAT2 Isoform 1 of Acetyl-CoA acetyltransferase, cytosolic 1	23	41385	1	1
	IPI00530677	AT3G28820 unknown protein	23	47756	1	1
	IPI00529654	BRM Isoform 1 of ATP-dependent helicase BRM	23	245317	2	2
	IPI00536297	PKP-BETA1 PKP-BETA1 (PLASTIDIC PYRUVATE KINASE BETA SUBUNIT 1); pyruvate kinase	23	63481	1	1
	IPI00938665	AT5G27550 ATP binding / microtubule motor	22	85385	1	1
	IPI00521247	HTB9 Histone H2B.6	22	16426	1	1
	IPI00539579	PUB14 U-box domain-containing protein 14	22	69354	1	1
	IPI00542510	AT5G36160 Tyrosine aminotransferase	22	46419	1	1
	IPI00531175	GolS6 AtGolS6 (Arabidopsis thaliana galactinol synthase 6); transferase, transferring glycosyl groups / transferase, transferring hexosyl groups	22	38825	1	1
	IPI00533903	AT5G64470 unknown protein	22	47112	1	1
	IPI00541229	AT1G75530 F10A5.25	22	66766	1	1
	IPI00547016	AT4G02465 unknown protein	22	16279	1	1
	IPI00547025	RPS2 30S ribosomal protein S2, chloroplastic	22	26887	1	1
	IPI00535375	JAZ1 Protein TIFY 10A	22	27591	1	1
	IPI00535216	LHCB5 Chlorophyll a-b binding protein CP26, chloroplastic	22	30138	1	1
	IPI00519644	SYP125 Syntaxin-125	22	33804	1	1
	IPI00534266	AT4G16830 nuclear RNA-binding protein	22	37446	1	1
	IPI00535909	AFR F-box protein AFR	22	41251	1	1
	IPI00536695	AGY1 Protein translocase subunit SecA, chloroplastic	22	115112	1	1
	IPI00526512	AT3G63460 WD-40 repeat family protein	22	119641	1	1
	IPI00531985	AT1G09730 Probable ubiquitin-like-specific protease 2B	21	111908	1	1
	IPI00545291	AT2G42910 Ribose-phosphate pyrophosphokinase 4	21	37536	1	1
	IPI00525052	AT3G53270 unknown protein	21	32434	1	1
	IPI00526133	PAE1 Proteasome subunit alpha type-5-A	21	25931	1	1
	IPI00548815	AT5G51110 4-alpha-hydroxytetrahydrobiopterin dehydratase	21	23882	1	1
	IPI00529641	ATIM ATIM	21	128822	1	1
	IPI00533304	HDA6 Histone deacetylase 6	21	52618	1	1
	IPI00530596	AT5G56910 unknown protein	21	25961	1	1
	IPI00521709	AT5G61140 DEAD box RNA helicase, putative	20	243023	1	1
	IPI00549121	TPI Triosephosphate isomerase, cytosolic	20	27152	1	1
	IPI00529821	AT3G28790 unknown protein	20	62727	1	1
	IPI00519606	AT3G28900 60S ribosomal protein L34-3	20	13642	1	1
	IPI00548685	MOS4 Pre-mRNA-splicing factor SPF27 homolog	20	29661	1	1
	IPI00534476	AT1G01490 F22L4.5 protein	19	22740	1	1
	IPI00520924	AT4G24390 F-box protein FBX14	19	69455	2	1
	IPI00532075	AT1G15250 60S ribosomal protein L37-1	19	10810	1	1
	IPI00533468	AT1G53980 polyubiquitin-related	19	10135	1	1
	IPI00519072	AT5G59460 scarecrow-like transcription factor 11	19	19062	1	1
	IPI00520891	AT5G04280 glycine-rich RNA-binding protein	19	33466	1	1
	IPI00518706	PAA2 Proteasome subunit alpha type-6-B	18	27333	1	1
	IPI00543486	AT1G09620 ATP binding / aminoacyl-tRNA ligase/ leucine-tRNA ligase/ nucleotide binding	18	123372	1	1
	IPI00537004	DegP13 Putative protease Do-like 13	18	54115	1	1
	IPI00533028	ECT3 ECT3	18	54950	1	1
	IPI00525308	AT3G61390 U-box domain-containing protein 36	18	50481	1	1
	IPI00517301	AT5G38920 nucleic acid binding / ribonuclease H	18	21933	1	1
	IPI00525994	AT5G47190 50S ribosomal protein L19-2, chloroplastic	18	25453	1	1
	IPI00525984	AT2G22230 beta-hydroxyacyl-ACP dehydratase, putative	18	24226	1	1
	IPI00543459	AT1G48670 auxin-responsive GH3 family protein	18	59105	1	1
	IPI00543570	AAE15 AAE15 (acyl-activating enzyme 15); long-chain-fatty-acid-[acyl-carrier-protein] ligase	17	81414	1	1
	IPI00529076	AT1G12000 F12F1.13 protein	17	62390	1	1
	IPI00524599	FIP1[V] ATFIP1[V] (Arabidopsis homolog of yeast Fip1 [V]); RNA binding / protein binding	17	133358	1	1
	IPI00525727	SHM1 Serine hydroxymethyltransferase, mitochondrial	17	57364	1	1
	IPI00525806	CLPR4 ATP-dependent Clp protease proteolytic subunit-related protein 4, chloroplastic	17	33419	1	1
	IPI00546385	RPE RPE; catalytic/ ribulose-phosphate 3-epimerase	17	29990	1	1
	IPI00522188	AT5G14280 DNA-binding storekeeper protein-related	17	64089	1	1
	IPI00544908	RSR4 Pyridoxal biosynthesis protein PDX1.3	17	33195	1	1
	IPI00521820	TIF3B1 Eukaryotic translation initiation factor 3 subunit B	16	81824	1	1
	IPI00527086	AT5G45020 unknown protein	16	37319	1	1
	IPI00518855	AT1G79130 auxin-responsive family protein	16	14591	1	1
	IPI00518189	sks5 sks5 (SKU5 Similar 5); copper ion binding / oxidoreductase	16	60003	1	1
	IPI00534490	AT5G52950 unknown protein	16	106585	1	1
	IPI00544640	AT2G07020 protein kinase family protein	15	78086	1	1
	IPI00545360	AT2G36780 UDP-glycosyltransferase 73C3	15	55900	1	1
	IPI00516508	RSZ33 RSZ33; nucleic acid binding / nucleotide binding / zinc ion binding	15	27826	1	1
	IPI00526811	emb1745 emb1745	15	69597	1	1
	IPI00523748	AT5G07030 aspartic-type endopeptidase	15	48663	1	1
	IPI00526365	AT5G49110 unknown protein	14	164123	1	1
	IPI00522003	BAG6 BAG6 (BCL-2-ASSOCIATED ATHANOGENE 6); calmodulin binding / protein binding	14	116685	1	1

## Sheet: EFL2
Dataset 1-6. Proteins co-purified with EFL2 in the wild type background.
Sample ID	Accession number	Protein description	Mascot score	MW	Matched queries	Matched peptides
EFL2-Flag	IPI00527125	ATRSP41 ATRSP41; RNA binding / nucleic acid binding / nucleotide binding	10807	41344	368	34
	IPI00536803	NIT1 Nitrilase 1	8911	38128	263	21
	IPI00539364	ELF4-L2 Protein ELF4-LIKE 2	6825	13401	179	11
	IPI00542809	NIT3 Nitrilase 3	6149	37998	126	8
	IPI00536454	PSAT Phosphoserine aminotransferase, chloroplastic	3554	47329	120	18
	IPI00520882	AT3G08590 Probable 2,3-bisphosphoglycerate-independent phosphoglycerate mutase 2	3415	60726	143	31
	IPI00543293	HSC70-1 Heat shock cognate 70 kDa protein 1	3233	71313	125	29
	IPI00548138	AT2G17630 phosphoserine aminotransferase, putative	3176	46604	113	16
	IPI00520171	FLD FLD (FLOWERING LOCUS D); amine oxidase/ electron carrier/ oxidoreductase	2864	95880	155	30
	IPI00530898	SDG26 Histone-lysine N-methyltransferase ASHH1	2590	55250	114	18
	IPI00543340	AT3G09440 Heat shock cognate 70 kDa protein 3	2472	71103	87	18
	IPI00535505	LD Homeobox protein LUMINIDEPENDENS	2384	105350	96	28
	IPI00532664	AT4G10320 isoleucyl-tRNA synthetase, putative / isoleucine--tRNA ligase, putative	2056	135399	113	37
	IPI00521816	AT5G26710 F21E10.12 protein	1818	82015	119	28
	IPI00535114	RBCL Ribulose bisphosphate carboxylase large chain	1709	52922	74	18
	IPI00545634	SNL5 SNL5	1051	132517	47	22
	IPI00542919	AT1G19480 F18O14.25	963	145435	37	12
	IPI00518637	AT5G35200 Putative clathrin assembly protein At5g35200	850	61141	40	16
	IPI00516615	AT1G48120 Serine/threonine-protein phosphatase 7 long form homolog	842	149360	39	19
	IPI00522684	BIP1 Luminal-binding protein 1	802	73584	32	16
	IPI00530545	AT3G10760 myb family transcription factor	785	36092	28	6
	IPI00518163	RCA Isoform Short of Ribulose bisphosphate carboxylase/oxygenase activase, chloroplastic	699	49069	17	11
	IPI00524611	ACT7 Actin-7	668	41709	28	11
	IPI00517960	NIT2 Nitrilase 2	657	37130	52	11
	IPI00538733	AT2G40660 tRNA-binding region domain-containing protein	644	42062	22	11
	IPI00547646	AT5G08450 unknown protein	640	104089	29	13
	IPI00525001	TUB2;TUB3 Tubulin beta-2/beta-3 chain	616	50701	27	8
	IPI00548007	AT1G13940 unknown protein	613	112868	30	15
	IPI00524040	ACT8 Actin-8	587	41836	25	12
	IPI00541680	GAPB Glyceraldehyde-3-phosphate dehydrogenase B, chloroplastic	527	47630	14	6
	IPI00521261	AT5G14530 transducin family protein / WD-40 repeat family protein	523	36605	26	8
	IPI00545413	TUB7 Tubulin beta-7 chain	506	50714	22	7
	IPI00539093	TUB8 Tubulin beta-8 chain	488	50574	22	7
	IPI00525552	ELF3 Isoform 1 of Protein EARLY FLOWERING 3	482	77158	15	8
	IPI00545934	TUB6 Tubulin beta-6 chain	480	50553	22	7
	IPI00522349	HD1 Histone deacetylase 19	476	55987	9	5
	IPI00537303	GAPA Glyceraldehyde-3-phosphate dehydrogenase A, chloroplastic	447	42463	15	8
	IPI00516416	AT2G17990 unknown protein	439	38246	27	19
	IPI00523871	AT5G05090 myb family transcription factor	421	29423	19	4
	IPI00657100	AT1G07930;AT1G07940;AT5G60390;AT1G07920 elongation factor 1-alpha / EF-1-alpha	403	44328	21	7
	IPI00539020	RBCS1A Ribulose bisphosphate carboxylase small chain 1A, chloroplastic	378	20203	17	4
	IPI00516743	TUB5 Tubulin beta-5 chain	356	50310	15	6
	IPI00519855	AT1G71080 unknown protein	355	34811	9	5
	IPI00543798	AT1G57720 Probable elongation factor 1-gamma 2	347	46370	14	10
	IPI00522060	- F13O11.18 protein	305	58062	16	11
	IPI00520784	AT1G23410 Ubiquitin-40S ribosomal protein S27a-1	302	17660	24	3
	IPI00516284	AT1G09640 Probable elongation factor 1-gamma 1	292	46631	14	8
	IPI00542050	TUB4 Tubulin beta-4 chain	291	49791	13	5
	IPI00529143	TUA3;TUA5 Tubulin alpha-3/alpha-5 chain	288	49622	14	6
	IPI00520226	TUA6 Tubulin alpha-6 chain	286	49506	14	6
	IPI00530767	EIF4A1 Eukaryotic initiation factor 4A-1	275	46675	11	8
	IPI00524207	ENOC Cytosolic enolase 3	271	51567	6	5
	IPI00542553	AT1G61850 galactolipase/ phospholipase	262	145286	13	9
	IPI00517335	LOS1 Elongation factor EF-2	258	94185	16	10
	IPI00540632	ATPA ATP synthase subunit alpha, chloroplastic	257	55294	15	9
	IPI00523795	AT1G69360 Putative uncharacterized protein F23O10.6	251	100536	13	6
	IPI00518548	SNL6 Paired amphipathic helix protein Sin3-like 6	250	134332	10	7
	IPI00521738	PCL1 PCL1 (PHYTOCLOCK 1); DNA binding / transcription factor	247	34627	16	5
	IPI00542361	mtHsc70-1 mtHsc70-1 (mitochondrial heat shock protein 70-1); ATP binding	236	73030	15	6
	IPI00538150	AT5G67390 unknown protein	231	20454	12	7
	IPI00524195	PPa6 Soluble inorganic pyrophosphatase 1, chloroplastic	231	33359	6	4
	IPI00525776	PB ATP synthase subunit beta, chloroplastic	227	53900	8	7
	IPI00544292	CPN60B RuBisCO large subunit-binding protein subunit beta, chloroplastic	224	63770	8	8
	IPI00521186	AT5G38430 Ribulose bisphosphate carboxylase small chain 1B, chloroplastic	223	20273	11	4
	IPI00522086	TGG1 Isoform 2 of Myrosinase 1	212	51448	14	7
	IPI00538077	AT4G29270 acid phosphatase class B family protein	208	28728	7	6
	IPI00524577	AT5G20290 40S ribosomal protein S8-1	204	24978	5	4
	IPI00528352	AT4G31490 Coatomer subunit beta-2	189	106010	8	7
	IPI00520474	RABE1b Elongation factor Tu, chloroplastic	183	51598	5	3
	IPI00518090	GAPC2 GAPC2 (GLYCERALDEHYDE-3-PHOSPHATE DEHYDROGENASE C2); NAD or NADH binding / binding / catalytic/ glyceraldehyde-3-phosphate dehydrogenase (phosphorylating)/ glyceraldehyde-3-phosphate dehydrogenase	182	36890	18	9
	IPI00534598	AT2G21390 Coatomer subunit alpha-2	179	136381	7	5
	IPI00521754	AT2G36160 40S ribosomal protein S14-1	175	16247	4	3
	IPI00538864	RPS6 40S ribosomal protein S6-1	174	28350	9	5
	IPI00521845	MTHSC70-2 MTHSC70-2 (MITOCHONDRIAL HSP70 2); ATP binding	173	72946	12	5
	IPI00549111	FBA1 Probable fructose-bisphosphate aldolase 1, chloroplastic	173	42904	6	4
	IPI00548766	RPT1A 26S protease regulatory subunit 7 homolog A	169	47773	5	5
	IPI00527713	MEE58 Adenosylhomocysteinase 1	163	53344	7	5
	IPI00546097	ATB~ BETA Serine/threonine protein phosphatase 2A 57 kDa regulatory subunit B~ beta isoform	162	57436	7	6
	IPI00523161	CCR2 Isoform 2 of Glycine-rich RNA-binding protein 7	159	10146	4	3
	IPI00521343	PHYB Phytochrome B	159	129248	12	10
	IPI00529314	RPN1A 26S proteasome non-ATPase regulatory subunit 2 1A	158	98082	7	6
	IPI00549147	LTA2 LTA2; dihydrolipoyllysine-residue acetyltransferase	157	50049	2	2
	IPI00537112	HSP81-2 Heat shock protein 90-2	157	80014	6	5
	IPI00525561	TGG2 Isoform 1 of Myrosinase 2	156	62692	7	3
	IPI00517192	PIP1;4 PIP1;4 (PLASMA MEMBRANE INTRINSIC PROTEIN 1;4); water channel	155	23313	7	2
	IPI00518373	ARFA1F ADP-ribosylation factor A1F	155	20610	3	2
	IPI00529348	SAM-2 S-adenosylmethionine synthase 2	154	43228	7	5
	IPI00541448	FBA2 Probable fructose-bisphosphate aldolase 2, chloroplastic	152	42961	5	4
	IPI00517961	AT3G09200 60S acidic ribosomal protein P0-2	151	34112	8	4
	IPI00535150	PAC1 Proteasome subunit alpha type-4	149	27458	6	5
	IPI00657061	RPN1B 26S proteasome non-ATPase regulatory subunit 2 1B	143	97892	7	6
	IPI00534087	HSP81-3 Heat shock protein 90-3	139	80002	6	5
	IPI00519969	GRF10 GRF10 (GENERAL REGULATORY FACTOR 10); ATP binding / protein binding / protein phosphorylated amino acid binding	135	28550	4	4
	IPI00520982	AT4G24820 Probable 26S proteasome non-ATPase regulatory subunit 6	132	44254	2	2
	IPI00544923	EMB3010 40S ribosomal protein S6-2	129	28144	7	4
	IPI00520131	U1-70K Isoform Long of U1 small nuclear ribonucleoprotein 70 kDa	129	50358	3	2
	IPI00657411	- Putative uncharacterized protein dl4130c	127	34637	2	1
	IPI00522440	ATMS1 5-methyltetrahydropteroyltriglutamate--homocysteine methyltransferase	126	84304	6	5
	IPI00538379	AT5G11710 Clathrin interactor EPSIN 1	125	60597	7	4
	IPI00527953	AT3G53870 40S ribosomal protein S3-2	122	27332	5	5
	IPI00528647	AT5G19510 Elongation factor 1-beta 2	122	24186	4	4
	IPI00526162	VSP1 Vegetative storage protein 1	120	30243	8	5
	IPI00548522	LOX2 Lipoxygenase 2, chloroplastic	118	101982	4	4
	IPI00516887	PHYC Phytochrome C	117	123643	10	9
	IPI00531671	SAG24 60S ribosomal protein L10-3	117	24913	3	2
	IPI00538015	SAC52 60S ribosomal protein L10-1	117	24901	4	3
	IPI00529076	AT1G12000 F12F1.13 protein	117	62390	2	2
	IPI00528492	PIP3 Aquaporin PIP2-7	116	29723	3	2
	IPI00533075	AT2G23390 unknown protein	113	54275	5	4
	IPI00527081	AT2G01140 Probable fructose-bisphosphate aldolase 3, chloroplastic	112	42301	2	2
	IPI00518961	CPHSC70-2EAT SHOCK PROTEIN 70-2 CPHSC70-2EAT SHOCK PROTEIN 70-2 (CHLOROPLAST HEAT SHOCK PROTEIN 70-2); ATP binding / unfolded protein binding	109	76950	4	4
	IPI00517861	AT3G52930 fructose-bisphosphate aldolase, putative	108	38516	4	4
	IPI00537168	AT5G45775;RPL16B;AT3G58700 Isoform 1 of 60S ribosomal protein L11-2	107	20848	6	4
	IPI00538901	AMY3 AMY3 (ALPHA-AMYLASE-LIKE 3); alpha-amylase	107	99780	2	1
	IPI00517953	EMB2296 60S ribosomal protein L8-1	107	27842	5	2
	IPI00846806	RP1 ARP1 (ARABIDOPSIS RIBOSOMAL PROTEIN 1); structural constituent of ribosome	106	35042	6	4
	IPI00542721	CAT3 AT1G20620 protein	105	56926	5	5
	IPI00541286	EMB1080 40S ribosomal protein S11-1	105	17946	6	3
	IPI00531287	cpHsc70-1 cpHsc70-1 (chloroplast heat shock protein 70-1); ATP binding	105	76461	5	5
	IPI00548235	AT5G55670 RNA recognition motif (RRM)-containing protein	105	76386	3	3
	IPI00545756	NAGK Acetylglutamate kinase, chloroplastic	103	36572	3	2
	IPI00518864	AT1G04410 Malate dehydrogenase, cytoplasmic 1	103	35548	4	2
	IPI00542391	ADG1 Glucose-1-phosphate adenylyltransferase small subunit, chloroplastic	103	56615	2	2
	IPI00522202	AT1G18540 60S ribosomal protein L6-1	102	26136	4	3
	IPI00527903	AT3G44690 unknown protein	101	137875	6	4
	IPI00540333	GCN1 ABC transporter F family member 1	99	66843	2	2
	IPI00525237	CPN60A RuBisCO large subunit-binding protein subunit alpha, chloroplastic	99	62034	2	2
	IPI00537782	AT3G60750 Transketolase-like protein	96	81424	2	2
	IPI00545323	ADK1 Isoform 1 of Adenosine kinase 1	96	37812	4	4
	IPI00529643	RPL23AB 60S ribosomal protein L23a-2	96	17385	2	2
	IPI00524723	DRP3B Isoform 1 of Dynamin-related protein 3B	95	86590	3	3
	IPI00533416	SRPK4 SRPK4 (Ser/Arg-rich protein kinase 4); kinase/ protein kinase	94	59356	2	2
	IPI00549121	TPI Triosephosphate isomerase, cytosolic	93	27152	2	2
	IPI00538427	AT5G23540 26S proteasome non-ATPase regulatory subunit 14	93	34332	2	2
	IPI00541079	EMB2753 EMB2753 (EMBRYO DEFECTIVE 2753); binding	92	102082	1	1
	IPI00528882	NPC5 NPC5 (NON-SPECIFIC PHOSPHOLIPASE C5); hydrolase, acting on ester bonds / phospholipase C	91	59034	2	2
	IPI00536616	emb1507 emb1507 (embryo defective 1507); ATP binding / ATP-dependent helicase/ helicase/ nucleic acid binding / nucleoside-triphosphatase/ nucleotide binding	90	246950	3	3
	IPI00519631	AT5G03850;AT3G10090 40S ribosomal protein S28-1	88	7366	2	2
	IPI00537413	AT1G71500 Rieske (2Fe-2S) domain-containing protein	87	31708	1	1
	IPI00535216	LHCB5 Chlorophyll a-b binding protein CP26, chloroplastic	87	30138	3	3
	IPI00537842	AT1G79990 protein binding / structural molecule	87	128553	5	5
	IPI00547367	BBC1 60S ribosomal protein L13-1	86	23752	4	1
	IPI00525302	ATPC1 ATP synthase gamma chain 1, chloroplastic	86	40886	2	2
	IPI00519014	EMB2107 EMB2107	86	50805	3	3
	IPI00546577	AT3G05560 60S ribosomal protein L22-2	85	14009	3	3
	IPI00785805	ATP1 ATP synthase subunit alpha, mitochondrial	83	55011	6	4
	IPI00534338	AT5G15200 40S ribosomal protein S9-1	83	23022	6	4
	IPI00526971	AT1G75990 Probable 26S proteasome non-ATPase regulatory subunit 3b	82	55557	3	3
	IPI00519555	AT1G08360 60S ribosomal protein L10a-1	82	24453	8	4
	IPI00537614	GRP2 GRP2 (GLYCINE RICH PROTEIN 2); double-stranded DNA binding / mRNA binding / nucleic acid binding / single-stranded DNA binding	80	19141	2	2
	IPI00529641	ATIM ATIM	80	128822	7	1
	IPI00530126	AT3G18190 chaperonin, putative	79	57739	3	3
	IPI00527602	TCP-1 T-complex protein 1 subunit alpha	78	59192	5	5
	IPI00538754	ACS acetyl-CoA synthetase, putative / acetate-CoA ligase, putative	76	76684	4	4
	IPI00529697	AT5G59850;RPS15A 40S ribosomal protein S15a-1	76	14795	4	3
	IPI00524965	AT4G39200 40S ribosomal protein S25-4	74	12046	1	1
	IPI00518504	AT3G15980 Isoform 1 of Coatomer subunit beta~-3	74	102412	4	4
	IPI00523226	AT3G52150 Putative uncharacterized protein F4F15.260	74	59745	1	1
	IPI00532609	AT1G34030;PFL;RPS18C 40S ribosomal protein S18	74	17534	3	2
	IPI00517911	AT4G25740 40S ribosomal protein S10-1	73	19435	2	2
	IPI00525678	AT1G57660;AT1G57860 60S ribosomal protein L21-2	73	18697	5	3
	IPI00529620	P5CS1 Delta-1-pyrroline-5-carboxylate synthase A	73	77654	6	5
	IPI00527690	AT3G11130 clathrin heavy chain, putative	73	193122	6	4
	IPI00530288	AT5G06850 C2 domain-containing protein	72	90945	2	2
	IPI00529157	MAC3B Pre-mRNA-processing factor 19 homolog 2	72	56693	2	2
	IPI00536399	GRF7 14-3-3-like protein GF14 nu	72	29806	3	3
	IPI00549013	PORB Protochlorophyllide reductase B, chloroplastic	71	43332	1	1
	IPI00520505	HSP60-2 Chaperonin CPN60-like 1, mitochondrial	71	61939	4	4
	IPI00545633	GTE6 Transcription factor GTE6	70	42366	4	3
	IPI00534336	AT5G18380 40S ribosomal protein S16-3	70	16607	3	3
	IPI00543773	AT2G20450 60S ribosomal protein L14-1	69	15497	3	2
	IPI00532044	AT3G61550 RING-H2 finger protein ATL68	69	23209	4	1
	IPI00538721	AT1G27400 60S ribosomal protein L17-1	69	19885	4	3
	IPI00533005	FNR2 Isoform 1 of Ferredoxin--NADP reductase, leaf isozyme 2, chloroplastic	69	41142	3	3
	IPI00543846	AT4G27090 60S ribosomal protein L14-2	67	15496	3	2
	IPI00540216	CAC3 Acetyl-coenzyme A carboxylase carboxyl transferase subunit alpha, chloroplastic	67	85253	5	5
	IPI00537564	RPT3 26S protease regulatory subunit 6B homolog	66	45723	2	2
	IPI00526383	AT2G33800 30S ribosomal protein S5, chloroplastic	66	32625	2	2
	IPI00545297	AT3G01310 acid phosphatase/ oxidoreductase/ transition metal ion binding	66	119452	1	1
	IPI00526310	LOS2 Bifunctional enolase 2/transcriptional activator	65	47689	3	3
	IPI00524343	MDH Malate dehydrogenase, chloroplastic	65	42379	1	1
	IPI00527600	PSBC photosystem II 44 kDa protein	64	51835	3	1
	IPI00538817	AT5G65220 50S ribosomal protein L29, chloroplastic	64	19365	1	1
	IPI00547336	AT2G44530 Ribose-phosphate pyrophosphokinase 5, chloroplastic	63	42598	2	1
	IPI00522381	MIF1 MIF1 (MINI ZINC FINGER 1); DNA binding / transcription factor	63	11205	3	1
	IPI00545621	RSW3 RSW3 (RADIAL SWELLING 3); glucosidase/ hydrolase, hydrolyzing O-glycosyl compounds	63	104209	3	3
	IPI00516649	- Translation initiation factor 3-like protein	63	48615	1	1
	IPI00517979	UBP13 Ubiquitin carboxyl-terminal hydrolase 13	62	130567	1	1
	IPI00533281	PTAC3 T6K12.12 protein	62	103054	1	1
	IPI00540311	AT2G46520 Exportin-2	62	108588	1	1
	IPI00516681	AT2G37190 60S ribosomal protein L12-1	62	17931	2	2
	IPI00516885	PSAB Photosystem I P700 chlorophyll a apoprotein A2	62	82423	2	1
	IPI00521273	AT5G13780 GCN5-related N-acetyltransferase, putative	62	21701	1	1
	IPI00546532	AT5G09510 40S ribosomal protein S15-4	61	17061	2	2
	IPI00524816	ATARCA Isoform 1 of Guanine nucleotide-binding protein subunit beta-like protein A	61	35725	4	4
	IPI00516246	UGE2 UDP-glucose 4-epimerase 3	61	38358	2	2
	IPI00530001	GRF5 14-3-3-like protein GF14 upsilon	60	30163	2	2
	IPI00521883	SDE3 Probable RNA helicase SDE3	60	113292	2	2
	IPI00536753	PUR ALPHA-1 Isoform 2 of Transcription factor Pur-alpha 1	60	32082	1	1
	IPI00533598	AT2G41840 40S ribosomal protein S2-3	60	30859	4	3
	IPI00527418	PP2AA3 Serine/threonine-protein phosphatase 2A 65 kDa regulatory subunit A gamma isoform	59	65475	1	1
	IPI00518170	AT1G30630 Coatomer subunit epsilon-1	59	32581	1	1
	IPI00517027	GRF6 Isoform 1 of 14-3-3-like protein GF14 lambda	59	27958	1	1
	IPI00516966	AT5G41520 40S ribosomal protein S10-2	59	19721	2	2
	IPI00530807	ACCD Acetyl-coenzyme A carboxylase carboxyl transferase subunit beta, chloroplastic	59	55600	2	2
	IPI00527199	AT3G45030;AT5G62300 40S ribosomal protein S20-1	59	13870	4	3
	IPI00533712	AT1G24510 T-complex protein 1 subunit epsilon	58	59347	1	1
	IPI00517001	RPT5A 26S protease regulatory subunit 6A homolog A	58	47450	2	2
	IPI00535542	RAN2 GTP-binding nuclear protein Ran-2	58	25047	3	2
	IPI00523369	- Putative UDP-glucose:glycoprotein glucosyltransferase	58	188696	3	3
	IPI00541557	KAS I Isoform 1 of 3-oxoacyl-[acyl-carrier-protein] synthase I, chloroplastic	58	50381	1	1
	IPI00541119	RPL34 60S ribosomal protein L34-2	57	13642	3	2
	IPI00521413	AT4G01310 50S ribosomal protein L5, chloroplastic	56	28326	1	1
	IPI00530828	AT4G21650 subtilase family protein	56	81429	2	2
	IPI00531379	RPOB DNA-directed RNA polymerase subunit beta	55	120983	1	1
	IPI00516909	- Tropinone reductase homologue (Fragment)	55	11882	2	2
	IPI00528026	AT2G44120 60S ribosomal protein L7	54	28502	4	4
	IPI00527840	CPSF30 Isoform 1 of Cleavage and polyadenylation specificity factor CPSF30	54	69970	1	1
	IPI00540794	AGO4 Protein argonaute 4	54	102776	1	1
	IPI00521292	AT5G02870 60S ribosomal protein L4-2	54	44694	5	4
	IPI00520428	AT1G50140 ATP binding / ATPase/ nucleoside-triphosphatase/ nucleotide binding	54	113214	5	1
	IPI00525948	SE Serrate RNA effector molecule	54	81049	1	1
	IPI00528272	AT2G01210 leucine-rich repeat transmembrane protein kinase, putative	53	78258	3	1
	IPI00516913	AT2G43030 50S ribosomal protein L3-1, chloroplastic	53	29345	1	1
	IPI00525922	VHA-A V-type proton ATPase catalytic subunit A	53	68769	2	2
	IPI00535973	AT2G05920 subtilase family protein	53	79965	1	1
	IPI00524194	LHCB6 Light harvesting complex photosystem II subunit 6	53	27505	1	1
	IPI00538615	RPS5B 40S ribosomal protein S5-1	53	22976	3	3
	IPI00536725	XTH6 Probable xyloglucan endotransglucosylase/hydrolase protein 6	52	33670	3	3
	IPI00525727	SHM1 Serine hydroxymethyltransferase, mitochondrial	52	57364	1	1
	IPI00533995	PBA1 Proteasome subunit beta type-6	52	25136	2	2
	IPI00527056	PUM5 Isoform 1 of Pumilio homolog 5	52	106928	4	1
	IPI00523493	AT5G43960 nuclear transport factor 2 (NTF2) family protein / RNA recognition motif (RRM)-containing protein	52	50091	1	1
	IPI00528143	RPL18 60S ribosomal protein L18-2	52	20913	1	1
	IPI00518081	CR88 CR88; ATP binding	52	88202	5	3
	IPI00528946	AT4G15000 60S ribosomal protein L27-3	52	15598	1	1
	IPI00533300	emb2386 60S ribosomal protein L19-1	51	24591	2	2
	IPI00541637	AT1G55040 zinc finger (Ran-binding) family protein	51	94805	5	1
	IPI00534843	AT3G62530 Putative uncharacterized protein T12C14_230	51	38146	1	1
	IPI00521485	AT3G58510 DEAD-box ATP-dependent RNA helicase 11	51	65985	1	1
	IPI00521214	NDPK1 NDPK1; ATP binding / nucleoside diphosphate kinase	51	18802	2	2
	IPI00538689	CAD9 Isoform 2 of Probable cinnamyl alcohol dehydrogenase 9	51	33232	1	1
	IPI00543019	RHM1 Probable rhamnose biosynthetic enzyme 1	50	75324	5	4
	IPI00524792	RPS1 RPS1 (RIBOSOMAL PROTEIN S1); RNA binding / structural constituent of ribosome	50	45082	1	1
	IPI00535976	CLPC1 Chaperone protein ClpC1, chloroplastic	50	103388	2	2
	IPI00524599	FIP1[V] ATFIP1[V] (Arabidopsis homolog of yeast Fip1 [V]); RNA binding / protein binding	49	133358	2	2
	IPI00534812	AT5G39570 Uncharacterized protein At5g39570	49	43500	1	1
	IPI00540594	AT5G27770 60S ribosomal protein L22-3	49	14038	3	3
	IPI00523187	LHCA4 Chlorophyll a-b binding protein 4, chloroplastic	49	27716	1	1
	IPI00521885	AT3G11830 chaperonin, putative	48	59739	1	1
	IPI00538915	AT3G13930 Dihydrolipoyllysine-residue acetyltransferase component 2 of pyruvate dehydrogenase complex, mitochondrial	48	58431	2	2
	IPI00532735	AT5G26360 chaperonin, putative	47	60301	1	1
	IPI00527924	emb2394 50S ribosomal protein L6, chloroplastic	47	24690	1	1
	IPI00546047	AT5G66860 unknown protein	47	27320	1	1
	IPI00530238	SFR2 Isoform 1 of Beta-glucosidase-like SFR2, chloroplastic	47	70733	1	1
	IPI00534510	ILA binding	47	284599	1	1
	IPI00542080	AT2G05120 unknown protein	46	144507	3	2
	IPI00548475	AT2G34480 60S ribosomal protein L18a-2	46	21293	2	2
	IPI00540967	RPS3 30S ribosomal protein S3, chloroplastic	46	25173	2	2
	IPI00525748	AT5G40290 metal-dependent phosphohydrolase HD domain-containing protein	46	51827	1	1
	IPI00536025	GLDP1 Glycine dehydrogenase [decarboxylating] 2, mitochondrial	45	112853	2	2
	IPI00543912	AT4G34670 40S ribosomal protein S3a-2	45	29785	2	2
	IPI00536932	GME GDP-mannose 3,5-epimerase	45	42731	1	1
	IPI00518742	AT1G15930 40S ribosomal protein S12-1	45	15367	2	1
	IPI00529738	SD1-29 G-type lectin S-receptor-like serine/threonine-protein kinase SD1-29	45	89839	3	1
	IPI00521093	AT2G20140 26S proteasome regulatory subunit 4 homolog B	44	49316	3	3
	IPI00923738	- AT1G35720 protein (Fragment)	44	26380	1	1
	IPI00522131	PPC3 Phosphoenolpyruvate carboxylase 3	44	110091	2	2
	IPI00537995	ANNAT1 Annexin D1	43	36182	2	2
	IPI00528132	AT5G52820 Notchless protein homolog	43	52864	1	1
	IPI00527844	AT5G41950 binding	43	62359	1	1
	IPI00528499	AT2G31810 acetolactate synthase small subunit, putative	43	51381	1	1
	IPI00546691	AAC1 ADP,ATP carrier protein 1, mitochondrial	43	41449	3	3
	IPI00517305	AT3G55870 anthranilate synthase, alpha subunit, putative	43	55332	1	1
	IPI00536631	LINC4 Putative nuclear matrix constituent protein 1-like protein	42	121148	3	3
	IPI00526884	AT5G67630 DNA helicase, putative	42	52081	3	3
	IPI00526535	AT3G11630 2-Cys peroxiredoxin BAS1, chloroplastic	42	29074	1	1
	IPI00540685	TIC110 TIC110	42	112051	2	2
	IPI00542976	U1A U1A (SPLICEOSOMAL PROTEIN U1A); RNA binding / nucleic acid binding / nucleotide binding	41	28056	1	1
	IPI00520888	OVA5 OVA5 (OVULE ABORTION 5); ATP binding / aminoacyl-tRNA ligase/ lysine-tRNA ligase/ nucleic acid binding / nucleotide binding	41	67545	2	2
	IPI00519717	AT2G46290 eukaryotic translation initiation factor 3 subunit 2, putative / eIF-3 beta, putative / eIF3i, putative	41	38972	1	1
	IPI00525582	PDH-E1 ALPHA T25K16.8	41	75232	1	1
	IPI00527185	CPK21 Calcium-dependent protein kinase 21	41	59856	2	1
	IPI00518308	AT5G02450 60S ribosomal protein L36-3	40	12182	2	1
	IPI00520872	AT3G04840 40S ribosomal protein S3a-1	40	29832	3	3
	IPI00530035	AT3G03960 chaperonin, putative	40	58902	1	1
	IPI00534033	RPL5B 60S ribosomal protein L5-2	40	34416	2	2
	IPI00529251	MAC3A Pre-mRNA-processing factor 19 homolog 1	40	56831	2	2
	IPI00655454	- T1J24.10 protein	40	57622	4	2
	IPI00537282	PSBD Photosystem II D2 protein	40	39522	2	2
	IPI00531442	SAP18 Histone deacetylase complex subunit SAP18	40	17154	1	1
	IPI00531026	AT1G30230 Elongation factor 1-delta 1	39	25117	3	3
	IPI00520581	PI-4KBETA1 Phosphatidylinositol 4-kinase beta 1	39	126296	1	1
	IPI00530138	AT5G20000 26S protease regulatory subunit 8 homolog B	39	47127	1	1
	IPI00519846	- Putative uncharacterized protein At3g57410	39	68590	1	1
	IPI00518622	GAD4 GAD4 (glutamate decarboxylase 4); calmodulin binding	39	55970	1	1
	IPI00521837	AT1G01300 aspartyl protease family protein	39	52142	1	1
	IPI00548134	ARA12 Subtilisin-like protease	39	79365	1	1
	IPI00516341	UBP1A oligouridylate-binding protein, putative	38	47773	1	1
	IPI00516600	ATRBP45C Putative DNA binding protein	38	46422	1	1
	IPI00846410	AT3G63095 unknown protein	38	29490	2	1
	IPI00519977	WLIM1 WLIM1; transcription factor/ zinc ion binding	38	21026	1	1
	IPI00539206	cICDH Cytosolic NADP+-dependent isocitrate dehydrogenase	38	45717	1	1
	IPI00531922	ATM3 ABC transporter B family member 25, mitochondrial	38	80370	1	1
	IPI00540414	SNL3 Paired amphipathic helix protein Sin3-like 3	38	151106	1	1
	IPI00526151	- Putative uncharacterized protein T13K14.10	38	154079	1	1
	IPI00527941	AT5G11200;AT5G11170 ATP binding / ATP-dependent helicase/ helicase/ nucleic acid binding	37	39068	1	1
	IPI00519030	ALB1 Magnesium-chelatase subunit chlD, chloroplastic	37	83232	1	1
	IPI00523172	emb1138 Isoform 2 of DEAD-box ATP-dependent RNA helicase 3, chloroplastic	37	80951	2	2
	IPI00525202	MC4 Metacaspase-4	37	45455	1	1
	IPI00521788	AT3G52920 unknown protein	37	20655	1	1
	IPI00519342	- At2g34430	37	28800	2	1
	IPI00532971	SHM4 SHM4 (serine hydroxymethyltransferase 4); catalytic/ glycine hydroxymethyltransferase/ pyridoxal phosphate binding	36	51685	1	1
	IPI00532975	AT4G16155 dihydrolipoyl dehydrogenase	36	67048	2	1
	IPI00535564	AT3G62870 60S ribosomal protein L7a-2	36	29016	1	1
	IPI00527295	KAK KAK (KAKTUS); ubiquitin-protein ligase	36	193333	1	1
	IPI00535063	SUVR2 SUVR2; histone-lysine N-methyltransferase/ zinc ion binding	36	81927	2	2
	IPI00518366	CHR42 CHR42 (chromatin remodeling 42); ATP binding / DNA binding / helicase/ nucleic acid binding	36	145221	1	1
	IPI00536907	RPS11-BETA 40S ribosomal protein S11-3	36	17738	2	2
	IPI00541302	AT4G32580 thioredoxin family protein	35	17340	1	1
	IPI00526219	ERD4 ERD4	35	81883	1	1
	IPI00541997	LBA1 Regulator of nonsense transcripts 1 homolog	35	136783	1	1
	IPI00546934	PSBA Photosystem Q(B) protein	35	38911	1	1
	IPI00524861	AT1G36240 Putative 60S ribosomal protein L30-1	35	12310	2	2
	IPI00523822	- Serine/threonine-protein phosphatase	35	33885	1	1
	IPI00517716	ATB~ ALPHA Serine/threonine protein phosphatase 2A 57 kDa regulatory subunit B~ alpha isoform	35	57499	2	2
	IPI00520856	AT3G53230 Cell division control protein 48 homolog D	34	90284	1	1
	IPI00525540	PTAC17 PTAC17	34	49457	2	2
	IPI00520451	PME2 Pectinesterase 2	34	64133	1	1
	IPI00524384	AT3G49910 60S ribosomal protein L26-1	34	16934	2	2
	IPI00531044	HA11 ATPase 11, plasma membrane-type	34	105056	1	1
	IPI00538194	AT2G44060 late embryogenesis abundant family protein / LEA family protein	33	36014	1	1
	IPI00545523	AT3G58290 meprin and TRAF homology domain-containing protein / MATH domain-containing protein	33	32341	4	2
	IPI00542532	MLP423 MLP-like protein 423	33	17044	1	1
	IPI00517828	AT5G47700 60S acidic ribosomal protein P1-3	33	11240	1	1
	IPI00520156	GEX3 stress protein-related	32	73294	1	1
	IPI00547010	AT3G24830 60S ribosomal protein L13a-2	32	23444	2	2
	IPI00530361	AT5G54480 unknown protein	32	81802	1	1
	IPI00534480	CARB CARB (CARBAMOYL PHOSPHATE SYNTHETASE B); ATP binding / carbamoyl-phosphate synthase/ catalytic	32	129874	2	2
	IPI00526050	HIT3 zinc-binding protein, putative / protein kinase C inhibitor, putative	32	15990	1	1
	IPI00524653	GGT1 GGT1 (GLUTAMATE:GLYOXYLATE AMINOTRANSFERASE); L-alanine:2-oxoglutarate aminotransferase/ glycine:2-oxoglutarate aminotransferase	31	53267	1	1
	IPI00532980	TPS1 Alpha,alpha-trehalose-phosphate synthase [UDP-forming] 1	31	105910	1	1
	IPI00525951	GER1 Germin-like protein subfamily 3 member 1	31	21545	1	1
	IPI00523222	emb2410 emb2410	31	240193	1	1
	IPI00529873	EIF4E Eukaryotic translation initiation factor 4E-1	30	26503	1	1
	IPI00534551	AT1G09310 unknown protein	30	19935	1	1
	IPI00538514	AT4G19440 Pentatricopeptide repeat-containing protein At4g19440, chloroplastic	30	94555	1	1
	IPI00535700	AT2G31480 Putative uncharacterized protein At2g31480	30	62096	1	1
	IPI00525379	AT1G60070 AP-1 complex subunit gamma-2	30	94610	1	1
	IPI00533484	RXF12 RXF12; endo-1,4-beta-xylanase/ hydrolase, hydrolyzing O-glycosyl compounds	30	102394	1	1
	IPI00544202	AT3G52140 tetratricopeptide repeat (TPR)-containing protein	30	153170	1	1
	IPI00542531	AT2G44410 protein binding / zinc ion binding	30	45808	1	1
	IPI00525622	AT2G16365 Isoform 1 of F-box protein At2g16365	30	88567	1	1
	IPI00529638	- Putative retroelement pol polyprotein	30	108400	1	1
	IPI00547360	AT5G14650 polygalacturonase, putative / pectinase, putative	30	46451	1	1
	IPI00546896	PKT3 3-ketoacyl-CoA thiolase 2, peroxisomal	30	48548	1	1
	IPI00525874	AT3G02080 40S ribosomal protein S19-1	29	15818	3	3
	IPI00539905	AT1G20950 Phosphofructokinase family protein	29	67076	1	1
	IPI00525932	ABA1 Isoform 1 of Zeaxanthin epoxidase, chloroplastic	29	73795	1	1
	IPI00538500	AL7 PHD finger protein ALFIN-LIKE 7	29	28268	1	1
	IPI00523743	AT1G41880 60S ribosomal protein L35a-2	29	12791	2	2
	IPI00526137	AT1G29120 unknown protein	29	49889	1	1
	IPI00517389	AT4G10450 60S ribosomal protein L9-2	29	21960	1	1
	IPI00517780	MEE40 Pentatricopeptide repeat-containing protein At3g53700, chloroplastic	29	84496	1	1
	IPI00521495	AT5G07090 40S ribosomal protein S4-2	28	29855	1	1
	IPI00517067	ELF5A-1 Eukaryotic translation initiation factor 5A-1	28	17350	1	1
	IPI00526779	AT1G65920 regulator of chromosome condensation (RCC1) family protein / zinc finger protein-related	28	111043	1	1
	IPI00543693	scpl25 Serine carboxypeptidase-like 25	28	53367	1	1
	IPI00544587	EX1 Protein EXECUTER 1, chloroplastic	28	76488	1	1
	IPI00521579	AT5G66470 GTP binding / RNA binding	28	48900	2	1
	IPI00522617	RPSAb RPSAb (40S ribosomal protein SA B); structural constituent of ribosome	28	37276	2	1
	IPI00536574	RPOA DNA-directed RNA polymerase subunit alpha	28	38113	1	1
	IPI00521678	AT5G66420 unknown protein	28	69989	1	1
	IPI00520205	AT5G57340 unknown protein	28	27024	1	1
	IPI00523748	AT5G07030 aspartic-type endopeptidase	27	48663	1	1
	IPI00516606	AT5G63440 unknown protein	27	25677	1	1
	IPI00531297	AT1G01970 Pentatricopeptide repeat-containing protein At1g01970	27	46048	1	1
	IPI00536091	AT1G22410 2-dehydro-3-deoxyphosphoheptonate aldolase, putative / 3-deoxy-D-arabino-heptulosonate 7-phosphate synthase, putative / DAHP synthetase, putative	27	58290	1	1
	IPI00518882	AT5G54600 50S ribosomal protein L24, chloroplast	27	19741	1	1
	IPI00538679	ECT2 ECT2; protein binding	27	72431	1	1
	IPI00518869	RPOC2 DNA-directed RNA polymerase subunit beta~~	27	156268	1	1
	IPI00545279	BOU Mitochondrial carnitine/acylcarnitine carrier-like protein	27	31003	1	1
	IPI00519470	AT3G56820 Putative uncharacterized protein T8M16_150	27	26443	1	1
	IPI00518695	AT1G50020 unknown protein	26	23259	1	1
	IPI00524788	AT1G04480;emb2171;AT2G33370 F19P19.5 protein	26	16987	2	2
	IPI00537691	AT4G34450 Coatomer subunit gamma	26	98429	3	3
	IPI00542959	AL2 PHD finger protein ALFIN-LIKE 2	26	27814	1	1
	IPI00527116	AT4G27530 unknown protein	26	13540	1	1
	IPI00528064	AT3G23020 Pentatricopeptide repeat-containing protein At3g23020	26	95257	1	1
	IPI00546454	AT4G16720 60S ribosomal protein L15-1	26	24224	1	1
	IPI00534944	AT2G24590 splicing factor, putative	26	21902	1	1
	IPI00544602	G6PD5 Glucose-6-phosphate 1-dehydrogenase, cytoplasmic isoform 1	26	59120	1	1
	IPI00518779	CSLA01 Probable mannan synthase 1	26	64061	1	1
	IPI00518769	GF14 PHI 14-3-3-like protein GF14 phi	25	30175	2	2
	IPI00519181	AT3G09310 UPF0161 protein At3g09310	25	19440	1	1
	IPI00529995	AT4G30010 unknown protein	25	10432	1	1
	IPI00527854	PLDALPHA1 Phospholipase D alpha 1	25	91790	1	1
	IPI00526458	AT1G76380 DNA-binding bromodomain-containing protein	25	64753	2	1
	IPI00525359	PRR3 Two-component response regulator-like APRR3	25	55252	1	1
	IPI00544876	SBPASE Sedoheptulose-1,7-bisphosphatase, chloroplastic	25	42388	1	1
	IPI00538458	AT3G27960 kinesin light chain-related	25	72469	1	1
	IPI00524765	AT1G19110 inter-alpha-trypsin inhibitor heavy chain-related	25	82964	1	1
	IPI00530988	EDA9 EDA9 (embryo sac development arrest 9); ATP binding	24	63286	1	1
	IPI00547545	AT5G19670 exostosin family protein	24	70336	1	1
	IPI00521945	AT5G06120 Ran-binding protein, putative	24	121111	1	1
	IPI00518983	AT3G63490 ribosomal protein L1 family protein	24	31627	1	1
	IPI00531013	AT1G76010 nucleic acid binding	24	37360	1	1
	IPI00540115	ATSLY1 SEC1 family transport protein SLY1	24	69108	1	1
	IPI00520333	AT4G01430 nodulin MtN21 family protein	23	28029	1	1
	IPI00520764	AT3G17190 unknown protein	23	14191	1	1
	IPI00543565	PMSR4 Peptide methionine sulfoxide reductase A4, chloroplastic	23	28626	1	1
	IPI00530839	UPL2 E3 ubiquitin-protein ligase UPL2	23	403365	1	1
	IPI00517331	- Small nuclear ribonucleoprotein-like protein	23	15411	1	1
	IPI00522443	RPL24A 60S ribosomal protein L24-1	23	18838	1	1
	IPI00527352	MOD1 MOD1 (MOSAIC DEATH 1); enoyl-[acyl-carrier-protein] reductase (NADH)/ enoyl-[acyl-carrier-protein] reductase/ oxidoreductase	23	41188	1	1
	IPI00539157	AT4G25550 protein binding	22	22815	1	1
	IPI00533390	GLU2 Ferredoxin-dependent glutamate synthase 2, chloroplastic	22	177640	1	1
	IPI00524811	ADF4 Isoform 2 of Actin-depolymerizing factor 4	22	15422	1	1
	IPI00520433	AT3G23600 dienelactone hydrolase family protein	22	25845	1	1
	IPI00525894	cdc2cAt cdc2cAt (Arabidopsis thaliana cdc2c); ATP binding / kinase/ protein kinase/ protein serine/threonine kinase	22	72380	1	1
	IPI00540037	HEME2 Uroporphyrinogen decarboxylase 2, chloroplastic	22	43553	1	1
	IPI00547882	AT5G66250 kinectin-related	22	34583	1	1
	IPI00539115	ACO2 1-aminocyclopropane-1-carboxylate oxidase 2	22	36160	1	1
	IPI00521578	CERK1 CERK1 (CHITIN ELICITOR RECEPTOR KINASE 1); kinase/ receptor signaling protein/ transmembrane receptor protein kinase	22	67272	2	1
	IPI00525357	AT5G44500 small nuclear ribonucleoprotein associated protein B, putative / snRNP-B, putative / Sm protein B, putative	22	26982	1	1
	IPI00534387	STRS2 DEAD-box ATP-dependent RNA helicase 25	22	62456	1	1
	IPI00541477	ATMIN7 ATMIN7 (ARABIDOPSIS THALIANA HOPM INTERACTOR 7); guanyl-nucleotide exchange factor/ protein binding	21	194932	1	1
	IPI00539203	AT5G65620 peptidase M3 family protein / thimet oligopeptidase family protein	21	88701	1	1
	IPI00539195	FTSH8 ATP-dependent zinc metalloprotease FTSH 8, chloroplastic	21	73153	1	1
	IPI00531159	DRL1 dihydroflavonol 4-reductase family / dihydrokaempferol 4-reductase family	21	36440	1	1
	IPI00531985	AT1G09730 Probable ubiquitin-like-specific protease 2B	21	111908	1	1
	IPI00547948	DWF1 Delta(24)-sterol reductase	21	65352	1	1
	IPI00533372	AT4G16500 Cysteine proteinase inhibitor 4	21	12548	1	1
	IPI00535691	emb1796 Pentatricopeptide repeat-containing protein At3g49240	20	71247	1	1
	IPI00529967	AT3G22790 kinase interacting family protein	20	198729	1	1
	IPI00530695	AT1G56190 Phosphoglycerate kinase 2, chloroplastic	20	49908	2	1
	IPI00538374	AT2G24200 Leucine aminopeptidase 1	20	54475	1	1
	IPI00535591	AT5G21990 tetratricopeptide repeat (TPR)-containing protein	20	60718	1	1
	IPI00526405	FER3 Ferritin-3, chloroplastic	19	28819	1	1
	IPI00532757	UEV1D-4 Isoform 2 of Ubiquitin-conjugating enzyme E2 variant 1D	19	16621	1	1
	IPI00538502	MAB1 Pyruvate dehydrogenase E1 component subunit beta, mitochondrial	19	39151	1	1
	IPI00530995	PETC Isoform 2 of Cytochrome b6-f complex iron-sulfur subunit, chloroplastic	19	22518	1	1
	IPI00516669	CLP2 ATP-dependent Clp protease proteolytic subunit-related protein 2, chloroplastic	19	31189	1	1
	IPI00527488	VCS VCS (VARICOSE); nucleotide binding / protein homodimerization	19	145630	1	1
	IPI00536290	CPK24 Calcium-dependent protein kinase 24	19	66202	1	1
	IPI00524463	AT1G26230 chaperonin, putative	19	66755	1	1
	IPI00534852	GS2 Glutamine synthetase, chloroplastic/mitochondrial	19	47381	1	1
	IPI00532539	AT1G29100 copper-binding family protein	18	16451	1	1
	IPI00547096	AT1G72840 ATP binding / protein binding / transmembrane receptor	18	117597	1	1
	IPI00520057	CCR1 Isoform 1 of Glycine-rich RNA-binding protein 8	18	16569	1	1
	IPI00531336	AT1G45000 26S protease regulatory subunit S10B homolog B	18	44727	1	1
	IPI00539430	AT3G23860 Gb|AAD32880.1	18	28050	1	1
	IPI00521047	DAL1 DAL1	18	24699	1	1
	IPI00535841	MSI1 WD-40 repeat-containing protein MSI1	18	48164	1	1
	IPI00521974	BGLU18 Beta-glucosidase 18	18	60421	1	1
	IPI00519940	AT1G19835 Filament-like plant protein 4	17	109743	1	1
	IPI00891701	AT2G01023 unknown protein	17	4636	1	1
	IPI00537043	AT4G23940 FtsH protease, putative	17	105477	1	1
	IPI00532108	- F9C16.30	17	116456	1	1
	IPI00549022	ALB4 ALBINO3-like protein 1, chloroplastic	17	55154	1	1
	IPI00527008	GYRB2 Isoform 2 of DNA gyrase subunit B, mitochondrial	17	56838	1	1
	IPI00522785	AT2G40510 40S ribosomal protein S26-2	17	14832	1	1
	IPI00541250	- T12C22.11 protein	17	134628	2	1
	IPI00938990	AT5G35926 unknown protein	17	41946	1	1
	IPI00530735	EMB2770 EMB2770 (EMBRYO DEFECTIVE 2770); RNA splicing factor, transesterification mechanism	16	115504	1	1
	IPI00529609	AT1G52220 unknown protein	16	16935	1	1
	IPI00530372	AT3G08030 unknown protein	16	34679	1	1
	IPI00533388	- Putative kinesin heavy chain	16	94744	1	1
	IPI00517102	CASP Protein CASP	16	79635	1	1
	IPI00523820	PDS3 Phytoene dehydrogenase, chloroplastic/chromoplastic	16	62923	1	1
	IPI00523107	AT3G60245 60S ribosomal protein L37a-2	16	10234	1	1
	IPI00547611	AT5G58100 unknown protein	15	107608	1	1
	IPI00529890	AT5G01710 unknown protein	15	58252	1	1
	IPI00532725	SUS2 SUS2	15	275251	1	1
	IPI00520924	AT4G24390 F-box protein FBX14	15	69455	1	1
	IPI00516614	AT5G62550 unknown protein	15	53392	1	1
	IPI00531632	PAI2 PAI2 (PHOSPHORIBOSYLANTHRANILATE ISOMERASE 2); phosphoribosylanthranilate isomerase	15	28297	1	1
	IPI00527669	TZP TZP; DNA binding / nucleic acid binding / zinc ion binding	15	90557	1	1
	IPI00543486	AT1G09620 ATP binding / aminoacyl-tRNA ligase/ leucine-tRNA ligase/ nucleotide binding	15	123372	1	1
	IPI00527004	AT1G11710 Pentatricopeptide repeat-containing protein At1g11710, mitochondrial	15	73935	1	1
	IPI00522720	AT1G76120 tRNA pseudouridine synthase family protein	14	39355	1	1
	IPI00538935	DR4 ATDR4; peptidase inhibitor	14	23098	1	1
	IPI00547287	SMZ Isoform 1 of AP2-like ethylene-responsive transcription factor SMZ	14	38647	1	1
	IPI00529311	- T23E18.22	14	57126	1	1

## Sheet: EFL4
Dataset 1-7. Proteins co-purified with EFL4 in the wild type background.
Sample ID	Accession number	Protein description	Mascot score	MW	Matched queries	Matched peptides
EFL4-Flag	IPI00536803	NIT1 Nitrilase 1	13299	38128	448	21
	IPI00542809	NIT3 Nitrilase 3	7798	37998	171	8
	IPI00536454	PSAT Phosphoserine aminotransferase, chloroplastic	3575	47329	115	20
	IPI00520882	AT3G08590 Probable 2,3-bisphosphoglycerate-independent phosphoglycerate mutase 2	3333	60726	177	33
	IPI00548138	AT2G17630 phosphoserine aminotransferase, putative	2858	46604	100	18
	IPI00532664	AT4G10320 isoleucyl-tRNA synthetase, putative / isoleucine--tRNA ligase, putative	2545	135399	119	37
	IPI00544242	ELF4-L4 Protein ELF4-LIKE 4	2530	12655	62	12
	IPI00543293	HSC70-1 Heat shock cognate 70 kDa protein 1	1996	71313	84	23
	IPI00535114	RBCL Ribulose bisphosphate carboxylase large chain	1667	52922	81	17
	IPI00543340	AT3G09440 Heat shock cognate 70 kDa protein 3	1620	71103	63	16
	IPI00527125	ATRSP41 ATRSP41; RNA binding / nucleic acid binding / nucleotide binding	1554	41344	76	15
	IPI00530898	SDG26 Histone-lysine N-methyltransferase ASHH1	1513	55250	74	17
	IPI00521816	AT5G26710 F21E10.12 protein	1433	82015	104	28
	IPI00520171	FLD FLD (FLOWERING LOCUS D); amine oxidase/ electron carrier/ oxidoreductase	1357	95880	85	22
	IPI00517960	NIT2 Nitrilase 2	1206	37130	95	12
	IPI00535505	LD Homeobox protein LUMINIDEPENDENS	1003	105350	57	19
	IPI00542919	AT1G19480 F18O14.25	858	145435	38	12
	IPI00518637	AT5G35200 Putative clathrin assembly protein At5g35200	858	61141	41	16
	IPI00538733	AT2G40660 tRNA-binding region domain-containing protein	791	42062	29	13
	IPI00516615	AT1G48120 Serine/threonine-protein phosphatase 7 long form homolog	725	149360	39	19
	IPI00539364	ELF4-L2 Protein ELF4-LIKE 2	673	13401	22	7
	IPI00537303	GAPA Glyceraldehyde-3-phosphate dehydrogenase A, chloroplastic	594	42463	23	8
	IPI00530545	AT3G10760 myb family transcription factor	590	36092	17	7
	IPI00539020	RBCS1A Ribulose bisphosphate carboxylase small chain 1A, chloroplastic	546	20203	23	3
	IPI00541680	GAPB Glyceraldehyde-3-phosphate dehydrogenase B, chloroplastic	540	47630	20	7
	IPI00524611	ACT7 Actin-7	509	41709	19	7
	IPI00548618	AT1G07930;AT1G07940;AT5G60390;AT1G07920 Elongation factor 1-alpha	500	107107	18	6
	IPI00518163	RCA Isoform Short of Ribulose bisphosphate carboxylase/oxygenase activase, chloroplastic	474	49069	18	7
	IPI00524040	ACT8 Actin-8	456	41836	21	9
	IPI00525001	TUB2;TUB3 Tubulin beta-2/beta-3 chain	447	50701	18	7
	IPI00545634	SNL5 SNL5	415	132517	16	12
	IPI00545413	TUB7 Tubulin beta-7 chain	408	50714	17	7
	IPI00539093	TUB8 Tubulin beta-8 chain	405	50574	17	7
	IPI00548007	AT1G13940 unknown protein	404	112868	20	9
	IPI00545934	TUB6 Tubulin beta-6 chain	396	50553	17	7
	IPI00538379	AT5G11710 Clathrin interactor EPSIN 1	370	60597	18	7
	IPI00543798	AT1G57720 Probable elongation factor 1-gamma 2	361	46370	15	7
	IPI00522684	BIP1 Luminal-binding protein 1	355	73584	14	8
	IPI00535704	ACT12 Actin-12	347	41768	16	7
	IPI00519855	AT1G71080 unknown protein	343	34811	13	7
	IPI00516743	TUB5 Tubulin beta-5 chain	337	50310	13	6
	IPI00516284	AT1G09640 Probable elongation factor 1-gamma 1	319	46631	18	10
	IPI00530767	EIF4A1 Eukaryotic initiation factor 4A-1	315	46675	9	6
	IPI00535150	PAC1 Proteasome subunit alpha type-4	312	27458	8	5
	IPI00542553	AT1G61850 galactolipase/ phospholipase	301	145286	15	11
	IPI00542050	TUB4 Tubulin beta-4 chain	281	49791	12	5
	IPI00528647	AT5G19510 Elongation factor 1-beta 2	277	24186	10	6
	IPI00546097	ATB~ BETA Serine/threonine protein phosphatase 2A 57 kDa regulatory subunit B~ beta isoform	271	57436	9	7
	IPI00522023	EIF4A-2 Eukaryotic initiation factor 4A-2	265	46733	8	6
	IPI00524207	ENOC Cytosolic enolase 3	263	51567	12	10
	IPI00540632	ATPA ATP synthase subunit alpha, chloroplastic	258	55294	16	9
	IPI00517561	TUB9 Tubulin beta-9 chain	253	49626	11	5
	IPI00518090	GAPC2 GAPC2 (GLYCERALDEHYDE-3-PHOSPHATE DEHYDROGENASE C2); NAD or NADH binding / binding / catalytic/ glyceraldehyde-3-phosphate dehydrogenase (phosphorylating)/ glyceraldehyde-3-phosphate dehydrogenase	236	36890	18	11
	IPI00521754	AT2G36160 40S ribosomal protein S14-1	229	16247	5	3
	IPI00522349	HD1 Histone deacetylase 19	222	55987	5	3
	IPI00547646	AT5G08450 unknown protein	214	104089	13	10
	IPI00522060	- F13O11.18 protein	205	58062	11	8
	IPI00519410	AT3G13470 chaperonin, putative	197	63302	7	6
	IPI00521186	AT5G38430 Ribulose bisphosphate carboxylase small chain 1B, chloroplastic	189	20273	10	3
	IPI00536778	PIP1B Aquaporin PIP1-2	184	30578	10	3
	IPI00520784	AT1G23410 Ubiquitin-40S ribosomal protein S27a-1	183	17660	18	5
	IPI00527903	AT3G44690 unknown protein	176	137875	7	4
	IPI00524195	PPa6 Soluble inorganic pyrophosphatase 1, chloroplastic	168	33359	9	5
	IPI00517861	AT3G52930 fructose-bisphosphate aldolase, putative	167	38516	6	5
	IPI00522086	TGG1 Isoform 2 of Myrosinase 1	164	51448	13	8
	IPI00541448	FBA2 Probable fructose-bisphosphate aldolase 2, chloroplastic	163	42961	6	5
	IPI00523161	CCR2 Isoform 2 of Glycine-rich RNA-binding protein 7	158	10146	3	3
	IPI00532111	P40 40S ribosomal protein Sa-1	156	32271	2	1
	IPI00518864	AT1G04410 Malate dehydrogenase, cytoplasmic 1	155	35548	4	1
	IPI00525776	PB ATP synthase subunit beta, chloroplastic	154	53900	5	5
	IPI00525561	TGG2 Isoform 1 of Myrosinase 2	150	62692	10	5
	IPI00517953	EMB2296 60S ribosomal protein L8-1	148	27842	6	2
	IPI00534598	AT2G21390 Coatomer subunit alpha-2	137	136381	9	8
	IPI00657126	CAT3 CAT3 (CATALASE 3); catalase	136	55932	6	5
	IPI00518548	SNL6 Paired amphipathic helix protein Sin3-like 6	134	134332	5	4
	IPI00521845	MTHSC70-2 MTHSC70-2 (MITOCHONDRIAL HSP70 2); ATP binding	132	72946	9	2
	IPI00538077	AT4G29270 acid phosphatase class B family protein	131	28728	7	5
	IPI00520474	RABE1b Elongation factor Tu, chloroplastic	130	51598	2	1
	IPI00521261	AT5G14530 transducin family protein / WD-40 repeat family protein	125	36605	5	3
	IPI00528095	AT1G62020 Coatomer subunit alpha-1	125	136480	10	9
	IPI00544923	EMB3010 40S ribosomal protein S6-2	123	28144	8	3
	IPI00537286	RPS15 40S ribosomal protein S15-1	121	17118	4	2
	IPI00521738	PCL1 PCL1 (PHYTOCLOCK 1); DNA binding / transcription factor	118	34627	9	3
	IPI00525237	CPN60A RuBisCO large subunit-binding protein subunit alpha, chloroplastic	118	62034	4	4
	IPI00524723	DRP3B Isoform 1 of Dynamin-related protein 3B	118	86590	6	6
	IPI00521292	AT5G02870 60S ribosomal protein L4-2	116	44694	5	4
	IPI00549121	TPI Triosephosphate isomerase, cytosolic	115	27152	2	1
	IPI00548766	RPT1A 26S protease regulatory subunit 7 homolog A	115	47773	2	2
	IPI00525552	ELF3 Isoform 1 of Protein EARLY FLOWERING 3	114	77158	6	5
	IPI00542361	mtHsc70-1 mtHsc70-1 (mitochondrial heat shock protein 70-1); ATP binding	111	73030	9	2
	IPI00522440	ATMS1 5-methyltetrahydropteroyltriglutamate--homocysteine methyltransferase	111	84304	5	3
	IPI00657061	RPN1B 26S proteasome non-ATPase regulatory subunit 2 1B	111	97892	7	7
	IPI00529620	P5CS1 Delta-1-pyrroline-5-carboxylate synthase A	110	77654	6	4
	IPI00526310	LOS2 Bifunctional enolase 2/transcriptional activator	110	47689	3	3
	IPI00520130	AT2G07698 ATP synthase alpha chain, mitochondrial, putative	109	85879	8	4
	IPI00530001	GRF5 14-3-3-like protein GF14 upsilon	108	30163	6	4
	IPI00520982	AT4G24820 Probable 26S proteasome non-ATPase regulatory subunit 6	104	44254	2	2
	IPI00528272	AT2G01210 leucine-rich repeat transmembrane protein kinase, putative	103	78258	8	1
	IPI00529873	EIF4E Eukaryotic translation initiation factor 4E-1	100	26503	1	1
	IPI00527705	CAB3;CAB2 Chlorophyll a-b binding protein 2, chloroplastic	99	28209	2	1
	IPI00517335	LOS1 Elongation factor EF-2	98	94185	7	5
	IPI00547367	BBC1 60S ribosomal protein L13-1	97	23752	4	1
	IPI00538150	AT5G67390 unknown protein	97	20454	3	3
	IPI00538721	AT1G27400 60S ribosomal protein L17-1	97	19885	3	2
	IPI00529314	RPN1A 26S proteasome non-ATPase regulatory subunit 2 1A	97	98082	6	6
	IPI00517961	AT3G09200 60S acidic ribosomal protein P0-2	97	34112	4	3
	IPI00534087	HSP81-3 Heat shock protein 90-3	96	80002	5	4
	IPI00527056	PUM5 Isoform 1 of Pumilio homolog 5	95	106928	6	1
	IPI00549013	PORB Protochlorophyllide reductase B, chloroplastic	94	43332	4	4
	IPI00533075	AT2G23390 unknown protein	94	54275	6	4
	IPI00528492	PIP3 Aquaporin PIP2-7	94	29723	4	3
	IPI00538864	RPS6 40S ribosomal protein S6-1	93	28350	7	3
	IPI00541637	AT1G55040 zinc finger (Ran-binding) family protein	92	94805	8	1
	IPI00527953	AT3G53870 40S ribosomal protein S3-2	92	27332	3	3
	IPI00531287	cpHsc70-1 cpHsc70-1 (chloroplast heat shock protein 70-1); ATP binding	91	76461	7	6
	IPI00537782	AT3G60750 Transketolase-like protein	90	81424	2	2
	IPI00542391	ADG1 Glucose-1-phosphate adenylyltransferase small subunit, chloroplastic	88	56615	3	2
	IPI00548522	LOX2 Lipoxygenase 2, chloroplastic	88	101982	2	2
	IPI00520888	OVA5 OVA5 (OVULE ABORTION 5); ATP binding / aminoacyl-tRNA ligase/ lysine-tRNA ligase/ nucleic acid binding / nucleotide binding	87	67545	10	4
	IPI00532975	AT4G16155 dihydrolipoyl dehydrogenase	85	67048	3	2
	IPI00527617	AT3G11930 universal stress protein (USP) family protein	84	24741	1	1
	IPI00523369	- Putative UDP-glucose:glycoprotein glucosyltransferase	83	188696	5	4
	IPI00526383	AT2G33800 30S ribosomal protein S5, chloroplastic	82	32625	1	1
	IPI00516246	UGE2 UDP-glucose 4-epimerase 3	82	38358	5	3
	IPI00542532	MLP423 MLP-like protein 423	82	17044	2	2
	IPI00522202	AT1G18540 60S ribosomal protein L6-1	81	26136	3	2
	IPI00536753	PUR ALPHA-1 Isoform 2 of Transcription factor Pur-alpha 1	81	32082	2	2
	IPI00518769	GF14 PHI 14-3-3-like protein GF14 phi	80	30175	5	3
	IPI00549111	FBA1 Probable fructose-bisphosphate aldolase 1, chloroplastic	80	42904	5	5
	IPI00533005	FNR2 Isoform 1 of Ferredoxin--NADP reductase, leaf isozyme 2, chloroplastic	79	41142	4	4
	IPI00534843	AT3G62530 Putative uncharacterized protein T12C14_230	79	38146	2	1
	IPI00541878	AT3G09980 unknown protein	79	20575	3	2
	IPI00517979	UBP13 Ubiquitin carboxyl-terminal hydrolase 13	78	130567	2	2
	IPI00537168	AT5G45775;RPL16B;AT3G58700 Isoform 1 of 60S ribosomal protein L11-2	78	20848	4	4
	IPI00516887	PHYC Phytochrome C	77	123643	5	4
	IPI00538754	ACS acetyl-CoA synthetase, putative / acetate-CoA ligase, putative	77	76684	4	3
	IPI00521343	PHYB Phytochrome B	76	129248	4	4
	IPI00527690	AT3G11130 clathrin heavy chain, putative	75	193122	1	1
	IPI00541079	EMB2753 EMB2753 (EMBRYO DEFECTIVE 2753); binding	72	102082	2	2
	IPI00538689	CAD9 Isoform 2 of Probable cinnamyl alcohol dehydrogenase 9	72	33232	2	2
	IPI00546532	AT5G09510 40S ribosomal protein S15-4	72	17061	3	2
	IPI00520226	TUA6 Tubulin alpha-6 chain	72	49506	5	4
	IPI00526971	AT1G75990 Probable 26S proteasome non-ATPase regulatory subunit 3b	72	55557	2	2
	IPI00546934	PSBA Photosystem Q(B) protein	72	38911	1	1
	IPI00538015	SAC52 60S ribosomal protein L10-1	71	24901	4	2
	IPI00533712	AT1G24510 T-complex protein 1 subunit epsilon	70	59347	2	2
	IPI00548475	AT2G34480 60S ribosomal protein L18a-2	69	21293	3	2
	IPI00518081	CR88 CR88; ATP binding	69	88202	7	4
	IPI00519631	AT5G03850;AT3G10090 40S ribosomal protein S28-1	68	7366	3	3
	IPI00519014	EMB2107 EMB2107	68	50805	2	2
	IPI00527081	AT2G01140 Probable fructose-bisphosphate aldolase 3, chloroplastic	67	42301	3	3
	IPI00519969	GRF10 GRF10 (GENERAL REGULATORY FACTOR 10); ATP binding / protein binding / protein phosphorylated amino acid binding	67	28550	3	3
	IPI00516681	AT2G37190 60S ribosomal protein L12-1	67	17931	1	1
	IPI00540244	HB4 Homeobox-leucine zipper protein ATHB-4	67	34794	4	1
	IPI00525922	VHA-A V-type proton ATPase catalytic subunit A	66	68769	1	1
	IPI00536966	MTO3 S-adenosylmethionine synthase 4	65	42769	4	3
	IPI00525678	AT1G57660;AT1G57860 60S ribosomal protein L21-2	65	18697	4	2
	IPI00527713	MEE58 Adenosylhomocysteinase 1	65	53344	4	4
	IPI00537995	ANNAT1 Annexin D1	65	36182	1	1
	IPI00524577	AT5G20290 40S ribosomal protein S8-1	64	24978	2	1
	IPI00536616	emb1507 emb1507 (embryo defective 1507); ATP binding / ATP-dependent helicase/ helicase/ nucleic acid binding / nucleoside-triphosphatase/ nucleotide binding	64	246950	1	1
	IPI00538427	AT5G23540 26S proteasome non-ATPase regulatory subunit 14	64	34332	2	2
	IPI00538615	RPS5B 40S ribosomal protein S5-1	64	22976	2	2
	IPI00535216	LHCB5 Chlorophyll a-b binding protein CP26, chloroplastic	64	30138	2	2
	IPI00545756	NAGK Acetylglutamate kinase, chloroplastic	63	36572	1	1
	IPI00537564	RPT3 26S protease regulatory subunit 6B homolog	62	45723	3	3
	IPI00521093	AT2G20140 26S proteasome regulatory subunit 4 homolog B	61	49316	3	3
	IPI00524343	MDH Malate dehydrogenase, chloroplastic	61	42379	1	1
	IPI00518504	AT3G15980 Isoform 1 of Coatomer subunit beta~-3	60	102412	3	3
	IPI00531026	AT1G30230 Elongation factor 1-delta 1	59	25117	4	3
	IPI00518742	AT1G15930 40S ribosomal protein S12-1	59	15367	3	2
	IPI00534480	CARB CARB (CARBAMOYL PHOSPHATE SYNTHETASE B); ATP binding / carbamoyl-phosphate synthase/ catalytic	59	129874	3	2
	IPI00528026	AT2G44120 60S ribosomal protein L7	58	28502	4	4
	IPI00544105	AT1G67430 60S ribosomal protein L17-2	57	19842	3	2
	IPI00524463	AT1G26230 chaperonin, putative	57	66755	3	2
	IPI00528882	NPC5 NPC5 (NON-SPECIFIC PHOSPHOLIPASE C5); hydrolase, acting on ester bonds / phospholipase C	56	59034	1	1
	IPI00523226	AT3G52150 Putative uncharacterized protein F4F15.260	56	59745	2	2
	IPI00529948	NAD9 NADH dehydrogenase [ubiquinone] iron-sulfur protein 3	56	22865	1	1
	IPI00543773	AT2G20450 60S ribosomal protein L14-1	56	15497	4	2
	IPI00549147	LTA2 LTA2; dihydrolipoyllysine-residue acetyltransferase	56	50049	1	1
	IPI00531072	HCF164 Thioredoxin-like protein HCF164, chloroplastic	55	28727	2	2
	IPI00528499	AT2G31810 acetolactate synthase small subunit, putative	55	51381	2	2
	IPI00535063	SUVR2 SUVR2; histone-lysine N-methyltransferase/ zinc ion binding	54	81927	3	3
	IPI00535976	CLPC1 Chaperone protein ClpC1, chloroplastic	54	103388	3	2
	IPI00518170	AT1G30630 Coatomer subunit epsilon-1	52	32581	3	3
	IPI00538901	AMY3 AMY3 (ALPHA-AMYLASE-LIKE 3); alpha-amylase	52	99780	1	1
	IPI00535542	RAN2 GTP-binding nuclear protein Ran-2	52	25047	1	1
	IPI00516416	AT2G17990 unknown protein	51	38246	4	2
	IPI00536287	APX1 L-ascorbate peroxidase 1, cytosolic	51	27544	3	2
	IPI00527972	MAT3 S-adenosylmethionine synthase 3	51	42471	4	3
	IPI00528352	AT4G31490 Coatomer subunit beta-2	49	106010	3	3
	IPI00517001	RPT5A 26S protease regulatory subunit 6A homolog A	49	47450	1	1
	IPI00537614	GRP2 GRP2 (GLYCINE RICH PROTEIN 2); double-stranded DNA binding / mRNA binding / nucleic acid binding / single-stranded DNA binding	49	19141	1	1
	IPI00535564	AT3G62870 60S ribosomal protein L7a-2	48	29016	1	1
	IPI00541286	EMB1080 40S ribosomal protein S11-1	48	17946	3	2
	IPI00520057	CCR1 Isoform 1 of Glycine-rich RNA-binding protein 8	48	16569	1	1
	IPI00527418	PP2AA3 Serine/threonine-protein phosphatase 2A 65 kDa regulatory subunit A gamma isoform	47	65475	1	1
	IPI00535490	PGK1 Phosphoglycerate kinase 1, chloroplastic	47	50081	1	1
	IPI00527199	AT3G45030;AT5G62300 40S ribosomal protein S20-1	47	13870	2	2
	IPI00517389	AT4G10450 60S ribosomal protein L9-2	46	21960	2	1
	IPI00541856	FNR1 Ferredoxin--NADP reductase, leaf isozyme 1, chloroplastic	46	40301	1	1
	IPI00523493	AT5G43960 nuclear transport factor 2 (NTF2) family protein / RNA recognition motif (RRM)-containing protein	46	50091	3	3
	IPI00517177	AAC3 ADP,ATP carrier protein 3, mitochondrial	46	40692	2	2
	IPI00529641	ATIM ATIM	46	128822	3	1
	IPI00517716	ATB~ ALPHA Serine/threonine protein phosphatase 2A 57 kDa regulatory subunit B~ alpha isoform	46	57499	3	3
	IPI00526162	VSP1 Vegetative storage protein 1	45	30243	1	1
	IPI00529643	RPL23AB 60S ribosomal protein L23a-2	45	17385	1	1
	IPI00516885	PSAB Photosystem I P700 chlorophyll a apoprotein A2	45	82423	1	1
	IPI00546571	PME3 Pectinesterase/pectinesterase inhibitor 3	45	64216	2	2
	IPI00530126	AT3G18190 chaperonin, putative	45	57739	2	1
	IPI00541368	AT1G52360 Coatomer subunit beta~-2	44	104401	3	3
	IPI00527600	PSBC photosystem II 44 kDa protein	44	51835	1	1
	IPI00540311	AT2G46520 Exportin-2	44	108588	1	1
	IPI00522381	MIF1 MIF1 (MINI ZINC FINGER 1); DNA binding / transcription factor	44	11205	1	1
	IPI00530288	AT5G06850 C2 domain-containing protein	43	90945	1	1
	IPI00539231	AT2G37660 Uncharacterized protein At2g37660, chloroplastic	43	34858	1	1
	IPI00543251	- F18O14.19	43	132175	5	1
	IPI00540216	CAC3 Acetyl-coenzyme A carboxylase carboxyl transferase subunit alpha, chloroplastic	43	85253	1	1
	IPI00527711	CARAB-AK-LYS Aspartokinase 2, chloroplastic	43	59567	1	1
	IPI00530238	SFR2 Isoform 1 of Beta-glucosidase-like SFR2, chloroplastic	43	70733	1	1
	IPI00533598	AT2G41840 40S ribosomal protein S2-3	42	30859	1	1
	IPI00524816	ATARCA Isoform 1 of Guanine nucleotide-binding protein subunit beta-like protein A	42	35725	3	3
	IPI00546882	AT3G56340 40S ribosomal protein S26-3	42	14619	2	2
	IPI00536725	XTH6 Probable xyloglucan endotransglucosylase/hydrolase protein 6	42	33670	2	1
	IPI00533995	PBA1 Proteasome subunit beta type-6	42	25136	1	1
	IPI00546454	AT4G16720 60S ribosomal protein L15-1	42	24224	2	1
	IPI00520505	HSP60-2 Chaperonin CPN60-like 1, mitochondrial	41	61939	1	1
	IPI00520224	AT2G24020 unknown protein	41	19799	2	1
	IPI00517629	APE1 APE1	41	31417	1	1
	IPI00517911	AT4G25740 40S ribosomal protein S10-1	41	19435	1	1
	IPI00526137	AT1G29120 unknown protein	41	49889	1	1
	IPI00542080	AT2G05120 unknown protein	41	144507	2	2
	IPI00524817	RPS4 Ribosomal protein S4, mitochondrial	41	43363	1	1
	IPI00529738	SD1-29 G-type lectin S-receptor-like serine/threonine-protein kinase SD1-29	40	89839	3	1
	IPI00525579	CXIP1 Monothiol glutaredoxin-S14, chloroplastic	40	19297	1	1
	IPI00523164	ADK2 Adenosine kinase 2	40	37822	2	2
	IPI00525248	PIP2;4 Probable aquaporin PIP2-4	39	30932	2	2
	IPI00521876	AVP1 Pyrophosphate-energized vacuolar membrane proton pump 1	39	80768	2	2
	IPI00526151	- Putative uncharacterized protein T13K14.10	39	154079	1	1
	IPI00523176	PBD1 Proteasome subunit beta type-2-A	38	22526	1	1
	IPI00540464	EMB3003 F12K21.24	38	48490	2	2
	IPI00524079	AT1G02150 Pentatricopeptide repeat-containing protein At1g02150	38	59845	1	1
	IPI00530476	AT1G19550 dehydroascorbate reductase, putative	38	17051	1	1
	IPI00522703	SAPX L-ascorbate peroxidase S, chloroplastic/mitochondrial	38	40383	1	1
	IPI00543867	HIRA HIRA (Arabidopsis homolog of histone chaperone HIRA); nucleotide binding / protein binding	38	116417	1	1
	IPI00524792	RPS1 RPS1 (RIBOSOMAL PROTEIN S1); RNA binding / structural constituent of ribosome	38	45082	2	1
	IPI00548046	SDRB Peroxisomal 2,4-dienoyl-CoA reductase	37	31777	1	1
	IPI00522785	AT2G40510 40S ribosomal protein S26-2	37	14832	2	2
	IPI00540778	RP1 Putative uncharacterized protein At1g43170	37	63315	2	2
	IPI00544587	EX1 Protein EXECUTER 1, chloroplastic	37	76488	4	1
	IPI00521974	BGLU18 Beta-glucosidase 18	37	60421	2	2
	IPI00524861	AT1G36240 Putative 60S ribosomal protein L30-1	37	12310	1	1
	IPI00517676	ECT1 protein binding	36	47782	1	1
	IPI00545297	AT3G01310 acid phosphatase/ oxidoreductase/ transition metal ion binding	36	119452	1	1
	IPI00527352	MOD1 MOD1 (MOSAIC DEATH 1); enoyl-[acyl-carrier-protein] reductase (NADH)/ enoyl-[acyl-carrier-protein] reductase/ oxidoreductase	36	41188	1	1
	IPI00521975	AT5G27700 40S ribosomal protein S21-2	36	9462	1	1
	IPI00524653	GGT1 GGT1 (GLUTAMATE:GLYOXYLATE AMINOTRANSFERASE); L-alanine:2-oxoglutarate aminotransferase/ glycine:2-oxoglutarate aminotransferase	35	53267	1	1
	IPI00542641	SKIP2 F-box protein SKIP2	35	57356	1	1
	IPI00520960	AT3G49400 Putative uncharacterized protein T1G12.10	35	89027	2	1
	IPI00519439	LIN2 Coproporphyrinogen-III oxidase, chloroplastic	35	43769	1	1
	IPI00525100	RHM3 Probable rhamnose biosynthetic enzyme 3	35	74867	2	2
	IPI00536631	LINC4 Putative nuclear matrix constituent protein 1-like protein	35	121148	2	2
	IPI00521273	AT5G13780 GCN5-related N-acetyltransferase, putative	35	21701	1	1
	IPI00516381	AT3G29410 Terpenoid synthase 25	35	70180	1	1
	IPI00525727	SHM1 Serine hydroxymethyltransferase, mitochondrial	35	57364	1	1
	IPI00527964	AT3G02530 TCP-1 chaperonin-like protein	34	59372	1	1
	IPI00545781	AT3G58110 unknown protein	34	90095	2	1
	IPI00522443	RPL24A 60S ribosomal protein L24-1	34	18838	1	1
	IPI00525653	AT2G43690 Probable L-type lectin-domain containing receptor kinase V.3	34	74351	1	1
	IPI00520407	P5CR Pyrroline-5-carboxylate reductase	34	28606	1	1
	IPI00523650	CHR4 Mi-2 autoantigen-like protein	34	248370	1	1
	IPI00519555	AT1G08360 60S ribosomal protein L10a-1	34	24453	3	2
	IPI00535786	AT5G43790 Pentatricopeptide repeat-containing protein At5g43790	33	51611	1	1
	IPI00525551	PAF1 Proteasome subunit alpha type-1-A	33	30457	1	1
	IPI00543693	scpl25 Serine carboxypeptidase-like 25	33	53367	2	2
	IPI00531702	TCTP Translationally-controlled tumor protein homolog	33	18898	2	2
	IPI00523052	PMDH1 Probable malate dehydrogenase, glyoxysomal	33	37442	1	1
	IPI00521413	AT4G01310 50S ribosomal protein L5, chloroplastic	33	28326	1	1
	IPI00528406	EMB2775 EMB2775 (EMBRYO DEFECTIVE 2775); DNA binding / nucleoside-triphosphatase/ nucleotide binding	32	40574	2	1
	IPI00532609	AT1G34030;PFL;RPS18C 40S ribosomal protein S18	32	17534	2	2
	IPI00537302	AT2G40060 protein binding / structural molecule	32	28819	1	1
	IPI00541302	AT4G32580 thioredoxin family protein	32	17340	1	1
	IPI00547132	AT5G40270 metal-dependent phosphohydrolase HD domain-containing protein	32	54639	1	1
	IPI00521579	AT5G66470 GTP binding / RNA binding	32	48900	2	1
	IPI00518866	RAB8A Ras-related protein RABE1c	31	23820	1	1
	IPI00545500	SBT1.3 ATSBT1.3 (ARABIDOPSIS THALIANA SUBTILASE 1.3); identical protein binding / serine-type endopeptidase	31	84897	1	1
	IPI00520856	AT3G53230 Cell division control protein 48 homolog D	31	90284	1	1
	IPI00530138	AT5G20000 26S protease regulatory subunit 8 homolog B	31	47127	1	1
	IPI00528051	- Putative retroelement pol polyprotein	31	166390	1	1
	IPI00541809	AT5G37490 U-box domain-containing protein 21	31	48693	1	1
	IPI00542443	RPN10 26S proteasome non-ATPase regulatory subunit 4	31	40732	1	1
	IPI00543565	PMSR4 Peptide methionine sulfoxide reductase A4, chloroplastic	30	28626	1	1
	IPI00516448	AT4G11380 Beta-adaptin-like protein B	30	99309	2	1
	IPI00517828	AT5G47700 60S acidic ribosomal protein P1-3	30	11240	1	1
	IPI00536568	TTN9 TTN9	30	32445	1	1
	IPI00536025	GLDP1 Glycine dehydrogenase [decarboxylating] 2, mitochondrial	30	112853	2	2
	IPI00530995	PETC Isoform 2 of Cytochrome b6-f complex iron-sulfur subunit, chloroplastic	30	22518	1	1
	IPI00531922	ATM3 ABC transporter B family member 25, mitochondrial	30	80370	1	1
	IPI00525992	PUB25 U-box domain-containing protein 25	30	46027	2	1
	IPI00517346	SAR1 Vesicle-associated membrane protein 722	30	24912	1	1
	IPI00540794	AGO4 Protein argonaute 4	30	102776	1	1
	IPI00531044	HA11 ATPase 11, plasma membrane-type	29	105056	1	1
	IPI00533208	MEI1 MEI1 (meiosis defective 1); transcription coactivator	29	107948	1	1
	IPI00547139	AT4G35250 vestitone reductase-related	29	43696	1	1
	IPI00518009	AT4G26910 Isoform 2 of Dihydrolipoyllysine-residue succinyltransferase component of 2-oxoglutarate dehydrogenase complex 2, mitochondrial	29	49957	1	1
	IPI00523795	AT1G69360 Putative uncharacterized protein F23O10.6	29	100536	1	1
	IPI00517305	AT3G55870 anthranilate synthase, alpha subunit, putative	29	55332	1	1
	IPI00523715	AT5G22080 DNAJ heat shock N-terminal domain-containing protein	29	29052	1	1
	IPI00524023	AT2G45720 armadillo/beta-catenin repeat family protein	29	59485	1	1
	IPI00523748	AT5G07030 aspartic-type endopeptidase	29	48663	1	1
	IPI00531336	AT1G45000 26S protease regulatory subunit S10B homolog B	29	44727	1	1
	IPI00530400	CaS Calcium sensing receptor, chloroplastic	28	41260	1	1
	IPI00545291	AT2G42910 Ribose-phosphate pyrophosphokinase 4	28	37536	2	2
	IPI00520872	AT3G04840 40S ribosomal protein S3a-1	28	29832	1	1
	IPI00516966	AT5G41520 40S ribosomal protein S10-2	28	19721	1	1
	IPI00529127	-#REF! protein (Fragment)	28	13247	1	1
	IPI00547429	NAP6 Protein ABCI7, chloroplastic	28	52792	1	1
	IPI00533004	PDX1.2 Probable pyridoxal biosynthesis protein PDX1.2	28	33814	1	1
	IPI00527792	CAK1AT Cyclin-dependent kinase F-1	28	53718	1	1
	IPI00541194	PSAC Photosystem I iron-sulfur center	28	9032	1	1
	IPI00520359	IQD18 IQD18	28	59136	1	1
	IPI00530828	AT4G21650 subtilase family protein	28	81429	1	1
	IPI00520156	GEX3 stress protein-related	28	73294	1	1
	IPI00547812	XTH7 Probable xyloglucan endotransglucosylase/hydrolase protein 7	27	33659	1	1
	IPI00534593	FTSZ1-1 Cell division protein ftsZ homolog 1, chloroplastic	27	45536	1	1
	IPI00517465	HCF107 Similarity to O-linked GlcNAc transferase	27	84270	1	1
	IPI00547010	AT3G24830 60S ribosomal protein L13a-2	27	23444	1	1
	IPI00532441	AT3G26340 Proteasome subunit beta type-5-B	27	29466	1	1
	IPI00532196	KICP-02 KICP-02; ATP binding / microtubule motor	27	118687	2	1
	IPI00527844	AT5G41950 binding	27	62359	1	1
	IPI00531431	XYL4 Beta-D-xylosidase 4	26	84255	1	1
	IPI00520333	AT4G01430 nodulin MtN21 family protein	26	28029	2	1
	IPI00523994	HPR HPR; glycerate dehydrogenase/ poly(U) binding	26	42221	1	1
	IPI00523135	AT1G35510 unknown protein	26	63725	2	1
	IPI00529810	AT2G24700 B3 domain-containing protein REM10	26	63218	1	1
	IPI00522340	AT2G40290 eukaryotic translation initiation factor 2 subunit 1, putative / eIF-2A, putative / eIF-2-alpha, putative	26	27663	1	1
	IPI00516909	- Tropinone reductase homologue (Fragment)	26	11882	1	1
	IPI00516513	AT5G65840 unknown protein	25	29864	1	1
	IPI00547481	AT3G18490 aspartyl protease family protein	25	53201	1	1
	IPI00521158	AT4G10520 subtilase family protein	25	80619	1	1
	IPI00519181	AT3G09310 UPF0161 protein At3g09310	25	19440	1	1
	IPI00525302	ATPC1 ATP synthase gamma chain 1, chloroplastic	25	40886	1	1
	IPI00531932	AT1G50370 Phytochrome-associated serine/threonine protein phosphatase 1	25	34797	1	1
	IPI00520428	AT1G50140 ATP binding / ATPase/ nucleoside-triphosphatase/ nucleotide binding	25	113214	1	1
	IPI00546577	AT3G05560 60S ribosomal protein L22-2	25	14009	1	1
	IPI00533300	emb2386 60S ribosomal protein L19-1	24	24591	2	1
	IPI00521945	AT5G06120 Ran-binding protein, putative	24	121111	1	1
	IPI00524902	APRR2 Isoform 2 of Two-component response regulator-like APRR2	24	54216	1	1
	IPI00537061	AT2G22560 unknown protein	23	108104	1	1
	IPI00534151	UXS5 UXS5; UDP-glucuronate decarboxylase/ catalytic	23	38365	1	1
	IPI00540333	GCN1 ABC transporter F family member 1	23	66843	1	1
	IPI00521677	AT5G44710 Putative uncharacterized protein	22	12136	1	1
	IPI00525874	AT3G02080 40S ribosomal protein S19-1	22	15818	1	1
	IPI00532569	LHCA6 PSI type II chlorophyll a/b-binding protein	22	29995	1	1
	IPI00547096	AT1G72840 ATP binding / protein binding / transmembrane receptor	22	117597	1	1
	IPI00528480	AT2G34590 transketolase family protein	22	43987	1	1
	IPI00541119	RPL34 60S ribosomal protein L34-2	21	13642	1	1
	IPI00523073	AT3G24690 unknown protein	21	17493	1	1
	IPI00541477	ATMIN7 ATMIN7 (ARABIDOPSIS THALIANA HOPM INTERACTOR 7); guanyl-nucleotide exchange factor/ protein binding	21	194932	1	1
	IPI00517890	AT5G46810 unknown protein	21	39448	1	1
	IPI00533661	APT3 APT3 (ADENINE PHOSPHORIBOSYL TRANSFERASE 3); adenine phosphoribosyltransferase	21	20339	1	1
	IPI00518600	AT3G30820 unknown protein	20	44966	1	1
	IPI00570567	- Putative uncharacterized protein	20	5272	1	1
	IPI00520581	PI-4KBETA1 Phosphatidylinositol 4-kinase beta 1	20	126296	1	1
	IPI00532539	AT1G29100 copper-binding family protein	20	16451	2	1
	IPI00519030	ALB1 Magnesium-chelatase subunit chlD, chloroplastic	20	83232	1	1
	IPI00521495	AT5G07090 40S ribosomal protein S4-2	20	29855	1	1
	IPI00523179	ASP5 Aspartate aminotransferase, chloroplastic	20	49799	1	1
	IPI00517222	TOC64-III atToc64-III (Arabidopsis thaliana translocon at the outer membrane of chloroplasts 64-III); binding / carbon-nitrogen ligase, with glutamine as amido-N-donor	19	63985	1	1
	IPI00548237	LNG2 LNG2	19	101564	1	1
	IPI00525540	PTAC17 PTAC17	18	49457	2	2
	IPI00522162	AT1G29041 F28N24.25 protein	18	37524	1	1
	IPI00519059	AT5G47950 transferase family protein	18	46712	1	1
	IPI00538687	AT2G44430 DNA-binding bromodomain-containing protein	18	72362	1	1
	IPI00516907	- Putative retroelement pol polyprotein	18	162569	1	1
	IPI00534387	STRS2 DEAD-box ATP-dependent RNA helicase 25	17	62456	1	1
	IPI00540202	AT5G57770 unknown protein	17	44841	1	1
	IPI00521214	NDPK1 NDPK1; ATP binding / nucleoside diphosphate kinase	17	18802	1	1
	IPI00545223	CSD1 Superoxide dismutase [Cu-Zn]	17	15088	1	1
	IPI00539760	MLP28 MLP-like protein 28	17	37591	1	1
	IPI00524572	NIP6;1 Aquaporin NIP6-1	17	31825	1	1
	IPI00525629	- Putative transposase	16	66294	1	1
	IPI00540979	AT4G28360 ribosomal protein L22 family protein	16	30438	1	1
	IPI00542243	CIP7 CIP7 (COP1-INTERACTING PROTEIN 7); transcription activator	15	118352	1	1
	IPI00522131	PPC3 Phosphoenolpyruvate carboxylase 3	15	110091	1	1
	IPI00532971	SHM4 SHM4 (serine hydroxymethyltransferase 4); catalytic/ glycine hydroxymethyltransferase/ pyridoxal phosphate binding	15	51685	1	1
	IPI00548422	AT5G46230 unknown protein	15	16162	1	1
	IPI00530178	TLP2 Tubby-like F-box protein 2	15	43851	1	1
	IPI00543186	AT2G26770 plectin-related	15	55383	1	1
	IPI00540075	AT1G04770 F13M7.24 protein	15	41899	1	1
	IPI00541863	XYL1 Alpha-xylosidase	15	102333	1	1
	IPI00538127	RLP13 Disease resistance protein, putative	14	119775	1	1
	IPI00547287	SMZ Isoform 1 of AP2-like ethylene-responsive transcription factor SMZ	14	38647	1	1
	IPI00539134	FUT4 Isoform 1 of Probable fucosyltransferase 4	14	61445	1	1
	IPI00520885	AT5G04050 Maturase-like protein	14	80416	1	1
	IPI00544601	SRS5 SRS5	14	38530	1	1

## Sheet: APRF1
Dataset 1-8. Proteins co-purified with APRF1 in the wild type background.
Sample ID	Accession number	Protein description	Mascot score	MW	Matched queries	Matched peptides
APRF1-Flag	IPI00536803	NIT1 Nitrilase 1	7699	38128	221	20
	IPI00527125	ATRSP41 ATRSP41; RNA binding / nucleic acid binding / nucleotide binding	7522	41344	285	29
	IPI00521261	AT5G14530 transducin family protein / WD-40 repeat family protein	7229	36605	183	16
	IPI00542809	NIT3 Nitrilase 3	5495	37998	114	9
	IPI00536454	PSAT Phosphoserine aminotransferase, chloroplastic	3905	47329	121	18
	IPI00520882	AT3G08590 Probable 2,3-bisphosphoglycerate-independent phosphoglycerate mutase 2	3596	60726	150	33
	IPI00532664	AT4G10320 isoleucyl-tRNA synthetase, putative / isoleucine--tRNA ligase, putative	3101	135399	167	40
	IPI00548138	AT2G17630 phosphoserine aminotransferase, putative	3001	46604	102	18
	IPI00518187	AT1G19860 Zinc finger CCCH domain-containing protein 6	2938	45099	75	14
	IPI00543293	HSC70-1 Heat shock cognate 70 kDa protein 1	2803	71313	114	25
	IPI00523903	AT5G02490 Heat shock cognate 70 kDa protein 2	2315	71342	92	22
	IPI00535505	LD Homeobox protein LUMINIDEPENDENS	2277	105350	95	27
	IPI00543340	AT3G09440 Heat shock cognate 70 kDa protein 3	2117	71103	76	16
	IPI00521816	AT5G26710 F21E10.12 protein	2104	82015	142	31
	IPI00535114	RBCL Ribulose bisphosphate carboxylase large chain	1763	52922	69	17
	IPI00538733	AT2G40660 tRNA-binding region domain-containing protein	1175	42062	38	13
	IPI00518637	AT5G35200 Putative clathrin assembly protein At5g35200	1031	61141	49	19
	IPI00518163	RCA Isoform Short of Ribulose bisphosphate carboxylase/oxygenase activase, chloroplastic	963	49069	29	13
	IPI00516615	AT1G48120 Serine/threonine-protein phosphatase 7 long form homolog	838	149360	34	22
	IPI00522684	BIP1 Luminal-binding protein 1	796	73584	26	11
	IPI00537303	GAPA Glyceraldehyde-3-phosphate dehydrogenase A, chloroplastic	791	42463	22	10
	IPI00542919	AT1G19480 F18O14.25	732	145435	38	12
	IPI00530898	SDG26 Histone-lysine N-methyltransferase ASHH1	732	55250	28	8
	IPI00517960	NIT2 Nitrilase 2	722	37130	51	11
	IPI00543798	AT1G57720 Probable elongation factor 1-gamma 2	686	46370	23	10
	IPI00524611	ACT7 Actin-7	674	41709	30	14
	IPI00524040	ACT8 Actin-8	625	41836	29	13
	IPI00538017	ACT11 Actin-11	591	41648	28	14
	IPI00532673	TOPP4 Serine/threonine-protein phosphatase PP1 isozyme 4	577	36348	22	14
	IPI00525001	TUB2;TUB3 Tubulin beta-2/beta-3 chain	566	50701	21	8
	IPI00535704	ACT12 Actin-12	562	41768	27	13
	IPI00548618	AT1G07930;AT1G07940;AT5G60390;AT1G07920 Elongation factor 1-alpha	550	107107	24	9
	IPI00541680	GAPB Glyceraldehyde-3-phosphate dehydrogenase B, chloroplastic	539	47630	15	7
	IPI00525237	CPN60A RuBisCO large subunit-binding protein subunit alpha, chloroplastic	530	62034	17	13
	IPI00535813	ACT1;ACT3 Actin-1	524	41771	26	13
	IPI00520171	FLD FLD (FLOWERING LOCUS D); amine oxidase/ electron carrier/ oxidoreductase	503	95880	30	15
	IPI00522060	- F13O11.18 protein	495	58062	21	12
	IPI00545934	TUB6 Tubulin beta-6 chain	464	50553	17	7
	IPI00519855	AT1G71080 unknown protein	463	34811	14	7
	IPI00529314	RPN1A 26S proteasome non-ATPase regulatory subunit 2 1A	458	98082	17	9
	IPI00519410	AT3G13470 chaperonin, putative	458	63302	17	12
	IPI00545413	TUB7 Tubulin beta-7 chain	450	50714	17	7
	IPI00544292	CPN60B RuBisCO large subunit-binding protein subunit beta, chloroplastic	445	63770	16	11
	IPI00539093	TUB8 Tubulin beta-8 chain	439	50574	17	7
	IPI00521186	AT5G38430 Ribulose bisphosphate carboxylase small chain 1B, chloroplastic	420	20273	16	4
	IPI00520784	AT1G23410 Ubiquitin-40S ribosomal protein S27a-1	407	17660	20	4
	IPI00540632	ATPA ATP synthase subunit alpha, chloroplastic	395	55294	18	12
	IPI00657073	AT5G56500 ATP binding / protein binding	391	63285	15	11
	IPI00524207	ENOC Cytosolic enolase 3	378	51567	15	10
	IPI00516284	AT1G09640 Probable elongation factor 1-gamma 1	374	46631	15	9
	IPI00538379	AT5G11710 Clathrin interactor EPSIN 1	373	60597	12	7
	IPI00530767	EIF4A1 Eukaryotic initiation factor 4A-1	364	46675	12	9
	IPI00546097	ATB~ BETA Serine/threonine protein phosphatase 2A 57 kDa regulatory subunit B~ beta isoform	357	57436	11	7
	IPI00528647	AT5G19510 Elongation factor 1-beta 2	352	24186	13	6
	IPI00522023	EIF4A-2 Eukaryotic initiation factor 4A-2	342	46733	12	9
	IPI00539020	RBCS1A Ribulose bisphosphate carboxylase small chain 1A, chloroplastic	328	20203	17	5
	IPI00657061	RPN1B 26S proteasome non-ATPase regulatory subunit 2 1B	299	97892	13	8
	IPI00516743	TUB5 Tubulin beta-5 chain	295	50310	12	7
	IPI00542050	TUB4 Tubulin beta-4 chain	294	49791	12	6
	IPI00527602	TCP-1 T-complex protein 1 subunit alpha	288	59192	12	8
	IPI00534598	AT2G21390 Coatomer subunit alpha-2	275	136381	15	9
	IPI00530035	AT3G03960 chaperonin, putative	275	58902	7	6
	IPI00517561	TUB9 Tubulin beta-9 chain	263	49626	12	6
	IPI00520226	TUA6 Tubulin alpha-6 chain	258	49506	13	8
	IPI00528352	AT4G31490 Coatomer subunit beta-2	258	106010	8	4
	IPI00542553	AT1G61850 galactolipase/ phospholipase	254	145286	16	8
	IPI00542361	mtHsc70-1 mtHsc70-1 (mitochondrial heat shock protein 70-1); ATP binding	245	73030	15	6
	IPI00535150	PAC1 Proteasome subunit alpha type-4	238	27458	7	6
	IPI00525776	PB ATP synthase subunit beta, chloroplastic	233	53900	10	8
	IPI00539364	ELF4-L2 Protein ELF4-LIKE 2	227	13401	7	4
	IPI00525561	TGG2 Isoform 1 of Myrosinase 2	221	62692	11	4
	IPI00530126	AT3G18190 chaperonin, putative	218	57739	7	6
	IPI00537112	HSP81-2 Heat shock protein 90-2	210	80014	10	5
	IPI00518081	CR88 CR88; ATP binding	205	88202	12	6
	IPI00517335	LOS1 Elongation factor EF-2	205	94185	16	13
	IPI00522086	TGG1 Isoform 2 of Myrosinase 1	203	51448	11	5
	IPI00527713	MEE58 Adenosylhomocysteinase 1	199	53344	11	9
	IPI00529143	TUA3;TUA5 Tubulin alpha-3/alpha-5 chain	199	49622	13	7
	IPI00536399	GRF7 14-3-3-like protein GF14 nu	191	29806	6	5
	IPI00542675	CCR2 Isoform 1 of Glycine-rich RNA-binding protein 7	191	16880	5	4
	IPI00521845	MTHSC70-2 MTHSC70-2 (MITOCHONDRIAL HSP70 2); ATP binding	189	72946	11	5
	IPI00520982	AT4G24820 Probable 26S proteasome non-ATPase regulatory subunit 6	189	44254	4	3
	IPI00527953	AT3G53870 40S ribosomal protein S3-2	188	27332	10	8
	IPI00533712	AT1G24510 T-complex protein 1 subunit epsilon	187	59347	7	6
	IPI00544242	ELF4-L4 Protein ELF4-LIKE 4	185	12655	5	3
	IPI00518090	GAPC2 GAPC2 (GLYCERALDEHYDE-3-PHOSPHATE DEHYDROGENASE C2); NAD or NADH binding / binding / catalytic/ glyceraldehyde-3-phosphate dehydrogenase (phosphorylating)/ glyceraldehyde-3-phosphate dehydrogenase	185	36890	12	8
	IPI00522440	ATMS1 5-methyltetrahydropteroyltriglutamate--homocysteine methyltransferase	183	84304	12	8
	IPI00523836	AT3G51180 Zinc finger CCCH domain-containing protein 45	182	57334	4	4
	IPI00536778	PIP1B Aquaporin PIP1-2	178	30578	9	4
	IPI00541368	AT1G52360 Coatomer subunit beta~-2	176	104401	5	4
	IPI00518373	ARFA1F ADP-ribosylation factor A1F	172	20610	4	3
	IPI00545323	ADK1 Isoform 1 of Adenosine kinase 1	171	37812	4	3
	IPI00547512	RPT4A 26S protease regulatory subunit 10B homolog A	171	44789	8	6
	IPI00520130	AT2G07698 ATP synthase alpha chain, mitochondrial, putative	169	85879	10	8
	IPI00529620	P5CS1 Delta-1-pyrroline-5-carboxylate synthase A	168	77654	9	6
	IPI00548766	RPT1A 26S protease regulatory subunit 7 homolog A	166	47773	5	5
	IPI00527964	AT3G02530 TCP-1 chaperonin-like protein	164	59372	6	5
	IPI00524195	PPa6 Soluble inorganic pyrophosphatase 1, chloroplastic	163	33359	5	5
	IPI00527903	AT3G44690 unknown protein	163	137875	7	4
	IPI00518864	AT1G04410 Malate dehydrogenase, cytoplasmic 1	162	35548	5	3
	IPI00520474	RABE1b Elongation factor Tu, chloroplastic	158	51598	5	3
	IPI00542721	CAT3 AT1G20620 protein	156	56926	8	7
	IPI00528492	PIP3 Aquaporin PIP2-7	154	29723	4	3
	IPI00540464	EMB3003 F12K21.24	153	48490	5	4
	IPI00517001	RPT5A 26S protease regulatory subunit 6A homolog A	151	47450	8	6
	IPI00529076	AT1G12000 F12F1.13 protein	150	62390	2	2
	IPI00518769	GF14 PHI 14-3-3-like protein GF14 phi	148	30175	5	4
	IPI00517861	AT3G52930 fructose-bisphosphate aldolase, putative	144	38516	7	7
	IPI00536966	MTO3 S-adenosylmethionine synthase 4	143	42769	9	6
	IPI00524577	AT5G20290 40S ribosomal protein S8-1	142	24978	3	2
	IPI00532735	AT5G26360 chaperonin, putative	141	60301	7	7
	IPI00538915	AT3G13930 Dihydrolipoyllysine-residue acetyltransferase component 2 of pyruvate dehydrogenase complex, mitochondrial	140	58431	3	3
	IPI00527972	MAT3 S-adenosylmethionine synthase 3	138	42471	8	5
	IPI00520131	U1-70K Isoform Long of U1 small nuclear ribonucleoprotein 70 kDa	138	50358	5	4
	IPI00524027	SHD Endoplasmin homolog	134	94146	4	3
	IPI00549111	FBA1 Probable fructose-bisphosphate aldolase 1, chloroplastic	134	42904	5	4
	IPI00537782	AT3G60750 Transketolase-like protein	134	81424	4	3
	IPI00530138	AT5G20000 26S protease regulatory subunit 8 homolog B	134	47127	5	4
	IPI00525302	ATPC1 ATP synthase gamma chain 1, chloroplastic	133	40886	5	4
	IPI00520505	HSP60-2 Chaperonin CPN60-like 1, mitochondrial	132	61939	6	6
	IPI00538015	SAC52 60S ribosomal protein L10-1	130	24901	4	3
	IPI00517716	ATB~ ALPHA Serine/threonine protein phosphatase 2A 57 kDa regulatory subunit B~ alpha isoform	129	57499	6	5
	IPI00521754	AT2G36160 40S ribosomal protein S14-1	127	16247	4	3
	IPI00538864	RPS6 40S ribosomal protein S6-1	126	28350	5	3
	IPI00549147	LTA2 LTA2; dihydrolipoyllysine-residue acetyltransferase	125	50049	2	2
	IPI00533995	PBA1 Proteasome subunit beta type-6	124	25136	3	3
	IPI00548522	LOX2 Lipoxygenase 2, chloroplastic	123	101982	7	7
	IPI00537564	RPT3 26S protease regulatory subunit 6B homolog	121	45723	6	4
	IPI00532111	P40 40S ribosomal protein Sa-1	120	32271	3	3
	IPI00541856	FNR1 Ferredoxin--NADP reductase, leaf isozyme 1, chloroplastic	119	40301	4	4
	IPI00535063	SUVR2 SUVR2; histone-lysine N-methyltransferase/ zinc ion binding	119	81927	4	3
	IPI00518504	AT3G15980 Isoform 1 of Coatomer subunit beta~-3	116	102412	3	3
	IPI00538615	RPS5B 40S ribosomal protein S5-1	116	22976	6	4
	IPI00544923	EMB3010 40S ribosomal protein S6-2	114	28144	6	3
	IPI00517961	AT3G09200 60S acidic ribosomal protein P0-2	113	34112	4	4
	IPI00548235	AT5G55670 RNA recognition motif (RRM)-containing protein	113	76386	4	3
	IPI00541286	EMB1080 40S ribosomal protein S11-1	112	17946	4	2
	IPI00546691	AAC1 ADP,ATP carrier protein 1, mitochondrial	112	41449	5	4
	IPI00521292	AT5G02870 60S ribosomal protein L4-2	110	44694	8	5
	IPI00542248	AT3G09630 60S ribosomal protein L4-1	109	44674	9	6
	IPI00548350	AT4G26530 fructose-bisphosphate aldolase, putative	109	38270	3	3
	IPI00533566	HSP60 Chaperonin CPN60, mitochondrial	108	61242	3	3
	IPI00542532	MLP423 MLP-like protein 423	107	17044	4	3
	IPI00534136	AT5G20890 chaperonin, putative	105	57250	7	6
	IPI00541920	AT4G04950 Monothiol glutaredoxin-S17	104	53082	2	2
	IPI00518961	CPHSC70-2EAT SHOCK PROTEIN 70-2 CPHSC70-2EAT SHOCK PROTEIN 70-2 (CHLOROPLAST HEAT SHOCK PROTEIN 70-2); ATP binding / unfolded protein binding	103	76950	3	3
	IPI00538077	AT4G29270 acid phosphatase class B family protein	103	28728	4	4
	IPI00529157	MAC3B Pre-mRNA-processing factor 19 homolog 2	103	56693	4	2
	IPI00547367	BBC1 60S ribosomal protein L13-1	103	23752	4	1
	IPI00537168	AT5G45775;RPL16B;AT3G58700 Isoform 1 of 60S ribosomal protein L11-2	102	20848	3	3
	IPI00533075	AT2G23390 unknown protein	100	54275	5	3
	IPI00533416	SRPK4 SRPK4 (Ser/Arg-rich protein kinase 4); kinase/ protein kinase	97	59356	2	2
	IPI00530201	IDH-V Isocitrate dehydrogenase [NAD] catalytic subunit 5, mitochondrial	95	40599	1	1
	IPI00534521	FBA2 fructose-bisphosphate aldolase, putative	95	41318	4	4
	IPI00531026	AT1G30230 Elongation factor 1-delta 1	95	25117	5	3
	IPI00516246	UGE2 UDP-glucose 4-epimerase 3	95	38358	6	2
	IPI00516681	AT2G37190 60S ribosomal protein L12-1	94	17931	3	3
	IPI00544081	ATJ3 Chaperone protein dnaJ 3	93	46415	2	2
	IPI00546025	AT2G16485 DNA binding / nucleic acid binding / protein binding / zinc ion binding	91	194931	7	5
	IPI00522202	AT1G18540 60S ribosomal protein L6-1	89	26136	2	1
	IPI00536725	XTH6 Probable xyloglucan endotransglucosylase/hydrolase protein 6	88	33670	4	3
	IPI00530288	AT5G06850 C2 domain-containing protein	88	90945	3	3
	IPI00534480	CARB CARB (CARBAMOYL PHOSPHATE SYNTHETASE B); ATP binding / carbamoyl-phosphate synthase/ catalytic	88	129874	5	4
	IPI00534852	GS2 Glutamine synthetase, chloroplastic/mitochondrial	88	47381	3	2
	IPI00540216	CAC3 Acetyl-coenzyme A carboxylase carboxyl transferase subunit alpha, chloroplastic	87	85253	3	3
	IPI00528026	AT2G44120 60S ribosomal protein L7	87	28502	5	4
	IPI00538679	ECT2 ECT2; protein binding	86	72431	3	2
	IPI00541878	AT3G09980 unknown protein	84	20575	4	3
	IPI00537614	GRP2 GRP2 (GLYCINE RICH PROTEIN 2); double-stranded DNA binding / mRNA binding / nucleic acid binding / single-stranded DNA binding	84	19141	1	1
	IPI00522349	HD1 Histone deacetylase 19	83	55987	1	1
	IPI00538721	AT1G27400 60S ribosomal protein L17-1	83	19885	4	4
	IPI00522381	MIF1 MIF1 (MINI ZINC FINGER 1); DNA binding / transcription factor	83	11205	4	1
	IPI00546454	AT4G16720 60S ribosomal protein L15-1	83	24224	5	2
	IPI00516885	PSAB Photosystem I P700 chlorophyll a apoprotein A2	82	82423	2	1
	IPI00525248	PIP2;4 Probable aquaporin PIP2-4	82	30932	3	2
	IPI00527295	KAK KAK (KAKTUS); ubiquitin-protein ligase	82	193333	2	2
	IPI00531713	AT5G55070 Dihydrolipoyllysine-residue succinyltransferase component of 2-oxoglutarate dehydrogenase complex 1, mitochondrial	82	50102	1	1
	IPI00530828	AT4G21650 subtilase family protein	81	81429	1	1
	IPI00530001	GRF5 14-3-3-like protein GF14 upsilon	81	30163	5	5
	IPI00538754	ACS acetyl-CoA synthetase, putative / acetate-CoA ligase, putative	80	76684	4	4
	IPI00529406	AT2G42170 actin, putative	80	37058	4	3
	IPI00529641	ATIM ATIM	80	128822	7	1
	IPI00535216	LHCB5 Chlorophyll a-b binding protein CP26, chloroplastic	80	30138	2	2
	IPI00539206	cICDH Cytosolic NADP+-dependent isocitrate dehydrogenase	80	45717	1	1
	IPI00538427	AT5G23540 26S proteasome non-ATPase regulatory subunit 14	80	34332	1	1
	IPI00538689	CAD9 Isoform 2 of Probable cinnamyl alcohol dehydrogenase 9	80	33232	3	3
	IPI00532410	AT3G15000 Uncharacterized protein At3g15000, mitochondrial	79	42843	1	1
	IPI00524792	RPS1 RPS1 (RIBOSOMAL PROTEIN S1); RNA binding / structural constituent of ribosome	78	45082	3	3
	IPI00525727	SHM1 Serine hydroxymethyltransferase, mitochondrial	78	57364	2	2
	IPI00527081	AT2G01140 Probable fructose-bisphosphate aldolase 3, chloroplastic	78	42301	1	1
	IPI00536753	PUR ALPHA-1 Isoform 2 of Transcription factor Pur-alpha 1	77	32082	1	1
	IPI00529873	EIF4E Eukaryotic translation initiation factor 4E-1	76	26503	1	1
	IPI00517676	ECT1 protein binding	75	47782	2	2
	IPI00533005	FNR2 Isoform 1 of Ferredoxin--NADP reductase, leaf isozyme 2, chloroplastic	75	41142	3	3
	IPI00525835	GRF8 Isoform 1 of 14-3-3-like protein GF14 kappa	75	28011	2	2
	IPI00535976	CLPC1 Chaperone protein ClpC1, chloroplastic	75	103388	2	2
	IPI00524723	DRP3B Isoform 1 of Dynamin-related protein 3B	75	86590	4	4
	IPI00524559	CHLM CHLM (magnesium-protoporphyrin IX methyltransferase); magnesium protoporphyrin IX methyltransferase	74	33775	2	2
	IPI00543019	RHM1 Probable rhamnose biosynthetic enzyme 1	74	75324	7	5
	IPI00537691	AT4G34450 Coatomer subunit gamma	73	98429	5	3
	IPI00524194	LHCB6 Light harvesting complex photosystem II subunit 6	73	27505	1	1
	IPI00537413	AT1G71500 Rieske (2Fe-2S) domain-containing protein	73	31708	1	1
	IPI00533372	AT4G16500 Cysteine proteinase inhibitor 4	73	12548	1	1
	IPI00541637	AT1G55040 zinc finger (Ran-binding) family protein	72	94805	5	1
	IPI00537842	AT1G79990 protein binding / structural molecule	71	128553	2	2
	IPI00521214	NDPK1 NDPK1; ATP binding / nucleoside diphosphate kinase	71	18802	2	2
	IPI00534572	PKP-ALPHA PKP-ALPHA; pyruvate kinase	71	65090	3	2
	IPI00533300	emb2386 60S ribosomal protein L19-1	70	24591	3	2
	IPI00525922	VHA-A V-type proton ATPase catalytic subunit A	69	68769	4	4
	IPI00517953	EMB2296 60S ribosomal protein L8-1	69	27842	3	2
	IPI00545756	NAGK Acetylglutamate kinase, chloroplastic	69	36572	1	1
	IPI00524599	FIP1[V] ATFIP1[V] (Arabidopsis homolog of yeast Fip1 [V]); RNA binding / protein binding	69	133358	2	2
	IPI00527538	AT5G15490 UDP-glucose 6-dehydrogenase, putative	68	53083	4	4
	IPI00528368	AT1G29880 Isoform Mitochondrial of Glycyl-tRNA synthetase 1, mitochondrial	68	81892	1	1
	IPI00519030	ALB1 Magnesium-chelatase subunit chlD, chloroplastic	68	83232	2	1
	IPI00524653	GGT1 GGT1 (GLUTAMATE:GLYOXYLATE AMINOTRANSFERASE); L-alanine:2-oxoglutarate aminotransferase/ glycine:2-oxoglutarate aminotransferase	68	53267	2	2
	IPI00525722	GRF9 14-3-3-like protein GF14 mu	68	29502	2	2
	IPI00524816	ATARCA Isoform 1 of Guanine nucleotide-binding protein subunit beta-like protein A	67	35725	4	4
	IPI00521093	AT2G20140 26S proteasome regulatory subunit 4 homolog B	67	49316	2	2
	IPI00547336	AT2G44530 Ribose-phosphate pyrophosphokinase 5, chloroplastic	67	42598	2	2
	IPI00516913	AT2G43030 50S ribosomal protein L3-1, chloroplastic	66	29345	1	1
	IPI00538115	GRF3 14-3-3-like protein GF14 psi	66	28588	5	5
	IPI00543773	AT2G20450 60S ribosomal protein L14-1	66	15497	2	1
	IPI00524372	NRPB2 DNA-directed RNA polymerase II subunit RPB2	66	134933	1	1
	IPI00542179	FBR12 Eukaryotic translation initiation factor 5A-2	65	17129	2	2
	IPI00521106	PAG1 Proteasome subunit alpha type-3	65	27360	2	2
	IPI00536287	APX1 L-ascorbate peroxidase 1, cytosolic	65	27544	3	3
	IPI00519977	WLIM1 WLIM1; transcription factor/ zinc ion binding	65	21026	1	1
	IPI00534812	AT5G39570 Uncharacterized protein At5g39570	65	43500	1	1
	IPI00540311	AT2G46520 Exportin-2	65	108588	1	1
	IPI00526133	PAE1 Proteasome subunit alpha type-5-A	65	25931	2	2
	IPI00542080	AT2G05120 unknown protein	64	144507	4	3
	IPI00526151	- Putative uncharacterized protein T13K14.10	64	154079	1	1
	IPI00519310	AT2G34970 eIF4-gamma/eIF5/eIF2-epsilon domain-containing protein	63	81812	1	1
	IPI00540685	TIC110 TIC110	63	112051	1	1
	IPI00538194	AT2G44060 late embryogenesis abundant family protein / LEA family protein	63	36014	1	1
	IPI00534510	ILA binding	63	284599	2	2
	IPI00521883	SDE3 Probable RNA helicase SDE3	62	113292	1	1
	IPI00531992	ACAT2 Isoform 1 of Acetyl-CoA acetyltransferase, cytosolic 1	62	41385	1	1
	IPI00545621	RSW3 RSW3 (RADIAL SWELLING 3); glucosidase/ hydrolase, hydrolyzing O-glycosyl compounds	62	104209	2	2
	IPI00536932	GME GDP-mannose 3,5-epimerase	62	42731	1	1
	IPI00536025	GLDP1 Glycine dehydrogenase [decarboxylating] 2, mitochondrial	62	112853	3	2
	IPI00538901	AMY3 AMY3 (ALPHA-AMYLASE-LIKE 3); alpha-amylase	61	99780	2	2
	IPI00535973	AT2G05920 subtilase family protein	61	79965	1	1
	IPI00527199	AT3G45030;AT5G62300 40S ribosomal protein S20-1	60	13870	2	2
	IPI00527600	PSBC photosystem II 44 kDa protein	60	51835	1	1
	IPI00528285	EMB2719 Probable 26S proteasome non-ATPase regulatory subunit 3a	60	55548	2	2
	IPI00526682	GLDP2 Glycine dehydrogenase [decarboxylating] 1, mitochondrial	60	113703	3	2
	IPI00537995	ANNAT1 Annexin D1	60	36182	2	2
	IPI00534033	RPL5B 60S ribosomal protein L5-2	59	34416	1	1
	IPI00518170	AT1G30630 Coatomer subunit epsilon-1	59	32581	1	1
	IPI00529738	SD1-29 G-type lectin S-receptor-like serine/threonine-protein kinase SD1-29	59	89839	3	1
	IPI00522535	EIF3C Eukaryotic translation initiation factor 3 subunit C	59	102884	1	1
	IPI00536616	emb1507 emb1507 (embryo defective 1507); ATP binding / ATP-dependent helicase/ helicase/ nucleic acid binding / nucleoside-triphosphatase/ nucleotide binding	59	246950	1	1
	IPI00544202	AT3G52140 tetratricopeptide repeat (TPR)-containing protein	59	153170	1	1
	IPI00519555	AT1G08360 60S ribosomal protein L10a-1	58	24453	4	4
	IPI00540333	GCN1 ABC transporter F family member 1	58	66843	1	1
	IPI00541557	KAS I Isoform 1 of 3-oxoacyl-[acyl-carrier-protein] synthase I, chloroplastic	58	50381	1	1
	IPI00549013	PORB Protochlorophyllide reductase B, chloroplastic	57	43332	2	1
	IPI00546571	PME3 Pectinesterase/pectinesterase inhibitor 3	57	64216	1	1
	IPI00519342	- At2g34430	57	28800	2	1
	IPI00532169	AT5G25754;AT5G25757 unknown protein	57	60144	1	1
	IPI00530988	EDA9 EDA9 (embryo sac development arrest 9); ATP binding	56	63286	3	3
	IPI00518152	PKT2 Isoform 1 of 3-ketoacyl-CoA thiolase 5, peroxisomal	56	47925	2	2
	IPI00517706	RTV1 B3 domain-containing protein REM19	56	25834	1	1
	IPI00541079	EMB2753 EMB2753 (EMBRYO DEFECTIVE 2753); binding	56	102082	1	1
	IPI00544519	CHR11 Putative chromatin-remodeling complex ATPase chain	56	122553	2	2
	IPI00527418	PP2AA3 Serine/threonine-protein phosphatase 2A 65 kDa regulatory subunit A gamma isoform	56	65475	1	1
	IPI00528740	CER10 CER10; 3-oxo-5-alpha-steroid 4-dehydrogenase/ fatty acid elongase/ trans-2-enoyl-CoA reductase	56	35700	1	1
	IPI00525077	AT3G22220 hAT dimerisation domain-containing protein	55	86335	1	1
	IPI00529948	NAD9 NADH dehydrogenase [ubiquinone] iron-sulfur protein 3	55	22865	1	1
	IPI00517629	APE1 APE1	55	31417	1	1
	IPI00543409	ACC1 Acetyl-CoA carboxylase 1	55	251223	2	2
	IPI00785844	AT5G52882 ATP binding / nucleoside-triphosphatase/ nucleotide binding	55	92950	1	1
	IPI00529567	VPS35A VPS35A	55	89436	1	1
	IPI00527613	NSF Vesicle-fusing ATPase	55	81436	2	2
	IPI00518742	AT1G15930 40S ribosomal protein S12-1	55	15367	3	3
	IPI00545500	SBT1.3 ATSBT1.3 (ARABIDOPSIS THALIANA SUBTILASE 1.3); identical protein binding / serine-type endopeptidase	55	84897	1	1
	IPI00517332	Tudor2 tudor domain-containing protein / nuclease family protein	55	107675	1	1
	IPI00533913	CPSF160 Cleavage and polyadenylation specificity factor subunit 1	54	157976	3	3
	IPI00545294	PPME1 Pectinesterase PPME1	54	39117	3	3
	IPI00532709	OLEO1 Oleosin 18.5 kDa	54	18558	1	1
	IPI00546807	AT3G50320 unknown protein	53	17807	2	1
	IPI00516766	PHT3;1 mitochondrial phosphate transporter	53	40064	1	1
	IPI00517305	AT3G55870 anthranilate synthase, alpha subunit, putative	53	55332	1	1
	IPI00526310	LOS2 Bifunctional enolase 2/transcriptional activator	53	47689	3	3
	IPI00520606	AT1G74270 60S ribosomal protein L35a-3	53	12908	1	1
	IPI00519014	EMB2107 EMB2107	53	50805	1	1
	IPI00518866	RAB8A Ras-related protein RABE1c	52	23820	1	1
	IPI00546779	AT3G20820 leucine-rich repeat family protein	52	39837	1	1
	IPI00533281	PTAC3 T6K12.12 protein	52	103054	1	1
	IPI00532971	SHM4 SHM4 (serine hydroxymethyltransferase 4); catalytic/ glycine hydroxymethyltransferase/ pyridoxal phosphate binding	52	51685	3	3
	IPI00521495	AT5G07090 40S ribosomal protein S4-2	52	29855	2	2
	IPI00521485	AT3G58510 DEAD-box ATP-dependent RNA helicase 11	52	65985	1	1
	IPI00547948	DWF1 Delta(24)-sterol reductase	52	65352	1	1
	IPI00529116	TOPP1 Serine/threonine-protein phosphatase PP1 isozyme 1	52	36255	1	1
	IPI00542976	U1A U1A (SPLICEOSOMAL PROTEIN U1A); RNA binding / nucleic acid binding / nucleotide binding	52	28056	2	2
	IPI00534151	UXS5 UXS5; UDP-glucuronate decarboxylase/ catalytic	51	38365	1	1
	IPI00547429	NAP6 Protein ABCI7, chloroplastic	51	52792	1	1
	IPI00549121	TPI Triosephosphate isomerase, cytosolic	51	27152	1	1
	IPI00528480	AT2G34590 transketolase family protein	51	43987	1	1
	IPI00518308	AT5G02450 60S ribosomal protein L36-3	51	12182	2	1
	IPI00532609	AT1G34030;PFL;RPS18C 40S ribosomal protein S18	51	17534	2	2
	IPI00517389	AT4G10450 60S ribosomal protein L9-2	51	21960	2	2
	IPI00540967	RPS3 30S ribosomal protein S3, chloroplastic	51	25173	1	1
	IPI00549138	FLA8 Fasciclin-like arabinogalactan protein 8	50	43048	1	1
	IPI00535542	RAN2 GTP-binding nuclear protein Ran-2	50	25047	2	2
	IPI00525190	CYS1 Cysteine proteinase inhibitor 1	50	11249	1	1
	IPI00524837	PRPL11 50S ribosomal protein L11, chloroplastic	50	23134	4	2
	IPI00532757	UEV1D-4 Isoform 2 of Ubiquitin-conjugating enzyme E2 variant 1D	49	16621	1	1
	IPI00526113	HA1 ATPase 1, plasma membrane-type	49	104158	2	1
	IPI00521885	AT3G11830 chaperonin, putative	49	59739	3	3
	IPI00527574	AT3G21140 FMN binding	49	42825	1	1
	IPI00521876	AVP1 Pyrophosphate-energized vacuolar membrane proton pump 1	49	80768	1	1
	IPI00526162	VSP1 Vegetative storage protein 1	49	30243	4	3
	IPI00533390	GLU2 Ferredoxin-dependent glutamate synthase 2, chloroplastic	49	177640	1	1
	IPI00543106	PI4K GAMMA 1 phosphatidylinositol 3- and 4-kinase family protein	49	61327	5	3
	IPI00537665	MAML-4 2-isopropylmalate synthase 1, chloroplastic	48	68633	2	2
	IPI00523369	- Putative UDP-glucose:glycoprotein glucosyltransferase	48	188696	2	2
	IPI00530238	SFR2 Isoform 1 of Beta-glucosidase-like SFR2, chloroplastic	47	70733	1	1
	IPI00528882	NPC5 NPC5 (NON-SPECIFIC PHOSPHOLIPASE C5); hydrolase, acting on ester bonds / phospholipase C	47	59034	1	1
	IPI00520057	CCR1 Isoform 1 of Glycine-rich RNA-binding protein 8	47	16569	1	1
	IPI00536091	AT1G22410 2-dehydro-3-deoxyphosphoheptonate aldolase, putative / 3-deoxy-D-arabino-heptulosonate 7-phosphate synthase, putative / DAHP synthetase, putative	47	58290	1	1
	IPI00533598	AT2G41840 40S ribosomal protein S2-3	47	30859	2	1
	IPI00531888	AK-HSDH I Bifunctional aspartokinase/homoserine dehydrogenase 1, chloroplastic	47	99341	1	1
	IPI00524463	AT1G26230 chaperonin, putative	47	66755	2	2
	IPI00517497	AT3G01570 Oleosin 5	47	19742	1	1
	IPI00542391	ADG1 Glucose-1-phosphate adenylyltransferase small subunit, chloroplastic	47	56615	1	1
	IPI00548726	AT3G61240 DEAD-box ATP-dependent RNA helicase 12	46	56739	2	2
	IPI00518824	AT4G20020 unknown protein	46	43631	1	1
	IPI00546934	PSBA Photosystem Q(B) protein	46	38911	1	1
	IPI00529643	RPL23AB 60S ribosomal protein L23a-2	46	17385	2	2
	IPI00540940	UBP12 Isoform 2 of Ubiquitin carboxyl-terminal hydrolase 12	46	130397	3	3
	IPI00517979	UBP13 Ubiquitin carboxyl-terminal hydrolase 13	46	130567	3	3
	IPI00518366	CHR42 CHR42 (chromatin remodeling 42); ATP binding / DNA binding / helicase/ nucleic acid binding	46	145221	3	2
	IPI00521678	AT5G66420 unknown protein	46	69989	1	1
	IPI00527352	MOD1 MOD1 (MOSAIC DEATH 1); enoyl-[acyl-carrier-protein] reductase (NADH)/ enoyl-[acyl-carrier-protein] reductase/ oxidoreductase	45	41188	3	3
	IPI00516239	HSP91 HSP91; ATP binding	45	91692	2	2
	IPI00527056	PUM5 Isoform 1 of Pumilio homolog 5	45	106928	1	1
	IPI00530476	AT1G19550 dehydroascorbate reductase, putative	45	17051	1	1
	IPI00546026	AT4G32260 ATP synthase family	45	23903	3	3
	IPI00539115	ACO2 1-aminocyclopropane-1-carboxylate oxidase 2	45	36160	1	1
	IPI00540794	AGO4 Protein argonaute 4	45	102776	1	1
	IPI00547186	AT1G48350 50S ribosomal protein L18, chloroplastic	45	18715	1	1
	IPI00517346	SAR1 Vesicle-associated membrane protein 722	44	24912	1	1
	IPI00547060	AT1G17745 D-3-phosphoglycerate dehydrogenase, chloroplastic	44	66413	2	2
	IPI00547132	AT5G40270 metal-dependent phosphohydrolase HD domain-containing protein	44	54639	3	3
	IPI00546532	AT5G09510 40S ribosomal protein S15-4	44	17061	1	1
	IPI00525661	AT3G12050 Aha1 domain-containing protein	44	40160	1	1
	IPI00527690	AT3G11130 clathrin heavy chain, putative	43	193122	3	3
	IPI00539619	- AT3g25530/MWL2_15	43	26319	1	1
	IPI00519360	RBP47C ATRBP47C (ARABIDOPSIS THALIANA RNA-BINDING PROTEIN 47C); RNA binding	43	34793	2	2
	IPI00523226	AT3G52150 Putative uncharacterized protein F4F15.260	43	59745	2	2
	IPI00527844	AT5G41950 binding	43	62359	1	1
	IPI00544086	SKB1 Isoform 1 of Protein arginine N-methyltransferase 1.5	43	71825	1	1
	IPI00523500	AT4G14060 major latex protein-related / MLP-related	43	17305	1	1
	IPI00528051	- Putative retroelement pol polyprotein	43	166390	1	1
	IPI00520888	OVA5 OVA5 (OVULE ABORTION 5); ATP binding / aminoacyl-tRNA ligase/ lysine-tRNA ligase/ nucleic acid binding / nucleotide binding	42	67545	2	2
	IPI00522131	PPC3 Phosphoenolpyruvate carboxylase 3	42	110091	2	2
	IPI00516966	AT5G41520 40S ribosomal protein S10-2	42	19721	1	1
	IPI00529542	AT5G46630 clathrin adaptor complexes medium subunit family protein	42	49291	1	1
	IPI00520760	AT4G20460 Probable UDP-arabinose 4-epimerase 3	42	45126	2	2
	IPI00529815	CRT1a Calreticulin-1	42	48497	1	1
	IPI00532016	AT2G03750 sulfotransferase family protein	42	40812	1	1
	IPI00519631	AT5G03850;AT3G10090 40S ribosomal protein S28-1	42	7366	1	1
	IPI00526535	AT3G11630 2-Cys peroxiredoxin BAS1, chloroplastic	41	29074	1	1
	IPI00520872	AT3G04840 40S ribosomal protein S3a-1	41	29832	2	2
	IPI00526318	AT5G52650 40S ribosomal protein S10-3	41	19539	1	1
	IPI00530233	ALDH11A3 NADP-dependent glyceraldehyde-3-phosphate dehydrogenase	41	53026	1	1
	IPI00528272	AT2G01210 leucine-rich repeat transmembrane protein kinase, putative	41	78258	3	1
	IPI00530839	UPL2 E3 ubiquitin-protein ligase UPL2	41	403365	1	1
	IPI00519549	FER1 Ferritin-1, chloroplastic	41	28160	1	1
	IPI00541484	ARA1 L-arabinokinase	41	114189	1	1
	IPI00525202	MC4 Metacaspase-4	41	45455	1	1
	IPI00527920	OLEO4 Oleosin 20.3 kDa	40	20300	1	1
	IPI00525678	AT1G57660;AT1G57860 60S ribosomal protein L21-2	40	18697	4	3
	IPI00520581	PI-4KBETA1 Phosphatidylinositol 4-kinase beta 1	40	126296	1	1
	IPI00547010	AT3G24830 60S ribosomal protein L13a-2	40	23444	2	2
	IPI00537034	AT3G01590 aldose 1-epimerase family protein	39	34717	1	1
	IPI00532165	ATO ATO (ATROPOS); nucleic acid binding / zinc ion binding	39	58936	1	1
	IPI00543895	AT5G62270 unknown protein	39	43913	1	1
	IPI00532218	GLY2 Hydroxyacylglutathione hydrolase cytoplasmic	39	28773	2	1
	IPI00535368	ARP4 Actin-related protein 4	39	48905	1	1
	IPI00523493	AT5G43960 nuclear transport factor 2 (NTF2) family protein / RNA recognition motif (RRM)-containing protein	38	50091	2	2
	IPI00517126	CRD1 Magnesium-protoporphyrin IX monomethyl ester [oxidative] cyclase, chloroplastic	38	47600	1	1
	IPI00524843	RPL3B 60S ribosomal protein L3-2	38	44518	3	1
	IPI00523831	ERF1-3 Eukaryotic peptide chain release factor subunit 1-3	38	48977	1	1
	IPI00524861	AT1G36240 Putative 60S ribosomal protein L30-1	38	12310	1	1
	IPI00530817	CHLI1 Magnesium-chelatase subunit chlI, chloroplastic	38	46241	1	1
	IPI00525203	eIF4E3 eukaryotic translation initiation factor 4E, putative / eIF-4E, putative / eIF4E, putative / mRNA cap-binding protein, putative	37	32873	2	1
	IPI00533660	AT4G10790 UBX domain-containing protein	37	52770	1	1
	IPI00527941	AT5G11200;AT5G11170 ATP binding / ATP-dependent helicase/ helicase/ nucleic acid binding	37	39068	1	1
	IPI00547742	AT5G67200 Probable inactive receptor kinase At5g67200	37	73960	3	2
	IPI00541709	AT1G27090 glycine-rich protein	37	45990	1	1
	IPI00538987	AT5G53480 importin beta-2, putative	37	96197	1	1
	IPI00528293	- F20B24.16	37	47028	1	1
	IPI00531013	AT1G76010 nucleic acid binding	36	37360	1	1
	IPI00547139	AT4G35250 vestitone reductase-related	36	43696	1	1
	IPI00529697	AT5G59850;RPS15A 40S ribosomal protein S15a-1	36	14795	1	1
	IPI00528496	BIG Auxin transport protein BIG	36	567527	1	1
	IPI00541997	LBA1 Regulator of nonsense transcripts 1 homolog	35	136783	1	1
	IPI00516734	- T12H1.30 protein	35	66050	1	1
	IPI00545279	BOU Mitochondrial carnitine/acylcarnitine carrier-like protein	35	31003	1	1
	IPI00520593	HSP60-3A Chaperonin CPN60-like 2, mitochondrial	35	60429	1	1
	IPI00548839	AT1G48090 phosphoinositide binding	35	461720	1	1
	IPI00521974	BGLU18 Beta-glucosidase 18	35	60421	3	2
	IPI00543912	AT4G34670 40S ribosomal protein S3a-2	35	29785	3	3
	IPI00519857	PKp3 PKp3 (plastidial pyruvate kinase 3); pyruvate kinase	35	62575	1	1
	IPI00519551	- T25N20.17	34	89592	1	1
	IPI00536710	SPK1 SPK1 (SPIKE1); GTP binding / GTPase binding / guanyl-nucleotide exchange factor	34	206698	1	1
	IPI00532441	AT3G26340 Proteasome subunit beta type-5-B	34	29466	1	1
	IPI00520856	AT3G53230 Cell division control protein 48 homolog D	34	90284	1	1
	IPI00520061	AT3G42170 DNA binding	34	78764	2	2
	IPI00517828	AT5G47700 60S acidic ribosomal protein P1-3	34	11240	1	1
	IPI00520365	MFP2 Peroxisomal fatty acid beta-oxidation multifunctional protein MFP2	34	78790	1	1
	IPI00527415	VMA10 V-type proton ATPase subunit G1	34	12389	1	1
	IPI00533004	PDX1.2 Probable pyridoxal biosynthesis protein PDX1.2	33	33814	1	1
	IPI00534843	AT3G62530 Putative uncharacterized protein T12C14_230	33	38146	2	2
	IPI00521801	emb1624 Eukaryotic translation initiation factor 6-2	33	26465	1	1
	IPI00518882	AT5G54600 50S ribosomal protein L24, chloroplast	33	19741	1	1
	IPI00520369	AT5G53060 RNA-binding protein-like	33	72323	2	2
	IPI00520155	XIC XIC; motor/ protein binding	33	174516	2	1
	IPI00524811	ADF4 Isoform 2 of Actin-depolymerizing factor 4	33	15422	1	1
	IPI00530908	MCM2 ATP binding / DNA binding / DNA-dependent ATPase	32	105518	1	1
	IPI00533901	AT2G44760 Putative uncharacterized protein At2g44760	32	56327	1	1
	IPI00522218	ATZW10 Centromere/kinetochore protein zw10 homolog	32	83881	1	1
	IPI00520102	GSO2 LRR receptor-like serine/threonine-protein kinase GSO2	32	137446	1	1
	IPI00539195	FTSH8 ATP-dependent zinc metalloprotease FTSH 8, chloroplastic	32	73153	1	1
	IPI00533310	AT1G48830 40S ribosomal protein S7-1	32	21909	1	1
	IPI00531044	HA11 ATPase 11, plasma membrane-type	32	105056	1	1
	IPI00547687	AT3G18060 transducin family protein / WD-40 repeat family protein	32	66000	1	1
	IPI00516535	AT5G45620 26S proteasome regulatory subunit, putative	31	44140	2	2
	IPI00535727	LACS1 Long chain acyl-CoA synthetase 1	31	74550	2	1
	IPI00520433	AT3G23600 dienelactone hydrolase family protein	31	25845	1	1
	IPI00533594	AT3G07300 eukaryotic translation initiation factor 2B family protein / eIF-2B family protein	31	43572	1	1
	IPI00525554	- Putative uncharacterized protein	31	40070	1	1
	IPI00522443	RPL24A 60S ribosomal protein L24-1	31	18838	2	2
	IPI00544587	EX1 Protein EXECUTER 1, chloroplastic	31	76488	1	1
	IPI00526884	AT5G67630 DNA helicase, putative	30	52081	2	2
	IPI00519008	rps7;RPS7.2;RPS7.1 30S ribosomal protein S7, chloroplastic	30	17347	1	1
	IPI00531932	AT1G50370 Phytochrome-associated serine/threonine protein phosphatase 1	30	34797	1	1
	IPI00531876	VIIIA F14I3.6 protein	30	130012	1	1
	IPI00535564	AT3G62870 60S ribosomal protein L7a-2	30	29016	1	1
	IPI00546896	PKT3 3-ketoacyl-CoA thiolase 2, peroxisomal	30	48548	1	1
	IPI00516704	RPP27 RPP27 protein	30	116752	1	1
	IPI00532154	ADF10 Actin-depolymerizing factor 12	30	15874	1	1
	IPI00536574	RPOA DNA-directed RNA polymerase subunit alpha	30	38113	1	1
	IPI00530094	RD21 Cysteine proteinase RD21a	29	50933	1	1
	IPI00539203	AT5G65620 peptidase M3 family protein / thimet oligopeptidase family protein	29	88701	1	1
	IPI00516909	- Tropinone reductase homologue (Fragment)	29	11882	1	1
	IPI00533208	MEI1 MEI1 (meiosis defective 1); transcription coactivator	29	107948	1	1
	IPI00545472	AT1G24160 unknown protein	29	59510	1	1
	IPI00534882	AT5G52840 Probable NADH dehydrogenase [ubiquinone] 1 alpha subcomplex subunit 5, mitochondrial	29	19167	1	1
	IPI00546882	AT3G56340 40S ribosomal protein S26-3	29	14619	1	1
	IPI00541353	AT5G13510 50S ribosomal protein L10, chloroplastic	29	24720	1	1
	IPI00525540	PTAC17 PTAC17	29	49457	1	1
	IPI00539517	UNE5 Protein disulfide-isomerase like 2-1	29	39472	1	1
	IPI00521934	SR1 Splicing factor SR1	29	34094	1	1
	IPI00543772	FLR1 FLR1; enzyme inhibitor/ transcription factor binding	29	35785	1	1
	IPI00526383	AT2G33800 30S ribosomal protein S5, chloroplastic	29	32625	1	1
	IPI00523172	emb1138 Isoform 2 of DEAD-box ATP-dependent RNA helicase 3, chloroplastic	28	80951	1	1
	IPI00522782	AHL22 DNA-binding protein-related	28	33499	1	1
	IPI00538665	PGK PGK (PHOSPHOGLYCERATE KINASE); phosphoglycerate kinase	28	42105	1	1
	IPI00523958	LINC2 LINC2	28	129845	1	1
	IPI00532980	TPS1 Alpha,alpha-trehalose-phosphate synthase [UDP-forming] 1	28	105910	2	2
	IPI00520567	FPS2 Farnesyl pyrophosphate synthase 2	28	39800	1	1
	IPI00525551	PAF1 Proteasome subunit alpha type-1-A	28	30457	2	2
	IPI00520428	AT1G50140 ATP binding / ATPase/ nucleoside-triphosphatase/ nucleotide binding	28	113214	2	1
	IPI00532975	AT4G16155 dihydrolipoyl dehydrogenase	28	67048	1	1
	IPI00516513	AT5G65840 unknown protein	28	29864	1	1
	IPI00540928	IAR4 Pyruvate dehydrogenase E1 component subunit alpha-2, mitochondrial	28	43331	1	1
	IPI00537243	ALATS Isoform Mitochondrial of Alanyl-tRNA synthetase	28	110420	1	1
	IPI00530543	AT5G66270 Zinc finger CCCH domain-containing protein 68	28	49411	1	1
	IPI00530735	EMB2770 EMB2770 (EMBRYO DEFECTIVE 2770); RNA splicing factor, transesterification mechanism	28	115504	1	1
	IPI00548475	AT2G34480 60S ribosomal protein L18a-2	27	21293	2	2
	IPI00522174	RBP47B ATRBP47B (RNA-binding protein 47B); RNA binding	27	48089	2	2
	IPI00521561	PSAA Photosystem I P700 chlorophyll a apoprotein A1	27	83178	1	1
	IPI00525992	PUB25 U-box domain-containing protein 25	27	46027	1	1
	IPI00534337	EMB3011 EMB3011 (embryo defective 3011); ATP binding / RNA helicase/ helicase/ nucleic acid binding	27	141771	2	2
	IPI00517213	GSTU18 ATGSTU18 (GLUTATHIONE S-TRANSFERASE TAU 18); glutathione transferase	26	25894	1	1
	IPI00525948	SE Serrate RNA effector molecule	26	81049	1	1
	IPI00527661	AT3G55020 Putative uncharacterized protein T15C9_20	26	91058	1	1
	IPI00533997	CER5 ABC transporter G family member 12	26	76402	1	1
	IPI00517494	GPX2 Probable glutathione peroxidase 2	26	18933	1	1
	IPI00520449	CAM6 Calmodulin-6	26	16823	1	1
	IPI00526400	4CL2 4-coumarate--CoA ligase 2	26	60804	1	1
	IPI00532725	SUS2 SUS2	26	275251	1	1
	IPI00526422	ACLA-1 ATP-citrate synthase alpha chain protein 1	26	46649	1	1
	IPI00517374	ENO1 Enolase 1, chloroplastic	26	51442	2	1
	IPI00538669	AT4G10840 kinesin light chain-related	26	66239	1	1
	IPI00529995	AT4G30010 unknown protein	26	10432	2	2
	IPI00522621	NAD-ME1 malate oxidoreductase, putative	26	69611	1	1
	IPI00518329	SFGH S-formylglutathione hydrolase	26	31635	1	1
	IPI00528129	NPC4 NPC4 (NONSPECIFIC PHOSPHOLIPASE C4); hydrolase, acting on ester bonds / phospholipase C	25	60685	1	1
	IPI00545929	SR45 SR45; RNA binding / protein binding	25	45322	1	1
	IPI00534529	AT2G44330 zinc finger (C3HC4-type RING finger) family protein	25	19756	1	1
	IPI00521033	MEE5 MEE5 (MATERNAL EFFECT EMBRYO ARREST 5); GTP binding / GTPase/ translation elongation factor/ translation factor, nucleic acid binding	25	110372	1	1
	IPI00523135	AT1G35510 unknown protein	25	63725	1	1
	IPI00523187	LHCA4 Chlorophyll a-b binding protein 4, chloroplastic	25	27716	1	1
	IPI00540594	AT5G27770 60S ribosomal protein L22-3	25	14038	3	3
	IPI00516565	AT5G42930 triacylglycerol lipase	25	54298	1	1
	IPI00537998	AT1G26880 60S ribosomal protein L34-1	25	13697	1	1
	IPI00535850	PAB8 PAB8 (POLY(A) BINDING PROTEIN 8); RNA binding / translation initiation factor	25	72733	1	1
	IPI00532806	mtLPD1 Dihydrolipoyl dehydrogenase 1, mitochondrial	25	53954	1	1
	IPI00846410	AT3G63095 unknown protein	25	29490	1	1
	IPI00938881	AT1G63770 peptidase M1 family protein	25	100503	1	1
	IPI00516448	AT4G11380 Beta-adaptin-like protein B	24	99309	1	1
	IPI00524023	AT2G45720 armadillo/beta-catenin repeat family protein	24	59485	1	1
	IPI00540817	ACA8 Calcium-transporting ATPase 8, plasma membrane-type	24	116101	1	1
	IPI00521578	CERK1 CERK1 (CHITIN ELICITOR RECEPTOR KINASE 1); kinase/ receptor signaling protein/ transmembrane receptor protein kinase	24	67272	1	1
	IPI00528143	RPL18 60S ribosomal protein L18-2	24	20913	1	1
	IPI00538168	APR1 5~-adenylylsulfate reductase 1, chloroplastic	24	51681	1	1
	IPI00537888	AT2G16750 protein kinase family protein	24	68833	1	1
	IPI00516568	ROF1 70 kDa peptidyl-prolyl isomerase	24	61414	1	1
	IPI00522326	AT2G05220 40S ribosomal protein S17-2	24	15941	1	1
	IPI00528681	MSH6 DNA mismatch repair protein Msh6-1	23	146706	1	1
	IPI00527361	- F11F12.23 protein	23	117260	1	1
	IPI00542959	AL2 PHD finger protein ALFIN-LIKE 2	23	27814	1	1
	IPI00516758	RPL14 50S ribosomal protein L14, chloroplastic	23	13573	1	1
	IPI00520967	RGP2 UDP-arabinopyranose mutase 2	23	40864	1	1
	IPI00543500	AT3G03570 unknown protein	23	68591	1	1
	IPI00534524	AT5G08570 pyruvate kinase, putative	23	54941	1	1
	IPI00524381	AT1G51400 photosystem II 5 kD protein	23	11354	1	1
	IPI00538500	AL7 PHD finger protein ALFIN-LIKE 7	23	28268	1	1
	IPI00517127	AT4G32790 exostosin family protein	22	68588	1	1
	IPI00527871	AT4G13780 Probable methionyl-tRNA synthetase	22	89796	1	1
	IPI00536631	LINC4 Putative nuclear matrix constituent protein 1-like protein	22	121148	1	1
	IPI00517911	AT4G25740 40S ribosomal protein S10-1	22	19435	1	1
	IPI00538385	AT5G64600 Auxin-independent growth promoter-like protein	22	62274	1	1
	IPI00516677	ADSS Adenylosuccinate synthetase, chloroplastic	22	52931	1	1
	IPI00538431	AT1G51560 FMN binding	22	43555	1	1
	IPI00542629	AT5G19680 leucine-rich repeat family protein	21	36962	1	1
	IPI00531109	- Putative uncharacterized protein F23N14_70	21	59326	1	1
	IPI00529609	AT1G52220 unknown protein	21	16935	1	1
	IPI00521945	AT5G06120 Ran-binding protein, putative	21	121111	1	1
	IPI00530419	ACO1 Aconitate hydratase 1	21	98090	2	2
	IPI00517832	AT2G42130 Isoform 3 of Probable plastid-lipid-associated protein 13, chloroplastic	21	27646	1	1
	IPI00533843	AT2G34730 WPP domain-associated protein	21	94546	1	1
	IPI00522708	AT1G22700 T22J18.13 protein	21	34095	1	1
	IPI00526256	AT3G55410 2-oxoglutarate dehydrogenase E1 component, putative / oxoglutarate decarboxylase, putative / alpha-ketoglutaric dehydrogenase, putative	21	115091	1	1
	IPI00541477	ATMIN7 ATMIN7 (ARABIDOPSIS THALIANA HOPM INTERACTOR 7); guanyl-nucleotide exchange factor/ protein binding	20	194932	1	1
	IPI00538502	MAB1 Pyruvate dehydrogenase E1 component subunit beta, mitochondrial	20	39151	1	1
	IPI00540972	SNF4 Isoform 1 of Sucrose nonfermenting 4-like protein	20	53433	1	1
	IPI00538191	AT2G32730 26S proteasome regulatory subunit, putative	19	108909	1	1
	IPI00518142	CHX24 Cation/H(+) antiporter 24	19	96619	1	1
	IPI00543138	AT4G18450 Ethylene-responsive transcription factor ERF091	19	34473	1	1
	IPI00543486	AT1G09620 ATP binding / aminoacyl-tRNA ligase/ leucine-tRNA ligase/ nucleotide binding	19	123372	1	1
	IPI00531489	HOS15 HOS15	19	69729	1	1
	IPI00538160	AGL99 AGL99 (AGAMOUS-LIKE 99); DNA binding / transcription factor	19	36530	1	1
	IPI00533227	AT1G38790 unknown protein	19	17555	1	1
	IPI00530124	BXL3 Beta-D-xylosidase 3	19	83169	1	1
	IPI00532257	AT1G05380 DNA binding	19	126279	1	1
	IPI00545568	AT3G54930 Serine/threonine protein phosphatase 2A 57 kDa regulatory subunit B~ epsilon isoform	18	57508	1	1
	IPI00544286	AT3G50800 unknown protein	18	16268	1	1
	IPI00523322	- Putative uncharacterized protein T29H11_270	18	59150	1	1
	IPI00534944	AT2G24590 splicing factor, putative	18	21902	1	1
	IPI00528623	UPL1 UPL1 (UBIQUITIN-PROTEIN LIGASE 1); ubiquitin-protein ligase	17	432343	1	1
	IPI00516980	BCE2 BCE2; acetyltransferase/ alpha-ketoacid dehydrogenase/ dihydrolipoamide branched chain acyltransferase	17	52673	1	1
	IPI00544830	AT5G39380 calmodulin-binding protein-related	17	56380	1	1
	IPI00537930	AT2G21130 Peptidyl-prolyl cis-trans isomerase CYP19-2	17	18452	1	1
	IPI00536257	BGLU11 Isoform 4 of Beta-glucosidase 11	17	52919	1	1
	IPI00529821	AT3G28790 unknown protein	17	62727	1	1
	IPI00527488	VCS VCS (VARICOSE); nucleotide binding / protein homodimerization	17	145630	1	1
	IPI00516659	CTF18 AAA-type ATPase family protein	17	106953	1	1
	IPI00518917	AT3G52240 unknown protein	17	74756	1	1
	IPI00519846	- Putative uncharacterized protein At3g57410	16	68590	1	1
	IPI00523081	AT1G20260 V-type proton ATPase subunit B3	16	54278	1	1
	IPI00534442	GAD2 Glutamate decarboxylase 2	16	56105	1	1
	IPI00516670	AT3G28830 unknown protein	15	55466	1	1
	IPI00537565	- Putative uncharacterized protein At2g47210	15	54954	1	1
	IPI00541250	- T12C22.11 protein	15	134628	1	1
	IPI00529853	AT3G20390 Translational inhibitor protein like	15	27783	1	1
	IPI00526129	AT5G55040 DNA binding	15	103352	1	1
	IPI00533914	AT3G49880 glycosyl hydrolase family protein 43	15	53216	1	1
	IPI00526656	- Putative retroelement pol polyprotein	15	86961	1	1
	IPI00529675	AT1G02080 transcriptional regulator-related	14	269717	1	1
	IPI00543419	AT3G54030 protein kinase family protein	14	54754	1	1
	IPI00517700	MEMB12 Membrin-12	14	25089	1	1
	IPI00519778	AT3G52990 pyruvate kinase, putative	14	57459	1	1
	IPI00522523	bZIP70 AtbZIP70 (Arabidopsis thaliana basic leucine-zipper 70); DNA binding / transcription factor	14	23900	1	1
	IPI00540863	- polyprotein	14	159393	1	1

## Sheet: FLD sdg26
Dataset 1-9. Proteins co-purified with FLD in the sdg26 mutant background.
Sample ID	Accession number	Protein description	Mascot score	MW	Matched queries	Matched peptides
FLD-Flag_sdg26	IPI00527125	ATRSP41 ATRSP41; RNA binding / nucleic acid binding / nucleotide binding	21339	41344	514	28
	IPI00536803	NIT1 Nitrilase 1	18359	38128	513	27
	IPI00520882	AT3G08590 Probable 2,3-bisphosphoglycerate-independent phosphoglycerate mutase 2	17694	60726	437	55
	IPI00536454	PSAT Phosphoserine aminotransferase, chloroplastic	13401	47329	388	23
	IPI00532664	AT4G10320 isoleucyl-tRNA synthetase, putative / isoleucine--tRNA ligase, putative	10334	135399	279	66
	IPI00548138	AT2G17630 phosphoserine aminotransferase, putative	7593	46604	226	22
	IPI00541691	RSP35 ATRSP35; RNA binding / nucleic acid binding / nucleotide binding	8280	35433	214	12
	IPI00521816	AT5G26710 F21E10.12 protein	5233	82015	198	58
	IPI00542809	NIT3 Nitrilase 3	9546	37998	167	8
	IPI00535114	RBCL Ribulose bisphosphate carboxylase large chain	5661	52922	150	26
	IPI00518637	AT5G35200 Putative clathrin assembly protein At5g35200	4855	61141	133	34
	IPI00520171	FLD FLD (FLOWERING LOCUS D); amine oxidase/ electron carrier/ oxidoreductase	4111	95880	126	43
	IPI00543293	HSC70-1 Heat shock cognate 70 kDa protein 1	4089	71313	114	41
	IPI00539116	TGG1 Isoform 1 of Myrosinase 1	3330	61094	96	23
	IPI00542919	AT1G19480 F18O14.25	3506	145435	94	22
	IPI00523903	AT5G02490 Heat shock cognate 70 kDa protein 2	2798	71342	79	31
	IPI00516615	AT1G48120 Serine/threonine-protein phosphatase 7 long form homolog	2586	149360	76	46
	IPI00517960	NIT2 Nitrilase 2	1089	37130	76	11
	IPI00543340	AT3G09440 Heat shock cognate 70 kDa protein 3	2829	71103	73	30
	IPI00529641	ATIM ATIM	1416	128822	66	1
	IPI00525420	AT1G64880 ribosomal protein S5 family protein	1533	60199	65	36
	IPI00525561	TGG2 Isoform 1 of Myrosinase 2	2304	62692	64	21
	IPI00525001	TUB2;TUB3 Tubulin beta-2/beta-3 chain	2029	50701	57	17
	IPI00518090	GAPC2 GAPC2 (GLYCERALDEHYDE-3-PHOSPHATE DEHYDROGENASE C2); NAD or NADH binding / binding / catalytic/ glyceraldehyde-3-phosphate dehydrogenase (phosphorylating)/ glyceraldehyde-3-phosphate dehydrogenase	2005	36890	51	21
	IPI00527494	GAPC1 Glyceraldehyde-3-phosphate dehydrogenase, cytosolic	2077	36891	50	20
	IPI00538733	AT2G40660 tRNA-binding region domain-containing protein	2201	42062	48	20
	IPI00527903	AT3G44690 unknown protein	1620	137875	48	37
	IPI00545413	TUB7 Tubulin beta-7 chain	1664	50714	46	15
	IPI00542050	TUB4 Tubulin beta-4 chain	1507	49791	43	14
	IPI00517561	TUB9 Tubulin beta-9 chain	1506	49626	43	14
	IPI00516743	TUB5 Tubulin beta-5 chain	1303	50310	43	14
	IPI00545934	TUB6 Tubulin beta-6 chain	1302	50553	43	14
	IPI00517335	LOS1 Elongation factor EF-2	1515	94185	42	30
	IPI00992404	AT1G61850 Phospholipases	1283	145129	41	34
	IPI00518163	RCA Isoform Short of Ribulose bisphosphate carboxylase/oxygenase activase, chloroplastic	1985	49069	40	20
	IPI00524040	ACT8 Actin-8	1608	41836	39	17
	IPI00540632	ATPA ATP synthase subunit alpha, chloroplastic	1265	55294	37	23
	IPI00520226	TUA6 Tubulin alpha-6 chain	1597	49506	35	14
	IPI00547933	TUA4;TUA2 Tubulin alpha-2/alpha-4 chain	1594	49509	35	14
	IPI00523477	AT5G38420 Ribulose bisphosphate carboxylase small chain 2B, chloroplastic	1060	20337	34	8
	IPI00522684	BIP1 Luminal-binding protein 1	1109	73584	32	24
	IPI00526247	BIP2 Luminal-binding protein 2	1073	73516	32	25
	IPI00524611	ACT7 Actin-7	1323	41709	31	15
	IPI00524207	ENOC Cytosolic enolase 3	1241	51567	30	19
	IPI00538017	ACT11 Actin-11	1149	41648	30	14
	IPI00522440	ATMS1 5-methyltetrahydropteroyltriglutamate--homocysteine methyltransferase	751	84304	30	25
	IPI00537303	GAPA Glyceraldehyde-3-phosphate dehydrogenase A, chloroplastic	1278	42463	29	14
	IPI00521186	AT5G38430 Ribulose bisphosphate carboxylase small chain 1B, chloroplastic	620	20273	29	8
	IPI00535813	ACT1;ACT3 Actin-1	1114	41771	28	13
	IPI00535704	ACT12 Actin-12	1078	41768	28	13
	IPI00539020	RBCS1A Ribulose bisphosphate carboxylase small chain 1A, chloroplastic	741	20203	28	9
	IPI00543798	AT1G57720 Probable elongation factor 1-gamma 2	1144	46370	27	14
	IPI00529143	TUA3;TUA5 Tubulin alpha-3/alpha-5 chain	960	49622	26	11
	IPI00544292	CPN60B RuBisCO large subunit-binding protein subunit beta, chloroplastic	823	63770	26	21
	IPI00527713	MEE58 Adenosylhomocysteinase 1	632	53344	25	15
	IPI00528882	NPC5 NPC5 (NON-SPECIFIC PHOSPHOLIPASE C5); hydrolase, acting on ester bonds / phospholipase C	845	59034	24	15
	IPI00548618	AT1G07930;AT1G07940;AT5G60390;AT1G07920 Elongation factor 1-alpha	665	107107	24	12
	IPI00519855	AT1G71080 unknown protein	1264	34811	22	11
	IPI00535505	LD Homeobox protein LUMINIDEPENDENS	813	105350	22	13
	IPI00519410	AT3G13470 chaperonin, putative	698	63302	22	18
	IPI00529314	RPN1A 26S proteasome non-ATPase regulatory subunit 2 1A	691	98082	22	20
	IPI00529738	SD1-29 G-type lectin S-receptor-like serine/threonine-protein kinase SD1-29	267	89839	22	1
	IPI00516284	AT1G09640 Probable elongation factor 1-gamma 1	853	46631	21	12
	IPI00530767	EIF4A1 Eukaryotic initiation factor 4A-1	694	46675	21	13
	IPI00522023	EIF4A-2 Eukaryotic initiation factor 4A-2	615	46733	20	12
	IPI00546097	ATB~ BETA Serine/threonine protein phosphatase 2A 57 kDa regulatory subunit B~ beta isoform	572	57436	20	14
	IPI00544587	EX1 Protein EXECUTER 1, chloroplastic	142	76488	20	1
	IPI00525776	PB ATP synthase subunit beta, chloroplastic	824	53900	19	14
	IPI00538077	AT4G29270 acid phosphatase class B family protein	773	28728	19	7
	IPI00541680	GAPB Glyceraldehyde-3-phosphate dehydrogenase B, chloroplastic	766	47630	19	10
	IPI00526542	AT1G72730 Eukaryotic initiation factor 4A-3	621	46741	19	11
	IPI00538666	RPT2a 26S proteasome regulatory subunit 4 homolog A	643	49339	18	15
	IPI00534087	HSP81-3 Heat shock protein 90-3	518	80002	18	16
	IPI00528352	AT4G31490 Coatomer subunit beta-2	463	106010	17	15
	IPI00535063	SUVR2 SUVR2; histone-lysine N-methyltransferase/ zinc ion binding	753	81927	16	11
	IPI00535150	PAC1 Proteasome subunit alpha type-4	657	27458	16	9
	IPI00517861	AT3G52930 fructose-bisphosphate aldolase, putative	655	38516	16	12
	IPI00542059	AT2G31610 40S ribosomal protein S3-1	598	27502	16	13
	IPI00517867	- Putative non-LTR retroelement reverse transcriptase	133	200609	16	1
	IPI00521261	AT5G14530 transducin family protein / WD-40 repeat family protein	426	36605	16	8
	IPI00524195	PPa6 Soluble inorganic pyrophosphatase 1, chloroplastic	552	33359	15	11
	IPI00548522	LOX2 Lipoxygenase 2, chloroplastic	550	101982	15	14
	IPI00527953	AT3G53870 40S ribosomal protein S3-2	545	27332	15	12
	IPI00538754	ACS acetyl-CoA synthetase, putative / acetate-CoA ligase, putative	529	76684	15	13
	IPI00542248	AT3G09630 60S ribosomal protein L4-1	452	44674	15	12
	IPI00528095	AT1G62020 Coatomer subunit alpha-1	422	136480	15	15
	IPI00547812	XTH7 Probable xyloglucan endotransglucosylase/hydrolase protein 7	560	33659	14	10
	IPI00525237	CPN60A RuBisCO large subunit-binding protein subunit alpha, chloroplastic	469	62034	14	13
	IPI00536631	LINC4 Putative nuclear matrix constituent protein 1-like protein	462	121148	14	14
	IPI00529620	P5CS1 Delta-1-pyrroline-5-carboxylate synthase A	331	77654	14	13
	IPI00516246	UGE2 UDP-glucose 4-epimerase 3	480	38358	13	9
	IPI00657126	CAT3 CAT3 (CATALASE 3); catalase	334	55932	13	10
	IPI00537782	AT3G60750 Transketolase-like protein	387	81424	12	11
	IPI00520784	AT1G23410 Ubiquitin-40S ribosomal protein S27a-1	363	17660	12	6
	IPI00534598	AT2G21390 Coatomer subunit alpha-2	343	136381	12	12
	IPI00521845	MTHSC70-2 MTHSC70-2 (MITOCHONDRIAL HSP70 2); ATP binding	314	72946	12	8
	IPI00542361	mtHsc70-1 mtHsc70-1 (mitochondrial heat shock protein 70-1); ATP binding	301	73030	12	8
	IPI00543019	RHM1 Probable rhamnose biosynthetic enzyme 1	278	75324	12	11
	IPI00520474	RABE1b Elongation factor Tu, chloroplastic	512	51598	11	11
	IPI00532111	P40 40S ribosomal protein Sa-1	483	32271	11	8
	IPI00517305	AT3G55870 anthranilate synthase, alpha subunit, putative	437	55332	11	10
	IPI00536725	XTH6 Probable xyloglucan endotransglucosylase/hydrolase protein 6	436	33670	11	6
	IPI00533075	AT2G23390 unknown protein	435	54275	11	10
	IPI00541856	FNR1 Ferredoxin--NADP reductase, leaf isozyme 1, chloroplastic	416	40301	11	9
	IPI00785805	ATP1 ATP synthase subunit alpha, mitochondrial	399	55011	11	11
	IPI00533005	FNR2 Isoform 1 of Ferredoxin--NADP reductase, leaf isozyme 2, chloroplastic	395	41142	11	8
	IPI00528129	NPC4 NPC4 (NONSPECIFIC PHOSPHOLIPASE C4); hydrolase, acting on ester bonds / phospholipase C	323	60685	11	9
	IPI00547533	CDC48 Cell division control protein 48 homolog A	305	89337	11	11
	IPI00537691	AT4G34450 Coatomer subunit gamma	296	98429	11	10
	IPI00541368	AT1G52360 Coatomer subunit beta~-2	290	104401	11	10
	IPI00545250	AT1G33120;PGY2 60S ribosomal protein L9-1	529	22004	10	8
	IPI00528647	AT5G19510 Elongation factor 1-beta 2	450	24186	10	7
	IPI00534241	IMPA-2 IMPA-2 (IMPORTIN ALPHA ISOFORM 2); binding / protein transporter	377	58870	10	10
	IPI00521974	BGLU18 Beta-glucosidase 18	371	60421	10	9
	IPI00520888	OVA5 OVA5 (OVULE ABORTION 5); ATP binding / aminoacyl-tRNA ligase/ lysine-tRNA ligase/ nucleic acid binding / nucleotide binding	316	67545	10	9
	IPI00518081	CR88 CR88; ATP binding	315	88202	10	9
	IPI00534572	PKP-ALPHA PKP-ALPHA; pyruvate kinase	304	65090	10	10
	IPI00518504	AT3G15980 Isoform 1 of Coatomer subunit beta~-3	303	102412	10	9
	IPI00538379	AT5G11710 Clathrin interactor EPSIN 1	287	60597	10	8
	IPI00544808	AT3G08530 clathrin heavy chain, putative	285	193148	10	10
	IPI00516381	AT3G29410 Terpenoid synthase 25	277	70180	10	10
	IPI00530035	AT3G03960 chaperonin, putative	267	58902	10	10
	IPI00523369	- Putative UDP-glucose:glycoprotein glucosyltransferase	263	188696	10	10
	IPI00540778	RP1 Putative uncharacterized protein At1g43170	233	63315	10	6
	IPI00532609	AT1G34030;PFL;RPS18C 40S ribosomal protein S18	500	17534	9	6
	IPI00657073	AT5G56500 ATP binding / protein binding	314	63285	9	9
	IPI00528026	AT2G44120 60S ribosomal protein L7	297	28502	9	8
	IPI00525922	VHA-A V-type proton ATPase catalytic subunit A	274	68769	9	8
	IPI00526310	LOS2 Bifunctional enolase 2/transcriptional activator	261	47689	9	8
	IPI00540333	GCN1 ABC transporter F family member 1	244	66843	9	8
	IPI00520505	HSP60-2 Chaperonin CPN60-like 1, mitochondrial	236	61939	9	9
	IPI00521495	AT5G07090 40S ribosomal protein S4-2	184	29855	9	9
	IPI00536129	GRH1 GRR1-like protein 1	180	65606	9	7
	IPI00534033	RPL5B 60S ribosomal protein L5-2	352	34416	8	6
	IPI00542443	RPN10 26S proteasome non-ATPase regulatory subunit 4	339	40732	8	6
	IPI00548766	RPT1A 26S protease regulatory subunit 7 homolog A	313	47773	8	7
	IPI00539595	AT1G74060 60S ribosomal protein L6-2	291	25992	8	7
	IPI00516234	AT5G08690 ATP synthase subunit beta-2, mitochondrial	266	59676	8	8
	IPI00530988	EDA9 EDA9 (embryo sac development arrest 9); ATP binding	263	63286	8	8
	IPI00525727	SHM1 Serine hydroxymethyltransferase, mitochondrial	254	57364	8	8
	IPI00527199	AT3G45030;AT5G62300 40S ribosomal protein S20-1	252	13870	8	5
	IPI00534521	FBA2 fructose-bisphosphate aldolase, putative	250	41318	8	7
	IPI00530138	AT5G20000 26S protease regulatory subunit 8 homolog B	248	47127	8	8
	IPI00540216	CAC3 Acetyl-coenzyme A carboxylase carboxyl transferase subunit alpha, chloroplastic	242	85253	8	7
	IPI00527705	CAB3;CAB2 Chlorophyll a-b binding protein 2, chloroplastic	229	28209	8	5
	IPI00544923	EMB3010 40S ribosomal protein S6-2	215	28144	8	7
	IPI00538864	RPS6 40S ribosomal protein S6-1	214	28350	8	8
	IPI00534480	CARB CARB (CARBAMOYL PHOSPHATE SYNTHETASE B); ATP binding / carbamoyl-phosphate synthase/ catalytic	164	129874	8	7
	IPI00524577	AT5G20290 40S ribosomal protein S8-1	384	24978	7	6
	IPI00524816	ATARCA Isoform 1 of Guanine nucleotide-binding protein subunit beta-like protein A	329	35725	7	7
	IPI00537564	RPT3 26S protease regulatory subunit 6B homolog	285	45723	7	5
	IPI00517953	EMB2296 60S ribosomal protein L8-1	248	27842	7	5
	IPI00538915	AT3G13930 Dihydrolipoyllysine-residue acetyltransferase component 2 of pyruvate dehydrogenase complex, mitochondrial	245	58431	7	7
	IPI00518961	CPHSC70-2EAT SHOCK PROTEIN 70-2 CPHSC70-2EAT SHOCK PROTEIN 70-2 (CHLOROPLAST HEAT SHOCK PROTEIN 70-2); ATP binding / unfolded protein binding	230	76950	7	7
	IPI00517716	ATB~ ALPHA Serine/threonine protein phosphatase 2A 57 kDa regulatory subunit B~ alpha isoform	218	57499	7	6
	IPI00533566	HSP60 Chaperonin CPN60, mitochondrial	203	61242	7	7
	IPI00535929	LHCB2.1 Photosystem II light harvesting complex gene 2.1	197	28631	7	4
	IPI00525302	ATPC1 ATP synthase gamma chain 1, chloroplastic	196	40886	7	7
	IPI00538191	AT2G32730 26S proteasome regulatory subunit, putative	187	108909	7	7
	IPI00524384	AT3G49910 60S ribosomal protein L26-1	180	16934	7	5
	IPI00520131	U1-70K Isoform Long of U1 small nuclear ribonucleoprotein 70 kDa	174	50358	7	7
	IPI00540967	RPS3 30S ribosomal protein S3, chloroplastic	158	25173	7	7
	IPI00531287	cpHsc70-1 cpHsc70-1 (chloroplast heat shock protein 70-1); ATP binding	154	76461	7	7
	IPI00534338	AT5G15200 40S ribosomal protein S9-1	106	23022	7	4
	IPI00539564	AT2G41620 Uncharacterized protein At2g41620	96	96554	7	1
	IPI00541637	AT1G55040 zinc finger (Ran-binding) family protein	62	94805	7	2
	IPI00546269	RPS5A 40S ribosomal protein S5-2	328	22907	6	5
	IPI00530288	AT5G06850 C2 domain-containing protein	274	90945	6	6
	IPI00517001	RPT5A 26S protease regulatory subunit 6A homolog A	259	47450	6	6
	IPI00536778	PIP1B Aquaporin PIP1-2	254	30578	6	3
	IPI00549111	FBA1 Probable fructose-bisphosphate aldolase 1, chloroplastic	231	42904	6	5
	IPI00533712	AT1G24510 T-complex protein 1 subunit epsilon	207	59347	6	6
	IPI00532781	AT5G27850 60S ribosomal protein L18-3	201	20954	6	6
	IPI00526162	VSP1 Vegetative storage protein 1	193	30243	6	5
	IPI00534336	AT5G18380 40S ribosomal protein S16-3	187	16607	6	5
	IPI00542080	AT2G05120 unknown protein	185	144507	6	6
	IPI00520872	AT3G04840 40S ribosomal protein S3a-1	165	29832	6	6
	IPI00523081	AT1G20260 V-type proton ATPase subunit B3	158	54278	6	6
	IPI00535564	AT3G62870 60S ribosomal protein L7a-2	140	29016	6	6
	IPI00541878	AT3G09980 unknown protein	129	20575	6	6
	IPI00547367	BBC1 60S ribosomal protein L13-1	128	23752	6	4
	IPI00517524	GRF2 14-3-3-like protein GF14 omega	107	29144	6	6
	IPI00530001	GRF5 14-3-3-like protein GF14 upsilon	107	30163	6	6
	IPI00527056	PUM5 Isoform 1 of Pumilio homolog 5	78	106928	6	1
	IPI00519434	AT5G57950 Putative uncharacterized protein	24	30114	6	1
	IPI00528492	PIP3 Aquaporin PIP2-7	385	29723	5	3
	IPI00529348	SAM-2 S-adenosylmethionine synthase 2	283	43228	5	4
	IPI00517961	AT3G09200 60S acidic ribosomal protein P0-2	280	34112	5	5
	IPI00545756	NAGK Acetylglutamate kinase, chloroplastic	277	36572	5	5
	IPI00538615	RPS5B 40S ribosomal protein S5-1	249	22976	5	5
	IPI00541079	EMB2753 EMB2753 (EMBRYO DEFECTIVE 2753); binding	236	102082	5	5
	IPI00531026	AT1G30230 Elongation factor 1-delta 1	235	25117	5	5
	IPI00540464	EMB3003 F12K21.24	205	48490	5	4
	IPI00539771	AT4G29410 60S ribosomal protein L28-2	190	15901	5	4
	IPI00531702	TCTP Translationally-controlled tumor protein homolog	183	18898	5	4
	IPI00531336	AT1G45000 26S protease regulatory subunit S10B homolog B	180	44727	5	5
	IPI00521990	PIP1;4 Probable aquaporin PIP1-4	178	30673	5	3
	IPI00518859	AT5G05010 Coatomer subunit delta	177	57682	5	4
	IPI00530746	AT3G14067 subtilase family protein	170	81766	5	5
	IPI00535216	LHCB5 Chlorophyll a-b binding protein CP26, chloroplastic	169	30138	5	5
	IPI00537168	AT5G45775;RPL16B;AT3G58700 Isoform 1 of 60S ribosomal protein L11-2	167	20848	5	5
	IPI00538015	SAC52 60S ribosomal protein L10-1	166	24901	5	4
	IPI00548457	RCN1 Serine/threonine-protein phosphatase 2A 65 kDa regulatory subunit A alpha isoform	158	65452	5	5
	IPI00548235	AT5G55670 RNA recognition motif (RRM)-containing protein	151	76386	5	5
	IPI00518946	AT3G60770 40S ribosomal protein S13-1	144	17085	5	5
	IPI00545691	AT2G09990 40S ribosomal protein S16-1	138	16621	5	5
	IPI00541286	EMB1080 40S ribosomal protein S11-1	133	17946	5	4
	IPI00521033	MEE5 MEE5 (MATERNAL EFFECT EMBRYO ARREST 5); GTP binding / GTPase/ translation elongation factor/ translation factor, nucleic acid binding	132	110372	5	5
	IPI00537507	AT3G28980 unknown protein	129	48805	5	5
	IPI00529251	MAC3A Pre-mRNA-processing factor 19 homolog 1	117	56831	5	3
	IPI00523295	SUS1 Sucrose synthase 1	112	92939	5	5
	IPI00519969	GRF10 GRF10 (GENERAL REGULATORY FACTOR 10); ATP binding / protein binding / protein phosphorylated amino acid binding	104	28550	5	5
	IPI00543912	AT4G34670 40S ribosomal protein S3a-2	95	29785	5	5
	IPI00521681	XW6 40S ribosomal protein S2-1	89	30722	5	5
	IPI00523070	- Putative uncharacterized protein F12A4.14	63	57625	5	1
	IPI00543846	AT4G27090 60S ribosomal protein L14-2	225	15496	4	4
	IPI00541933	CCR2 CCR2 (COLD, CIRCADIAN RHYTHM, AND RNA BINDING 2); RNA binding / double-stranded DNA binding / single-stranded DNA binding	213	15539	4	3
	IPI00527964	AT3G02530 TCP-1 chaperonin-like protein	188	59372	4	3
	IPI00527081	AT2G01140 Probable fructose-bisphosphate aldolase 3, chloroplastic	172	42301	4	3
	IPI00521485	AT3G58510 DEAD-box ATP-dependent RNA helicase 11	162	65985	4	4
	IPI00535542	RAN2 GTP-binding nuclear protein Ran-2	159	25047	4	4
	IPI00516217	AT2G19730 60S ribosomal protein L28-1	159	15886	4	3
	IPI00516681	AT2G37190 60S ribosomal protein L12-1	150	17931	4	4
	IPI00539225	GLU1 Isoform 1 of Ferredoxin-dependent glutamate synthase 1, chloroplastic	140	179807	4	4
	IPI00518308	AT5G02450 60S ribosomal protein L36-3	137	12182	4	4
	IPI00525248	PIP2;4 Probable aquaporin PIP2-4	137	30932	4	2
	IPI00527602	TCP-1 T-complex protein 1 subunit alpha	132	59192	4	4
	IPI00526535	AT3G11630 2-Cys peroxiredoxin BAS1, chloroplastic	130	29074	4	3
	IPI00516670	AT3G28830 unknown protein	128	55466	4	4
	IPI00991606	ALDH11A3 Aldehyde dehydrogenase 11A3	127	53815	4	2
	IPI00518094	AT3G58570 DEAD-box ATP-dependent RNA helicase 52	126	69199	4	4
	IPI00540396	AGT Serine--glyoxylate aminotransferase	124	44180	4	4
	IPI00546882	AT3G56340 40S ribosomal protein S26-3	113	14619	4	3
	IPI00520284	AT1G04810 26S proteasome regulatory subunit, putative	111	108798	4	4
	IPI00521247	HTB9 Histone H2B.6	110	16426	4	4
	IPI00528249	RIN1 RIN1 (RESISTANCE TO PSEUDOMONAS SYRINGAE PV MACULICOLA INTERACTOR 1); protein binding	110	50292	4	4
	IPI00529157	MAC3B Pre-mRNA-processing factor 19 homolog 2	108	56693	4	3
	IPI00532980	TPS1 Alpha,alpha-trehalose-phosphate synthase [UDP-forming] 1	105	105910	4	4
	IPI00533630	AT3G58610 Ketol-acid reductoisomerase, chloroplastic	104	63772	4	4
	IPI00516279	PPR596 Pentatricopeptide repeat-containing protein At1g80270, mitochondrial	103	67240	4	2
	IPI00519475	ACLB-1 ATP-citrate synthase beta chain protein 1	94	65772	4	3
	IPI00528285	EMB2719 Probable 26S proteasome non-ATPase regulatory subunit 3a	94	55548	4	4
	IPI00535397	AT5G23900 60S ribosomal protein L13-3	92	23471	4	3
	IPI00541863	XYL1 Alpha-xylosidase	89	102333	4	4
	IPI00520251	VLN2 Villin-2	84	107776	4	4
	IPI00517027	GRF6 Isoform 1 of 14-3-3-like protein GF14 lambda	83	27958	4	4
	IPI00519549	FER1 Ferritin-1, chloroplastic	82	28160	4	4
	IPI00533300	emb2386 60S ribosomal protein L19-1	82	24591	4	4
	IPI00547637	STV1 60S ribosomal protein L24-2	77	18620	4	3
	IPI00534812	AT5G39570 Uncharacterized protein At5g39570	73	43500	4	4
	IPI00541119	RPL34 60S ribosomal protein L34-2	73	13642	4	3
	IPI00539339	AT3G04790 ribose 5-phosphate isomerase-related	24	29287	4	1
	IPI00544242	ELF4-L4 Protein ELF4-LIKE 4	104	12655	4	3
	IPI00520982	AT4G24820 Probable 26S proteasome non-ATPase regulatory subunit 6	203	44254	3	3
	IPI00535490	PGK1 Phosphoglycerate kinase 1, chloroplastic	172	50081	3	3
	IPI00532008	AT3G11510 40S ribosomal protein S14-2	168	16263	3	3
	IPI00541423	SUMO2 Small ubiquitin-related modifier 2	166	11647	3	3
	IPI00543773	AT2G20450 60S ribosomal protein L14-1	162	15497	3	3
	IPI00518464	CA1 Isoform 3 of Carbonic anhydrase, chloroplastic	161	29485	3	2
	IPI00534136	AT5G20890 chaperonin, putative	159	57250	3	2
	IPI00540051	RPL12-C 50S ribosomal protein L12-3, chloroplastic	151	19671	3	3
	IPI00524633	SHT SHT (SPERMIDINE HYDROXYCINNAMOYL TRANSFERASE); N-acyltransferase/ hydroxycinnamoyltransferase/ spermidine:caffeoyl CoA N-acyltransferase/ spermidine:coumaroyl CoA N-acyltransferase/ spermidine:feruloyl CoA N-acyltransferase/ spermidine:sinapoyl	151	50403	3	2
	IPI00518864	AT1G04410 Malate dehydrogenase, cytoplasmic 1	147	35548	3	3
	IPI00524599	FIP1[V] ATFIP1[V] (Arabidopsis homolog of yeast Fip1 [V]); RNA binding / protein binding	147	133358	3	3
	IPI00534843	AT3G62530 Putative uncharacterized protein T12C14_230	144	38146	3	3
	IPI00520433	AT3G23600 dienelactone hydrolase family protein	144	25845	3	3
	IPI00532971	SHM4 SHM4 (serine hydroxymethyltransferase 4); catalytic/ glycine hydroxymethyltransferase/ pyridoxal phosphate binding	143	51685	3	3
	IPI00542532	MLP423 MLP-like protein 423	142	17044	3	3
	IPI00547629	AT3G52580 40S ribosomal protein S14-3	142	16228	3	3
	IPI00532410	AT3G15000 Uncharacterized protein At3g15000, mitochondrial	139	42843	3	3
	IPI00535189	AT5G02960 40S ribosomal protein S23-2	121	15726	3	3
	IPI00531983	AT4G23670 major latex protein-related / MLP-related	112	17507	3	3
	IPI00530828	AT4G21650 subtilase family protein	108	81429	3	3
	IPI00518373	ARFA1F ADP-ribosylation factor A1F	107	20610	3	3
	IPI00534852	GS2 Glutamine synthetase, chloroplastic/mitochondrial	106	47381	3	2
	IPI00538125	GSTF9 ATGSTF9 (GLUTATHIONE S-TRANSFERASE PHI 9); copper ion binding / glutathione binding / glutathione peroxidase/ glutathione transferase	104	24131	3	2
	IPI00527538	AT5G15490 UDP-glucose 6-dehydrogenase, putative	103	53083	3	3
	IPI00538721	AT1G27400 60S ribosomal protein L17-1	102	19885	3	3
	IPI00538901	AMY3 AMY3 (ALPHA-AMYLASE-LIKE 3); alpha-amylase	100	99780	3	3
	IPI00938697	AT4G14301 unknown protein	99	12372	3	1
	IPI00546577	AT3G05560 60S ribosomal protein L22-2	98	14009	3	3
	IPI00541952	PGY1 60S ribosomal protein L10a-2	91	24409	3	3
	IPI00527600	PSBC photosystem II 44 kDa protein	91	51835	3	2
	IPI00519778	AT3G52990 pyruvate kinase, putative	83	57459	3	3
	IPI00524965	AT4G39200 40S ribosomal protein S25-4	82	12046	3	3
	IPI00544105	AT1G67430 60S ribosomal protein L17-2	79	19842	3	3
	IPI00524378	YAK1 protein kinase family protein	77	105457	3	3
	IPI00526318	AT5G52650 40S ribosomal protein S10-3	73	19539	3	3
	IPI00524453	REN1 REN1 (ROP1 ENHANCER 1); Rho GTPase activator/ Rho GTPase binding / phosphoinositide binding	69	101909	3	3
	IPI00519030	ALB1 Magnesium-chelatase subunit chlD, chloroplastic	67	83232	3	3
	IPI00522535	EIF3C Eukaryotic translation initiation factor 3 subunit C	59	102884	3	2
	IPI00527854	PLDALPHA1 Phospholipase D alpha 1	56	91790	3	3
	IPI00529643	RPL23AB 60S ribosomal protein L23a-2	55	17385	3	3
	IPI00542446	ADK1 Isoform 2 of Adenosine kinase 1	54	33305	3	3
	IPI00545500	SBT1.3 ATSBT1.3 (ARABIDOPSIS THALIANA SUBTILASE 1.3); identical protein binding / serine-type endopeptidase	52	84897	3	2
	IPI00545781	AT3G58110 unknown protein	50	90095	3	3
	IPI00548475	AT2G34480 60S ribosomal protein L18a-2	49	21293	3	3
	IPI00852372	- Putative uncharacterized protein T7P1.14	45	111589	3	1
	IPI00529871	AT3G45880 Phospholipase-like protein	39	48949	3	1
	IPI00539579	PUB14 U-box domain-containing protein 14	38	69354	3	1
	IPI00520428	AT1G50140 ATP binding / ATPase/ nucleoside-triphosphatase/ nucleotide binding	34	113214	3	2
	IPI00539203	AT5G65620 peptidase M3 family protein / thimet oligopeptidase family protein	30	88701	3	3
	IPI00547966	AT4G05350 zinc finger (C3HC4-type RING finger) family protein	27	23298	3	1
	IPI00525992	PUB25 U-box domain-containing protein 25	24	46027	3	1
	IPI00539364	ELF4-L2 Protein ELF4-LIKE 2	80	13401	3	2
	IPI00536753	PUR ALPHA-1 Isoform 2 of Transcription factor Pur-alpha 1	155	32082	2	2
	IPI00535269	AT5G57290 60S acidic ribosomal protein P3-2	149	11856	2	1
	IPI00526512	AT3G63460 WD-40 repeat family protein	131	119641	2	2
	IPI00526642	AT3G54470 Uridine 5~-monophosphate synthase	111	51817	2	2
	IPI00519201	AT1G13880 ELM2 domain-containing protein	107	48399	2	2
	IPI00522228	SUMO1 Small ubiquitin-related modifier 1	102	10969	2	2
	IPI00539619	- AT3g25530/MWL2_15	101	26319	2	2
	IPI00539157	AT4G25550 protein binding	99	22815	2	2
	IPI00544899	XPO1A XPO1A; protein binding / protein transporter/ receptor	99	123164	2	2
	IPI00545621	RSW3 RSW3 (RADIAL SWELLING 3); glucosidase/ hydrolase, hydrolyzing O-glycosyl compounds	95	104209	2	2
	IPI00537926	AT4G13170 60S ribosomal protein L13a-3	95	23614	2	2
	IPI00535973	AT2G05920 subtilase family protein	93	79965	2	2
	IPI00532114	AT3G09500 60S ribosomal protein L35-1	92	14276	2	2
	IPI00528623	UPL1 UPL1 (UBIQUITIN-PROTEIN LIGASE 1); ubiquitin-protein ligase	91	432343	2	2
	IPI00536025	GLDP1 Glycine dehydrogenase [decarboxylating] 2, mitochondrial	91	112853	2	2
	IPI00524343	MDH Malate dehydrogenase, chloroplastic	90	42379	2	2
	IPI00528761	AT3G07110 60S ribosomal protein L13a-1	89	23451	2	2
	IPI00785879	AT3G08947 binding / protein transporter	84	96543	2	1
	IPI00523104	TRX3 Thioredoxin H3	84	13101	2	2
	IPI00516448	AT4G11380 Beta-adaptin-like protein B	83	99309	2	2
	IPI00543892	LTA3 Dihydrolipoyllysine-residue acetyltransferase component 1 of pyruvate dehydrogenase complex, mitochondrial	81	68820	2	2
	IPI00524355	SmD3 SmD3	81	13803	2	2
	IPI00517177	AAC3 ADP,ATP carrier protein 3, mitochondrial	80	40692	2	2
	IPI00517979	UBP13 Ubiquitin carboxyl-terminal hydrolase 13	77	130567	2	2
	IPI00516758	RPL14 50S ribosomal protein L14, chloroplastic	77	13573	2	2
	IPI00545622	PEX5 Peroxisome biogenesis protein 5	76	80861	2	2
	IPI00525357	AT5G44500 small nuclear ribonucleoprotein associated protein B, putative / snRNP-B, putative / Sm protein B, putative	75	26982	2	2
	IPI00519014	EMB2107 EMB2107	74	50805	2	2
	IPI00533310	AT1G48830 40S ribosomal protein S7-1	71	21909	2	2
	IPI00540311	AT2G46520 Exportin-2	70	108588	2	2
	IPI00543590	ACO3 Aconitate hydratase 2, mitochondrial	70	108133	2	2
	IPI00545926	- Putative uncharacterized protein At3g05850	69	87581	2	2
	IPI00536498	PIP1;5 Probable aquaporin PIP1-5	69	30627	2	2
	IPI00524898	AT3G14120 unknown protein	69	125247	2	2
	IPI00540791	DL1 Isoform 1 of Dynamin-related protein 1A	68	68130	2	2
	IPI00534156	AT4G18100 60S ribosomal protein L32-1	68	15493	2	2
	IPI00519846	- Putative uncharacterized protein At3g57410	68	68590	2	2
	IPI00525874	AT3G02080 40S ribosomal protein S19-1	68	15818	2	2
	IPI00546454	AT4G16720 60S ribosomal protein L15-1	67	24224	2	1
	IPI00521995	MUR4 UDP-arabinose 4-epimerase 1	66	46282	2	2
	IPI00524723	DRP3B Isoform 1 of Dynamin-related protein 3B	65	86590	2	2
	IPI00529233	NQR NQR; binding / catalytic/ oxidoreductase/ zinc ion binding	65	67901	2	2
	IPI00531568	AT2G10940 protease inhibitor/seed storage/lipid transfer protein (LTP) family protein	63	29629	2	1
	IPI00518170	AT1G30630 Coatomer subunit epsilon-1	62	32581	2	2
	IPI00531013	AT1G76010 nucleic acid binding	62	37360	2	2
	IPI00530126	AT3G18190 chaperonin, putative	61	57739	2	2
	IPI00540685	TIC110 TIC110	61	112051	2	2
	IPI00525678	AT1G57660;AT1G57860 60S ribosomal protein L21-2	61	18697	2	2
	IPI00535368	ARP4 Actin-related protein 4	61	48905	2	2
	IPI00533843	AT2G34730 WPP domain-associated protein	60	94546	2	2
	IPI00536297	PKP-BETA1 PKP-BETA1 (PLASTIDIC PYRUVATE KINASE BETA SUBUNIT 1); pyruvate kinase	59	63481	2	2
	IPI00537921	RPL15 50S ribosomal protein L15, chloroplastic	59	29689	2	2
	IPI00542391	ADG1 Glucose-1-phosphate adenylyltransferase small subunit, chloroplastic	58	56615	2	2
	IPI00537930	AT2G21130 Peptidyl-prolyl cis-trans isomerase CYP19-2	57	18452	2	2
	IPI00532845	AT1G35680 50S ribosomal protein L21, chloroplastic	56	24024	2	2
	IPI00545568	AT3G54930 Serine/threonine protein phosphatase 2A 57 kDa regulatory subunit B~ epsilon isoform	53	57508	2	2
	IPI00531489	HOS15 HOS15	51	69729	2	2
	IPI00543772	FLR1 FLR1; enzyme inhibitor/ transcription factor binding	50	35785	2	2
	IPI00526113	HA1 ATPase 1, plasma membrane-type	50	104158	2	2
	IPI00530201	IDH-V Isocitrate dehydrogenase [NAD] catalytic subunit 5, mitochondrial	49	40599	2	2
	IPI00517024	RKF2 Cysteine-rich receptor-like protein kinase 1	47	69132	2	2
	IPI00541477	ATMIN7 ATMIN7 (ARABIDOPSIS THALIANA HOPM INTERACTOR 7); guanyl-nucleotide exchange factor/ protein binding	46	194932	2	2
	IPI00517617	AT5G46430 60S ribosomal protein L32-2	45	15465	2	2
	IPI00547010	AT3G24830 60S ribosomal protein L13a-2	43	23444	2	2
	IPI00516966	AT5G41520 40S ribosomal protein S10-2	43	19721	2	2
	IPI00527840	CPSF30 Isoform 1 of Cleavage and polyadenylation specificity factor CPSF30	42	69970	2	2
	IPI00520220	AT4G38780 Splicing factor-like protein	41	273903	2	2
	IPI00529697	AT5G59850;RPS15A 40S ribosomal protein S15a-1	41	14795	2	2
	IPI00524027	SHD Endoplasmin homolog	41	94146	2	2
	IPI00536508	AT4G28990 RNA-binding protein-related	40	39759	2	2
	IPI00526151	- Putative uncharacterized protein T13K14.10	40	154079	2	2
	IPI00523743	AT1G41880 60S ribosomal protein L35a-2	40	12791	2	2
	IPI00543926	MFP1 MAR-binding filament-like protein 1	38	81923	2	2
	IPI00536616	emb1507 emb1507 (embryo defective 1507); ATP binding / ATP-dependent helicase/ helicase/ nucleic acid binding / nucleoside-triphosphatase/ nucleotide binding	37	246950	2	2
	IPI00536907	RPS11-BETA 40S ribosomal protein S11-3	36	17738	2	2
	IPI00526256	AT3G55410 2-oxoglutarate dehydrogenase E1 component, putative / oxoglutarate decarboxylase, putative / alpha-ketoglutaric dehydrogenase, putative	36	115091	2	2
	IPI00531888	AK-HSDH I Bifunctional aspartokinase/homoserine dehydrogenase 1, chloroplastic	35	99341	2	2
	IPI00539618	G6PD6 Glucose-6-phosphate 1-dehydrogenase, cytoplasmic isoform 2	34	59079	2	2
	IPI00537995	ANNAT1 Annexin D1	34	36182	2	2
	IPI00516239	HSP91 HSP91; ATP binding	33	91692	2	2
	IPI01020372	OFP4 F4H5.2 protein	33	54984	2	1
	IPI00528626	alpha-ADR Isoform 1 of AP-2 complex subunit alpha-1	33	112078	2	2
	IPI00516909	- Tropinone reductase homologue (Fragment)	30	11882	2	2
	IPI00524311	- F6N18.1	30	138650	2	1
	IPI00520967	RGP2 UDP-arabinopyranose mutase 2	28	40864	2	2
	IPI00536534	AT5G50760 auxin-responsive family protein	26	20637	2	1
	IPI00517187	- T27D20.2 protein	26	36578	2	1
	IPI00532044	AT3G61550 RING-H2 finger protein ATL68	26	23209	2	1
	IPI00517535	AT1G64110 AAA-type ATPase family protein	24	92493	2	2
	IPI00570567	- Putative uncharacterized protein	21	5272	2	1
	IPI00532867	- Gag/pol polyprotein	19	186282	2	2
	IPI00516475	GUN4 Tetrapyrrole-binding protein, chloroplastic	19	29647	2	1
	IPI00537614	GRP2 GRP2 (GLYCINE RICH PROTEIN 2); double-stranded DNA binding / mRNA binding / nucleic acid binding / single-stranded DNA binding	129	19141	1	1
	IPI00536287	APX1 L-ascorbate peroxidase 1, cytosolic	113	27544	1	1
	IPI00548920	CLPP4 ATP-dependent Clp protease proteolytic subunit 4, chloroplastic	109	31478	1	1
	IPI00549147	LTA2 LTA2; dihydrolipoyllysine-residue acetyltransferase	96	50049	1	1
	IPI00528293	- F20B24.16	89	47028	1	1
	IPI00524780	PAD2 Proteasome subunit alpha type-7-B	88	27307	1	1
	IPI00540033	AT2G47250 Probable pre-mRNA-splicing factor ATP-dependent RNA helicase	83	82601	1	1
	IPI00524684	GCN3 ABC transporter F family member 3	82	79594	1	1
	IPI00526383	AT2G33800 30S ribosomal protein S5, chloroplastic	78	32625	1	1
	IPI00520181	emb1473 50S ribosomal protein L13, chloroplastic	76	26772	1	1
	IPI00539694	AUD1 AUD1; UDP-glucuronate decarboxylase/ catalytic/ dTDP-glucose 4,6-dehydratase	75	49940	1	1
	IPI00521273	AT5G13780 GCN5-related N-acetyltransferase, putative	66	21701	1	1
	IPI00521168	AT2G32060 40S ribosomal protein S12-2	66	15319	1	1
	IPI00540794	AGO4 Protein argonaute 4	66	102776	1	1
	IPI00525540	PTAC17 PTAC17	64	49457	1	1
	IPI00529821	AT3G28790 unknown protein	63	62727	1	1
	IPI00534845	ATPE ATP synthase epsilon chain, chloroplastic	63	14490	1	1
	IPI00526422	ACLA-1 ATP-citrate synthase alpha chain protein 1	62	46649	1	1
	IPI00527941	AT5G11200;AT5G11170 ATP binding / ATP-dependent helicase/ helicase/ nucleic acid binding	61	39068	1	1
	IPI00538689	CAD9 Isoform 2 of Probable cinnamyl alcohol dehydrogenase 9	60	33232	1	1
	IPI00545655	NFS1 Cysteine desulfurase 1, mitochondrial	59	50263	1	1
	IPI00522349	HD1 Histone deacetylase 19	59	55987	1	1
	IPI00527514	HOT5 Alcohol dehydrogenase class-3	59	40673	1	1
	IPI00548101	CRB Uncharacterized protein At1g09340, chloroplastic	58	42593	1	1
	IPI00516913	AT2G43030 50S ribosomal protein L3-1, chloroplastic	58	29345	1	1
	IPI00530245	HCF101 Similarity to nucleotide-binding protein	58	60176	1	1
	IPI00521338	ATS9 19S proteosome subunit 9	58	47144	1	1
	IPI00522947	AT2G45710 40S ribosomal protein S27-1	58	9399	1	1
	IPI00532626	LHCB3 Light-harvesting chlorophyll B-binding protein 3	57	28688	1	1
	IPI00540904	THFS Formate--tetrahydrofolate ligase	57	67759	1	1
	IPI00538987	AT5G53480 importin beta-2, putative	56	96197	1	1
	IPI00516738	RPS9 30S ribosomal protein S9, chloroplastic	55	22563	1	1
	IPI00530498	TPS7 Probable alpha,alpha-trehalose-phosphate synthase [UDP-forming] 7	55	96626	1	1
	IPI00519977	WLIM1 WLIM1; transcription factor/ zinc ion binding	55	21026	1	1
	IPI00533087	MTHFR1 MTHFR1 (METHYLENETETRAHYDROFOLATE REDUCTASE 1); methylenetetrahydrofolate reductase	54	45583	1	1
	IPI00533995	PBA1 Proteasome subunit beta type-6	53	25136	1	1
	IPI00533281	PTAC3 T6K12.12 protein	53	103054	1	1
	IPI00517676	ECT1 protein binding	53	47782	1	1
	IPI00538921	AT1G76550 Phosphofructokinase family protein	52	67516	1	1
	IPI00546934	PSBA Photosystem Q(B) protein	51	38911	1	1
	IPI00539488	AHA10 ATPase 10, plasma membrane-type	51	104749	1	1
	IPI00542876	OMT1 Quercetin 3-O-methyltransferase 1	50	39592	1	1
	IPI00538427	AT5G23540 26S proteasome non-ATPase regulatory subunit 14	49	34332	1	1
	IPI00518742	AT1G15930 40S ribosomal protein S12-1	48	15367	1	1
	IPI00540999	CSI1 binding	48	230562	1	1
	IPI00521820	TIF3B1 Eukaryotic translation initiation factor 3 subunit B	47	81824	1	1
	IPI00517332	Tudor2 tudor domain-containing protein / nuclease family protein	47	107675	1	1
	IPI00525608	AT5G27970 binding	47	180370	1	1
	IPI00527080	AT3G04920 40S ribosomal protein S24-1	47	15363	1	1
	IPI00520108	TPL Protein TOPLESS	47	124220	1	1
	IPI00530372	AT3G08030 unknown protein	47	34679	1	1
	IPI00521214	NDPK1 NDPK1; ATP binding / nucleoside diphosphate kinase	45	18802	1	1
	IPI00523172	emb1138 Isoform 2 of DEAD-box ATP-dependent RNA helicase 3, chloroplastic	45	80951	1	1
	IPI00521837	AT1G01300 aspartyl protease family protein	45	52142	1	1
	IPI00543013	WHY1 WHY1 (WHIRLY 1); DNA binding / telomeric DNA binding	45	29040	1	1
	IPI00518267	AT1G07360 Zinc finger CCCH domain-containing protein 4	45	53554	1	1
	IPI00537286	RPS15 40S ribosomal protein S15-1	44	17118	1	1
	IPI00526898	AT1G14810 semialdehyde dehydrogenase family protein	44	40720	1	1
	IPI00536436	ATPF ATP synthase subunit b, chloroplastic	44	21044	1	1
	IPI00539169	TRN1 TRN1 (TRANSPORTIN 1); protein transporter	44	99572	1	1
	IPI00519310	AT2G34970 eIF4-gamma/eIF5/eIF2-epsilon domain-containing protein	44	81812	1	1
	IPI00525748	AT5G40290 metal-dependent phosphohydrolase HD domain-containing protein	44	51827	1	1
	IPI00518329	SFGH S-formylglutathione hydrolase	43	31635	1	1
	IPI00975271	AT1G58230 WD-40 repeat family protein / beige-related	43	292593	1	1
	IPI00535976	CLPC1 Chaperone protein ClpC1, chloroplastic	42	103388	1	1
	IPI00534160	FER4 Ferritin-4, chloroplastic	42	29011	1	1
	IPI00538669	AT4G10840 kinesin light chain-related	42	66239	1	1
	IPI00529076	AT1G12000 F12F1.13 protein	41	62390	1	1
	IPI00516702	AT3G60470 Putative uncharacterized protein (Fragment)	41	62801	1	1
	IPI00536710	SPK1 SPK1 (SPIKE1); GTP binding / GTPase binding / guanyl-nucleotide exchange factor	41	206698	1	1
	IPI00535514	AT5G57655 Xylose isomerase	40	53686	1	1
	IPI00523656	AT5G55220 trigger factor type chaperone family protein	40	61695	1	1
	IPI00532589	SEC8 Probable exocyst complex component 4	40	116533	1	1
	IPI00526067	GMI1 Emb|CAB66404.1	39	183212	1	1
	IPI00534510	ILA binding	39	284599	1	1
	IPI00516311	RPS4 30S ribosomal protein S4, chloroplastic	39	23226	1	1
	IPI00516341	UBP1A oligouridylate-binding protein, putative	39	47773	1	1
	IPI00526684	AT3G14240 subtilase family protein	38	82532	1	1
	IPI00525202	MC4 Metacaspase-4	38	45455	1	1
	IPI00528276	ATPD ATPD (ATP SYNTHASE DELTA-SUBUNIT GENE); hydrogen ion transporting ATP synthase, rotational mechanism / proton-transporting ATPase, rotational mechanism	38	25653	1	1
	IPI00536932	GME GDP-mannose 3,5-epimerase	38	42731	1	1
	IPI00545039	PHS2 Alpha-glucan phosphorylase, H isozyme	38	95100	1	1
	IPI00538499	CPK2 Calcium-dependent protein kinase 2	37	72208	1	1
	IPI00535786	AT5G43790 Pentatricopeptide repeat-containing protein At5g43790	37	51611	1	1
	IPI00520938	AT2G04520 Nucleic acid-binding, OB-fold-like protein	37	16627	1	1
	IPI00543027	ARK3 Armadillo repeat-containing kinesin-like protein 3	37	100825	1	1
	IPI00524234	AT5G28060 40S ribosomal protein S24-2	36	15410	1	1
	IPI00531614	MDAR6 Isoform 1 of Monodehydroascorbate reductase, chloroplastic	36	53269	1	1
	IPI00545792	UBA1 Ubiquitin-activating enzyme E1 1	36	120175	1	1
	IPI00545949	AT3G48990 AMP-dependent synthetase and ligase family protein	36	55510	1	1
	IPI00517021	AT5G28050 cytidine/deoxycytidylate deaminase family protein	35	19989	1	1
	IPI00523187	LHCA4 Chlorophyll a-b binding protein 4, chloroplastic	35	27716	1	1
	IPI00846410	AT3G63095 unknown protein	35	29490	1	1
	IPI00532735	AT5G26360 chaperonin, putative	35	60301	1	1
	IPI00546571	PME3 Pectinesterase/pectinesterase inhibitor 3	34	64216	1	1
	IPI00524474	CAND1 Isoform 1 of Cullin-associated NEDD8-dissociated protein 1	34	134811	1	1
	IPI00526554	AT4G29390;AT5G56670;AT2G19750 40S ribosomal protein S30	34	6883	1	1
	IPI00540937	AT5G47690 binding	34	181097	1	1
	IPI00543409	ACC1 Acetyl-CoA carboxylase 1	33	251223	1	1
	IPI00526726	AT3G02560 40S ribosomal protein S7-2	33	22182	1	1
	IPI00527830	UGP1 Probable UTP--glucose-1-phosphate uridylyltransferase 2	33	51706	1	1
	IPI00547002	POR C Protochlorophyllide reductase C, chloroplastic	33	43856	1	1
	IPI00517114	RPN12b 26S proteasome non-ATPase regulatory subunit RPN12B	33	26715	1	1
	IPI00542386	TRI TRI (tropinone reductase); binding / catalytic/ oxidoreductase	33	27644	1	1
	IPI00542959	AL2 PHD finger protein ALFIN-LIKE 2	33	27814	1	1
	IPI00539520	AT1G06530 myosin heavy chain-related	32	36097	1	1
	IPI00529692	APX4 Thylakoid lumenal 29 kDa protein, chloroplastic	32	37911	1	1
	IPI00527844	AT5G41950 binding	32	62359	1	1
	IPI00538713	AT1G34070 unknown protein	32	35267	1	1
	IPI00539431	AT3G03305 Putative metallophosphoesterase At3g03305	32	84693	1	1
	IPI00519624	AT5G50900 armadillo/beta-catenin repeat family protein	32	59233	1	1
	IPI00544566	RPL27AB 60S ribosomal protein L27a-2	31	16282	1	1
	IPI00525119	AT2G36690 oxidoreductase, 2OG-Fe(II) oxygenase family protein	31	41922	1	1
	IPI00521413	AT4G01310 50S ribosomal protein L5, chloroplastic	30	28326	1	1
	IPI00540332	ATGA2OX1 Gibberellin 2-beta-dioxygenase 1	30	36709	1	1
	IPI00534524	AT5G08570 pyruvate kinase, putative	30	54941	1	1
	IPI00533416	SRPK4 SRPK4 (Ser/Arg-rich protein kinase 4); kinase/ protein kinase	30	59356	1	1
	IPI00518265	QUL2 Isoform 2 of Probable methyltransferase PMT5	30	66933	1	1
	IPI00524294	ASN2 ASN2 (ASPARAGINE SYNTHETASE 2); asparagine synthase	30	65117	1	1
	IPI00521158	AT4G10520 subtilase family protein	30	80619	1	1
	IPI00544271	AT5G54600 50S ribosomal protein L24, chloroplastic	30	21963	1	1
	IPI00521506	S6K2 Serine/threonine-protein kinase AtPK2/AtPK19	30	53004	1	1
	IPI00529344	rpl2;RPL2.2;RPL2.1 50S ribosomal protein L2, chloroplastic	30	29846	1	1
	IPI00520743	- Copia-like polyprotein	29	155443	1	1
	IPI00543500	AT3G03570 unknown protein	29	68591	1	1
	IPI00519790	J2 Chaperone protein dnaJ 2	29	46409	1	1
	IPI00547255	AGD2 LL-diaminopimelate aminotransferase, chloroplastic	29	50364	1	1
	IPI00524184	AT3G60300 RWD domain-containing protein	29	41193	1	1
	IPI00538194	AT2G44060 late embryogenesis abundant family protein / LEA family protein	29	36014	1	1
	IPI00529170	PBF1 Proteasome subunit beta type-1	28	24628	1	1
	IPI00517583	PYL7 Abscisic acid receptor PYL7	28	23661	1	1
	IPI00528064	AT3G23020 Pentatricopeptide repeat-containing protein At3g23020	28	95257	1	1
	IPI00535134	AT1G60095 jacalin lectin family protein	28	59095	1	1
	IPI00548815	AT5G51110 4-alpha-hydroxytetrahydrobiopterin dehydratase	28	23882	1	1
	IPI00535263	AT3G10030 aspartate/glutamate/uridylate kinase family protein	27	59211	1	1
	IPI00536091	AT1G22410 2-dehydro-3-deoxyphosphoheptonate aldolase, putative / 3-deoxy-D-arabino-heptulosonate 7-phosphate synthase, putative / DAHP synthetase, putative	27	58290	1	1
	IPI00544186	AT1G49360 F-box protein At1g49360	27	55232	1	1
	IPI00524759	GER3 Germin-like protein subfamily 3 member 3	27	21822	1	1
	IPI00516824	MGD1 Isoform 2 of Monogalactosyldiacylglycerol synthase 1, chloroplastic	27	55401	1	1
	IPI00547610	PSAN Isoform 1 of Photosystem I reaction center subunit N, chloroplastic	26	18417	1	1
	IPI00539833	FTSZ2-1 Cell division protein ftsZ homolog 2-1, chloroplastic	26	50690	1	1
	IPI00542179	FBR12 Eukaryotic translation initiation factor 5A-2	26	17129	1	1
	IPI00518706	PAA2 Proteasome subunit alpha type-6-B	25	27333	1	1
	IPI00522176	AT1G63660 GMP synthase (glutamine-hydrolyzing), putative / glutamine amidotransferase, putative	25	59278	1	1
	IPI00517052	AT1G10900 Phosphatidylinositol-4-phosphate 5-kinase 7	25	85900	1	1
	IPI00534551	AT1G09310 unknown protein	25	19935	1	1
	IPI00531985	AT1G09730 Probable ubiquitin-like-specific protease 2B	25	111908	1	1
	IPI00521561	PSAA Photosystem I P700 chlorophyll a apoprotein A1	24	83178	1	1
	IPI00547202	AT1G03390 transferase family protein	24	52052	1	1
	IPI00534595	U2A~ U2 small nuclear ribonucleoprotein A~	24	28024	1	1
	IPI00523493	AT5G43960 nuclear transport factor 2 (NTF2) family protein / RNA recognition motif (RRM)-containing protein	23	50091	1	1
	IPI00542397	DEGP2 Protease Do-like 2, chloroplastic	23	66760	1	1
	IPI00538289	RECQ4A ATP-dependent DNA helicase Q-like 4A	22	133229	1	1
	IPI00527352	MOD1 MOD1 (MOSAIC DEATH 1); enoyl-[acyl-carrier-protein] reductase (NADH)/ enoyl-[acyl-carrier-protein] reductase/ oxidoreductase	22	41188	1	1
	IPI00538787	RH1 DEAD-box ATP-dependent RNA helicase 1	22	57679	1	1
	IPI00528669	AT5G20950 glycosyl hydrolase family 3 protein	22	67883	1	1
	IPI00548726	AT3G61240 DEAD-box ATP-dependent RNA helicase 12	22	56739	1	1
	IPI00517773	AT4G39280 Probable phenylalanyl-tRNA synthetase alpha chain	22	55757	1	1
	IPI00538321	APG1 APG1 (ALBINO OR PALE GREEN MUTANT 1); 2-methyl-6-phytyl-1,4-benzoquinone methyltransferase/ S-adenosylmethionine-dependent methyltransferase/ methyltransferase	22	37903	1	1
	IPI00526405	FER3 Ferritin-3, chloroplastic	22	28819	1	1
	IPI00517249	HTA10 Probable histone H2A.1	22	13926	1	1
	IPI00516821	ATR Serine/threonine-protein kinase ATR	22	302172	1	1
	IPI00517326	ARP9 Isoform 1 of Actin-related protein 9	21	66428	1	1
	IPI00544704	AT5G58410 E3 ubiquitin-protein ligase listerin	21	208612	1	1
	IPI00535346	AT3G42850 galactokinase, putative	21	105669	1	1
	IPI00540205	SKP1 SKP1-like protein 1A	21	17846	1	1
	IPI00541617	AT4G39230 isoflavone reductase, putative	21	34051	1	1
	IPI00528074	SPS1F ATSPS1F (sucrose phosphate synthase 1F); sucrose-phosphate synthase/ transferase, transferring glycosyl groups	20	117247	1	1
	IPI00528696	AT3G01340 protein transport protein SEC13 family protein / WD-40 repeat family protein	20	32610	1	1
	IPI00524564	PDIL1-3 Isoform 1 of Protein disulfide isomerase-like 1-3	19	64172	1	1
	IPI00540972	SNF4 Isoform 1 of Sucrose nonfermenting 4-like protein	19	53433	1	1
	IPI00545294	PPME1 Pectinesterase PPME1	19	39117	1	1
	IPI00538963	AT5G16130 40S ribosomal protein S7-3	17	22047	1	1
	IPI00535824	FLA1 Fasciclin-like arabinogalactan protein 1	17	44821	1	1
	IPI00527370	ASE1 ATASE1 (GLN PHOSPHORIBOSYL PYROPHOSPHATE AMIDOTRANSFERASE 1); amidophosphoribosyltransferase	17	61803	1	1
	IPI00530627	MPPBETA Isoform 2 of Probable mitochondrial-processing peptidase subunit beta	17	59575	1	1
	IPI00519284	- Putative uncharacterized protein T6G15.20	17	29238	1	1
	IPI00536574	RPOA DNA-directed RNA polymerase subunit alpha	17	38113	1	1
	IPI00532751	RBE Probable transcriptional regulator RABBIT EARS	16	25321	1	1
	IPI00530477	- Type 2 peroxiredoxin, putative	16	17401	1	1
	IPI00516775	AT2G47330 DEAD-box ATP-dependent RNA helicase 24	16	82999	1	1
	IPI00538170	AT3G15970 Ran-binding protein 1 domain-containing protein / RanBP1 domain-containing protein	16	49079	1	1
	IPI00520155	XIC XIC; motor/ protein binding	16	174516	1	1
	IPI00534382	ROC5 Peptidyl-prolyl cis-trans isomerase CYP18-4	16	18366	1	1
	IPI00519944	AT3G55810 pyruvate kinase, putative	15	52873	1	1
	IPI00533221	AT5G48790 unknown protein	15	35837	1	1
	IPI00522234	TTN1 TTN1 (TITAN 1); tubulin binding	15	139827	1	1
	IPI00521189	CHR5 Putative chromodomain-helicase-DNA-binding protein	15	198575	1	1
	IPI00524760	CPNIFS Cysteine desulfurase 2, chloroplastic	15	50454	1	1
	IPI00529610	CLPR1 ATP-dependent Clp protease proteolytic subunit-related protein 1, chloroplastic	14	42600	1	1
	IPI00518189	sks5 sks5 (SKU5 Similar 5); copper ion binding / oxidoreductase	14	60003	1	1

[truncated: 4 more sheets: LD sdg26, SDG26 fld, APRF1 fld, APRF1 ld]
