# Supplementary material for: Characterization of an autonomous pathway complex that promotes flowering in Arabidopsis
Source: Nucleic Acids Res. 2022 Jun 29;50(13):7380–95. doi: 10.1093/nar/gkac551 (PMC9303297; doi:10.1093/nar/gkac551)
Supplement: gkac551_Supplemental_Files [file gkac551_supplemental_files.zip › Dataset 2.xlsx]

## Sheet: List of Dataset 2
Dataset 2. DEGs in the APC complex mutants as identified by RNA-seq.
Dataset 2-1. Downregulated genes in the efl2/4 mutant.
Dataset 2-2. Upregulated genes in the efl2/4 mutant.
Dataset 2-3. Downregulated genes in the fld mutant.
Dataset 2-4. Upregulated genes in the fld mutant.
Dataset 2-5. Downregulated genes in the ld mutant.
Dataset 2-6. Upregulated genes in the ld mutant.
Dataset 2-7. Downregulated genes in the sdg26 aprf1 mutant.
Dataset 2-8. Upregulated genes in the sdg26 aprf1 mutant.

## Sheet: efl down
Dataset 2-1. Downregulated genes in the efl2/4 mutant.
test_id	col_1	col_2	elf4l2l4.xls_1	elf4l2l4.xls_2	normalized_reads_Col-1	normalized_reads_Col-2	normalized_reads_mutant-1	normalized_reads_mutant-2	logFC	PValue	FDR	Gene_Name	Gene_Description
AT1G03410	col_1	col_2	elf4l2l4.xls_1	elf4l2l4.xls_2	44.391	69.5467	19.9352	30.0401	-1.1853	0.00163511	0.280586	Sadhu4-2	hypothetical protein
AT1G05035	col_1	col_2	elf4l2l4.xls_1	elf4l2l4.xls_2	7.07	13.9147	0	4.0043	-2.32255	0.00371767	0.480286	AT1G05040	UBA-like domain protein
AT1G06963	col_1	col_2	elf4l2l4.xls_1	elf4l2l4.xls_2	8.06928	8.94007	2.99305	0.000508765	-2.41028	0.00543678	0.616396	AT1G36105	hypothetical protein
AT1G07367	col_1	col_2	elf4l2l4.xls_1	elf4l2l4.xls_2	64.5259	51.6406	14.9531	18.0247	-1.8087	6.29907e-07	0.000578442	AT1G47405	hypothetical protein
AT1G07373	col_1	col_2	elf4l2l4.xls_1	elf4l2l4.xls_2	94.7527	49.6369	20.9362	22.0308	-1.74264	1.5343e-05	0.00854603	AT1G47410	hypothetical protein
AT1G10300	col_1	col_2	elf4l2l4.xls_1	elf4l2l4.xls_2	33.3013	58.6234	5.97833	12.0152	-2.33751	8.43095e-07	0.000716146	AT1G10300	Nucleolar GTP-binding protein
AT1G12610	col_1	col_2	elf4l2l4.xls_1	elf4l2l4.xls_2	16.115	4.95283	0	4.0043	-2.32645	0.00734496	0.727579	DDF1	Integrase-type DNA-binding superfamily protein
AT1G13470	col_1	col_2	elf4l2l4.xls_1	elf4l2l4.xls_2	54.4387	39.7189	7.97453	10.0136	-2.37177	2.58676e-08	3.2552e-05	AT1G13470	hypothetical protein (DUF1262)
AT1G13608	col_1	col_2	elf4l2l4.xls_1	elf4l2l4.xls_2	23.186	17.8725	5.98543	1.00276	-2.51144	2.59837e-05	0.0135823	AT1G13608	Defensin-like (DEFL) family protein
AT1G13609	col_1	col_2	elf4l2l4.xls_1	elf4l2l4.xls_2	1786.78	695.234	452.677	90.1408	-2.19259	0.000160162	0.0585141	AT1G13609	Defensin-like (DEFL) family protein
AT1G14185	col_1	col_2	elf4l2l4.xls_1	elf4l2l4.xls_2	50.4143	44.6921	26.9232	18.0274	-1.07667	0.00266015	0.398166	AT1G14185	Glucose-methanol-choline (GMC) oxidoreductase family protein
AT1G14880	col_1	col_2	elf4l2l4.xls_1	elf4l2l4.xls_2	56.4094	8.90346	0.996116	2.0026	-4.33626	9.25686e-06	0.00582445	PCR1	PLANT CADMIUM RESISTANCE 1
AT1G15010	col_1	col_2	elf4l2l4.xls_1	elf4l2l4.xls_2	37.3033	30.7849	15.9534	13.0192	-1.22524	0.00235421	0.361941	AT1G15010	mediator of RNA polymerase II transcription subunit
AT1G21240	col_1	col_2	elf4l2l4.xls_1	elf4l2l4.xls_2	28.2324	25.822	10.9667	11.0156	-1.28827	0.00307886	0.418441	WAK3	wall associated kinase 3
AT1G23935	col_1	col_2	elf4l2l4.xls_1	elf4l2l4.xls_2	111.914	84.4139	46.8594	45.0638	-1.09246	0.000250531	0.0842801
AT1G24147	col_1	col_2	elf4l2l4.xls_1	elf4l2l4.xls_2	220.844	241.369	118.653	76.1114	-1.2457	5.0388e-06	0.00349395	AT1G24147	transmembrane protein
AT1G24807	col_1	col_2	elf4l2l4.xls_1	elf4l2l4.xls_2	24.1583	0	5.55112e-17	5.55112e-17	-6.61043	0.0027698	0.404107	AT1G24807	Glutamine amidotransferase type 1 family protein
AT1G26380	col_1	col_2	elf4l2l4.xls_1	elf4l2l4.xls_2	44.381	56.6253	8.9648	26.0322	-1.52281	0.000444535	0.126924	AT1G26380	FAD-binding Berberine family protein
AT1G26390	col_1	col_2	elf4l2l4.xls_1	elf4l2l4.xls_2	26.1792	2.95771	0	3.00326	-3.17804	0.00421116	0.531717	AT1G26390	FAD-binding Berberine family protein
AT1G26420	col_1	col_2	elf4l2l4.xls_1	elf4l2l4.xls_2	32.2875	50.6721	18.9449	15.0222	-1.28231	0.00142829	0.263509	AT1G26420	FAD-binding Berberine family protein
AT1G29600	col_1	col_2	elf4l2l4.xls_1	elf4l2l4.xls_2	45.3793	46.6841	21.9358	18.0264	-1.19884	0.000757378	0.182507	AT1G29600	Zinc finger C-x8-C-x5-C-x3-H type family protein
AT1G32350	col_1	col_2	elf4l2l4.xls_1	elf4l2l4.xls_2	10.0808	7.94273	0.996737	1.00153	-3.02234	0.00101142	0.221709	AOX1D	alternative oxidase 1D
AT1G34060	col_1	col_2	elf4l2l4.xls_1	elf4l2l4.xls_2	149.256	184.76	79.7642	64.0922	-1.21391	7.23751e-06	0.00482174	AT1G34060	Pyridoxal phosphate (PLP)-dependent transferases superfamily protein
AT1G47395	col_1	col_2	elf4l2l4.xls_1	elf4l2l4.xls_2	351.876	179.744	155.548	78.1166	-1.18512	0.00151163	0.266117	AT1G47395	hypothetical protein
AT1G52820	col_1	col_2	elf4l2l4.xls_1	elf4l2l4.xls_2	71.5936	68.5331	23.9231	35.047	-1.24527	0.000127514	0.0497994	AT1G52820	2-oxoglutarate (2OG) and Fe(II)-dependent oxygenase superfamily protein
AT1G55700	col_1	col_2	elf4l2l4.xls_1	elf4l2l4.xls_2	9.08077	11.9225	0.99504	4.00471	-2.01869	0.00639649	0.683438	AT1G55700	Cysteine/Histidine-rich C1 domain family protein
AT1G55980	col_1	col_2	elf4l2l4.xls_1	elf4l2l4.xls_2	11.1002	15.898	1.99192	5.00615	-1.91161	0.00334894	0.44448	AT1G55980	FAD/NAD(P)-binding oxidoreductase family protein
AT1G61750	col_1	col_2	elf4l2l4.xls_1	elf4l2l4.xls_2	15.1395	24.8425	5.9811	7.00966	-1.60406	0.00264201	0.398166	AT1G61750	Receptor-like protein kinase-related family protein
AT1G64590	col_1	col_2	elf4l2l4.xls_1	elf4l2l4.xls_2	83.6958	82.4401	27.9136	33.0455	-1.44278	2.54005e-06	0.00196144	AT1G64590	NAD(P)-binding Rossmann-fold superfamily protein
AT1G65480	col_1	col_2	elf4l2l4.xls_1	elf4l2l4.xls_2	51.438	62.5834	10.9673	10.0145	-2.4283	5.49269e-10	9.33125e-07	FT	PEBP (phosphatidylethanolamine-binding protein) family protein
AT1G65790	col_1	col_2	elf4l2l4.xls_1	elf4l2l4.xls_2	42.3947	102.345	18.9339	41.0531	-1.26706	0.00882856	0.812921	RK1	receptor kinase 1
AT1G66465	col_1	col_2	elf4l2l4.xls_1	elf4l2l4.xls_2	11.1043	18.8815	2.99074	3.00434	-2.27617	0.000555969	0.150843	AT1G66460	Protein kinase superfamily protein
AT1G68620	col_1	col_2	elf4l2l4.xls_1	elf4l2l4.xls_2	37.2955	24.8196	15.9559	9.01455	-1.3055	0.0033964	0.447285	AT1G68620	alpha/beta-Hydrolases superfamily protein
AT1G75945	col_1	col_2	elf4l2l4.xls_1	elf4l2l4.xls_2	283.338	220.491	0.991776	12.0134	-5.25019	2.98149e-37	2.53255e-33	SKP1	S phase kinase-associated protein 1
AT1G78955	col_1	col_2	elf4l2l4.xls_1	elf4l2l4.xls_2	33.2768	32.7769	15.9528	14.0203	-1.13333	0.00428791	0.531717	CAMS1	camelliol C synthase 1
AT1G79260	col_1	col_2	elf4l2l4.xls_1	elf4l2l4.xls_2	224.863	203.614	48.8504	56.0778	-2.02722	2.41644e-14	8.21034e-11	AT1G79260	nitrobindin heme-binding domain protein
AT1G79680	col_1	col_2	elf4l2l4.xls_1	elf4l2l4.xls_2	8.0833	18.8859	0.995556	3.00365	-2.68083	0.00046648	0.130988	WAKL10	WALL ASSOCIATED KINASE (WAK)-LIKE 10
AT2G06355	col_1	col_2	elf4l2l4.xls_1	elf4l2l4.xls_2	4.04761	12.9251	1.99445	1.00182	-2.40835	0.0081184	0.769093	RLP18	miscRNA
AT2G14247	col_1	col_2	elf4l2l4.xls_1	elf4l2l4.xls_2	670.479	182.698	180.47	105.154	-1.57805	0.000874598	0.200785	AT2G14247	Expressed protein
AT2G15042	col_1	col_2	elf4l2l4.xls_1	elf4l2l4.xls_2	64.5749	128.165	30.9043	37.051	-1.50069	9.26618e-05	0.0374806	AT2G15042	Leucine-rich repeat (LRR) family protein
AT2G17740	col_1	col_2	elf4l2l4.xls_1	elf4l2l4.xls_2	15.1196	10.9202	0.994558	5.00576	-2.07297	0.00237694	0.363789	AT2G17740	Cysteine/Histidine-rich C1 domain family protein
AT2G18660	col_1	col_2	elf4l2l4.xls_1	elf4l2l4.xls_2	28.2284	22.8391	11.9649	10.0147	-1.20654	0.00675794	0.702185	PNP-A	plant natriuretic peptide A
AT2G19060	col_1	col_2	elf4l2l4.xls_1	elf4l2l4.xls_2	8.08447	19.8804	1.99192	5.00615	-1.96206	0.0045744	0.557077	AT2G19060	SGNH hydrolase-type esterase superfamily protein
AT2G24850	col_1	col_2	elf4l2l4.xls_1	elf4l2l4.xls_2	85.7204	96.3522	43.8692	40.0571	-1.11507	0.000132515	0.0507294	TAT3	tyrosine aminotransferase 3
AT2G25470	col_1	col_2	elf4l2l4.xls_1	elf4l2l4.xls_2	5.05063	9.93933	0	1.00119	-3.60992	0.00119228	0.243687	RLP21	receptor like protein 21
AT2G25540	col_1	col_2	elf4l2l4.xls_1	elf4l2l4.xls_2	13.1044	9.92809	4.9877	1.00255	-1.8982	0.00692335	0.702193	CESA10	cellulose synthase A catalytic subunit 3 UDP-forming-like protein
AT2G26010	col_1	col_2	elf4l2l4.xls_1	elf4l2l4.xls_2	248.08	309.913	42.8606	78.1047	-2.20349	4.9291e-13	1.52251e-09	PDF1.3	plant defensin 1.3
AT2G26560	col_1	col_2	elf4l2l4.xls_1	elf4l2l4.xls_2	84.7666	251.356	30.8912	87.1139	-1.50781	0.00400459	0.510489	PLA2A	phospholipase A 2A
AT2G29350	col_1	col_2	elf4l2l4.xls_1	elf4l2l4.xls_2	156.227	44.6488	26.9122	44.0587	-1.49803	0.00431417	0.533027	SAG13	senescence-associated gene 13
AT2G30750	col_1	col_2	elf4l2l4.xls_1	elf4l2l4.xls_2	163.323	95.3268	44.8585	65.0885	-1.23226	0.000312548	0.0992472	CYP71A12	cytochrome P450 family 71 polypeptide
AT2G32160	col_1	col_2	elf4l2l4.xls_1	elf4l2l4.xls_2	141.181	155.948	39.8752	53.0725	-1.6741	2.7327e-09	4.42138e-06	AT2G32160	S-adenosyl-L-methionine-dependent methyltransferases superfamily protein
AT2G32290	col_1	col_2	elf4l2l4.xls_1	elf4l2l4.xls_2	355.922	215.51	168.509	87.1292	-1.15967	0.000647115	0.164082	BAM6	beta-amylase 6
AT2G35980	col_1	col_2	elf4l2l4.xls_1	elf4l2l4.xls_2	42.3522	41.7162	13.9516	27.0349	-1.03218	0.00757638	0.741852	YLS9	Late embryogenesis abundant (LEA) hydroxyproline-rich glycoprotein family
AT2G41240	col_1	col_2	elf4l2l4.xls_1	elf4l2l4.xls_2	1546.75	371.412	264.238	63.101	-2.55018	5.71654e-05	0.025412	BHLH100	basic helix-loop-helix protein 100
AT2G41480	col_1	col_2	elf4l2l4.xls_1	elf4l2l4.xls_2	53.4851	116.249	33.8954	40.0553	-1.19596	0.00279648	0.404107	AT2G41480	peroxidase superfamily protein
AT2G43620	col_1	col_2	elf4l2l4.xls_1	elf4l2l4.xls_2	100.867	157.953	28.9034	56.074	-1.6041	1.11624e-05	0.00650265	AT2G43620	Chitinase family protein
AT2G45660	col_1	col_2	elf4l2l4.xls_1	elf4l2l4.xls_2	269.25	310.902	31.9079	23.0343	-3.39441	7.63796e-31	5.1903e-27	AGL20	AGAMOUS-like 20
AT2G46440	col_1	col_2	elf4l2l4.xls_1	elf4l2l4.xls_2	466.882	461.869	195.404	268.373	-1.00151	1.6366e-05	0.00882646	CNGC11	cyclic nucleotide-gated channels
AT2G46790	col_1	col_2	elf4l2l4.xls_1	elf4l2l4.xls_2	4.03414	3.97241	5.55112e-17	5.55112e-17	-5.0455	0.00982534	0.876209	PRR9	pseudo-response regulator 9
AT3G01345	col_1	col_2	elf4l2l4.xls_1	elf4l2l4.xls_2	46.3506	17.8539	5.9811	7.00966	-2.28324	7.47375e-05	0.0321437	AT3G01345	Expressed protein
AT3G04355	col_1	col_2	elf4l2l4.xls_1	elf4l2l4.xls_2	5.03862	2.97631	5.55112e-17	5.55112e-17	-5.04586	0.00996739	0.884235	AT3G22945	miscRNA
AT3G05650	col_1	col_2	elf4l2l4.xls_1	elf4l2l4.xls_2	144.247	297.03	59.8041	136.183	-1.16981	0.00425536	0.531717	RLP32	receptor like protein 32
AT3G05660	col_1	col_2	elf4l2l4.xls_1	elf4l2l4.xls_2	87.7709	173.858	18.9287	61.0779	-1.70601	0.000443208	0.126924	RLP33	receptor like protein 33
AT3G05945	col_1	col_2	elf4l2l4.xls_1	elf4l2l4.xls_2	212.786	265.216	6.98006	5.00774	-5.2882	3.84881e-43	4.35903e-39	AT3G29647	hypothetical protein
AT3G05955	col_1	col_2	elf4l2l4.xls_1	elf4l2l4.xls_2	4.03766	5.96196	5.55112e-17	5.55112e-17	-5.35834	0.00283938	0.404107	AT3G29755	hypothetical protein
AT3G10150	col_1	col_2	elf4l2l4.xls_1	elf4l2l4.xls_2	74.5757	28.7733	21.9386	13.0205	-1.55705	0.00205382	0.332298	PAP16	purple acid phosphatase 16
AT3G12900	col_1	col_2	elf4l2l4.xls_1	elf4l2l4.xls_2	17.1238	5.9461	1.99374	2.00293	-2.45613	0.0022943	0.360557	AT3G12900	2-oxoglutarate (2OG) and Fe(II)-dependent oxygenase superfamily protein
AT3G15270	col_1	col_2	elf4l2l4.xls_1	elf4l2l4.xls_2	15.1359	21.8594	5.9805	8.01076	-1.38767	0.00854756	0.792449	SPL5	squamosa promoter binding protein-like 5
AT3G23010	col_1	col_2	elf4l2l4.xls_1	elf4l2l4.xls_2	59.4892	52.6379	18.9408	23.0315	-1.41223	4.07432e-05	0.0192268	RLP36	receptor like protein 36
AT3G23120	col_1	col_2	elf4l2l4.xls_1	elf4l2l4.xls_2	100.861	142.055	38.8737	68.0912	-1.18162	0.000393201	0.118228	RLP38	receptor like protein 38
AT3G24540	col_1	col_2	elf4l2l4.xls_1	elf4l2l4.xls_2	18.14	10.9169	3.98709	5.00684	-1.66405	0.0066973	0.702185	PERK3	Protein kinase superfamily protein
AT3G28540	col_1	col_2	elf4l2l4.xls_1	elf4l2l4.xls_2	183.518	161.895	81.755	77.1091	-1.11921	1.12915e-05	0.00650265	AT3G28540	P-loop containing nucleoside triphosphate hydrolases superfamily protein
AT3G28890	col_1	col_2	elf4l2l4.xls_1	elf4l2l4.xls_2	7.06419	9.93619	0.996116	2.0026	-2.40976	0.00531727	0.612423	RLP43	receptor like protein 43
AT3G33528	col_1	col_2	elf4l2l4.xls_1	elf4l2l4.xls_2	43.3506	33.7624	5.55112e-17	5.55112e-17	-8.27333	3.00277e-17	1.27531e-13	AT3G33528	hypothetical protein
AT3G45430	col_1	col_2	elf4l2l4.xls_1	elf4l2l4.xls_2	63.5144	47.6653	24.9267	21.0306	-1.26958	0.000291993	0.0953947	AT3G45430	Concanavalin A-like lectin protein kinase family protein
AT3G47480	col_1	col_2	elf4l2l4.xls_1	elf4l2l4.xls_2	113.925	78.4503	40.8723	54.0739	-1.0167	0.00143477	0.263509	AT3G47480	Calcium-binding EF-hand family protein
AT3G49620	col_1	col_2	elf4l2l4.xls_1	elf4l2l4.xls_2	84.6921	67.5318	18.9359	35.0458	-1.49144	2.64449e-05	0.0136139	DIN11	2-oxoglutarate (2OG) and Fe(II)-dependent oxygenase superfamily protein
AT3G50770	col_1	col_2	elf4l2l4.xls_1	elf4l2l4.xls_2	117.948	67.5169	46.8602	43.0613	-1.04214	0.00251104	0.38259	CML41	calmodulin-like 41
AT3G51075	col_1	col_2	elf4l2l4.xls_1	elf4l2l4.xls_2	24.1882	14.8884	7.97772	5.00801	-1.57019	0.0036142	0.470496	AT3G51075	ncRNA
AT3G56970	col_1	col_2	elf4l2l4.xls_1	elf4l2l4.xls_2	324.655	176.768	49.8626	20.0334	-2.83827	7.0007e-12	1.98219e-08	bHLH38	basic helix-loop-helix (bHLH) DNA-binding superfamily protein
AT3G56980	col_1	col_2	elf4l2l4.xls_1	elf4l2l4.xls_2	403.302	205.569	76.791	18.0336	-2.67982	1.64771e-07	0.000180595	bHLH39	basic helix-loop-helix (bHLH) DNA-binding superfamily protein
AT3G61930	col_1	col_2	elf4l2l4.xls_1	elf4l2l4.xls_2	33.2668	24.8231	10.9667	11.0156	-1.39142	0.00146635	0.265528	AT3G61930	hypothetical protein
AT3G62760	col_1	col_2	elf4l2l4.xls_1	elf4l2l4.xls_2	73.6031	61.5746	25.9161	40.0536	-1.03221	0.0019425	0.321165	ATGSTF13	Glutathione S-transferase family protein
AT3G62960	col_1	col_2	elf4l2l4.xls_1	elf4l2l4.xls_2	10.0808	7.94273	3.99082	0.000670616	-2.10513	0.00959826	0.85821	AT3G62960	Thioredoxin superfamily protein
AT4G03450	col_1	col_2	elf4l2l4.xls_1	elf4l2l4.xls_2	25.2124	26.8194	9.97231	6.00967	-1.68724	0.000322878	0.101578	AT4G03450	Ankyrin repeat family protein
AT4G04223	col_1	col_2	elf4l2l4.xls_1	elf4l2l4.xls_2	68.5831	85.4307	24.9217	32.0437	-1.43121	1.03949e-05	0.00630693	AT4G04223	ncRNA
AT4G06340	col_1	col_2	elf4l2l4.xls_1	elf4l2l4.xls_2	9.07922	10.9279	0.996116	2.0026	-2.64127	0.00132999	0.251051	AT4G15820	ABC subfamily C protein
AT4G09430	col_1	col_2	elf4l2l4.xls_1	elf4l2l4.xls_2	6.05429	7.94833	0	1.00119	-3.51264	0.00180359	0.304879	AT4G09430	disease resistance protein (TIR-NBS-LRR class)
AT4G11910	col_1	col_2	elf4l2l4.xls_1	elf4l2l4.xls_2	89.7142	49.6391	25.9183	34.0463	-1.21302	0.00147081	0.265528	AT4G11910	STAY-GREEN-like protein
AT4G19430	col_1	col_2	elf4l2l4.xls_1	elf4l2l4.xls_2	11.0893	8.93603	0	2.00222	-3.17225	0.000392468	0.118228	AT4G19430	hypothetical protein
AT4G20450	col_1	col_2	elf4l2l4.xls_1	elf4l2l4.xls_2	35.3011	41.7224	17.9468	16.0231	-1.17529	0.00198331	0.323976	AT4G20450	Leucine-rich repeat protein kinase family protein
AT4G21380	col_1	col_2	elf4l2l4.xls_1	elf4l2l4.xls_2	132.112	160.92	53.8338	67.0925	-1.27536	4.02404e-06	0.00288196	RK3	receptor kinase 3
AT4G23140	col_1	col_2	elf4l2l4.xls_1	elf4l2l4.xls_2	56.4824	71.525	13.9478	38.0481	-1.29585	0.00198028	0.323976	CRK6	cysteine-rich RLK (RECEPTOR-like protein kinase) 6
AT4G32510	col_1	col_2	elf4l2l4.xls_1	elf4l2l4.xls_2	23.2113	38.7524	10.9679	9.01333	-1.62101	0.000443022	0.126924	AT4G32510	HCO3- transporter family
AT4G34790	col_1	col_2	elf4l2l4.xls_1	elf4l2l4.xls_2	12.1246	30.8127	5.98239	5.00745	-1.94233	0.00125956	0.244992	AT4G34790	SAUR-like auxin-responsive protein family
AT4G36700	col_1	col_2	elf4l2l4.xls_1	elf4l2l4.xls_2	17.1614	31.8002	1.99309	3.00401	-3.23014	4.23793e-07	0.000411406	AT4G36700	RmlC-like cupins superfamily protein
AT4G37990	col_1	col_2	elf4l2l4.xls_1	elf4l2l4.xls_2	11.0817	4.95796	0.996737	1.00153	-2.85569	0.00323141	0.433967	ELI3-2	cinnamyl alcohol dehydrogenase 8
AT5G00790	col_1	col_2	elf4l2l4.xls_1	elf4l2l4.xls_2	8.06002	3.96702	0	1.00119	-3.29547	0.00572455	0.634556	MIR164b	ncRNA
AT5G02510	col_1	col_2	elf4l2l4.xls_1	elf4l2l4.xls_2	7.05552	4.96286	0.997455	0.000173595	-3.29519	0.0053934	0.616396	AT5G02510	UDP-glucose 6-dehydrogenase
AT5G02535	col_1	col_2	elf4l2l4.xls_1	elf4l2l4.xls_2	4.03766	5.96196	5.55112e-17	5.55112e-17	-5.35834	0.00284	0.404107	AT5G16450	Ribonuclease E inhibitor RraA/Dimethylmenaquinone methyltransferase
AT5G04150	col_1	col_2	elf4l2l4.xls_1	elf4l2l4.xls_2	220.759	66.4975	42.8891	7.01623	-2.51983	0.000220153	0.0765553	BHLH101	basic helix-loop-helix (bHLH) DNA-binding superfamily protein
AT5G06900	col_1	col_2	elf4l2l4.xls_1	elf4l2l4.xls_2	6.04708	3.96958	5.55112e-17	5.55112e-17	-5.359	0.00284256	0.404107	CYP93D1	cytochrome P450, family 93, subfamily D, polypeptide 1
AT5G07780	col_1	col_2	elf4l2l4.xls_1	elf4l2l4.xls_2	28.242	33.776	10.965	14.019	-1.3035	0.00182278	0.306598	FH19	Actin-binding FH2 (formin homology 2) family protein
AT5G10760	col_1	col_2	elf4l2l4.xls_1	elf4l2l4.xls_2	277.272	173.796	133.608	87.1269	-1.03009	0.000865274	0.199996	AT5G10760	Eukaryotic aspartyl protease family protein
AT5G13320	col_1	col_2	elf4l2l4.xls_1	elf4l2l4.xls_2	97.7778	51.6234	34.8997	24.0361	-1.3381	0.000730239	0.179792	PBS3	Auxin-responsive GH3 family protein
AT5G18730	col_1	col_2	elf4l2l4.xls_1	elf4l2l4.xls_2	11.0943	11.9198	0	1.00119	-4.21909	1.58549e-05	0.00868873	AT5G18730	DNAJ heat shock amino-terminal domain protein
AT5G23990	col_1	col_2	elf4l2l4.xls_1	elf4l2l4.xls_2	101.858	120.194	16.9407	36.0465	-2.06231	4.2225e-09	6.23774e-06	FRO5	ferric reduction oxidase 5
AT5G25250	col_1	col_2	elf4l2l4.xls_1	elf4l2l4.xls_2	101.868	140.067	37.8759	70.0935	-1.16232	0.000591617	0.157042	FLOT1	SPFH/Band 7/PHB domain-containing membrane-associated protein family
AT5G27060	col_1	col_2	elf4l2l4.xls_1	elf4l2l4.xls_2	22.1819	19.8623	2.98686	10.0119	-1.67513	0.00153178	0.268274	RLP53	receptor like protein 53
AT5G38820	col_1	col_2	elf4l2l4.xls_1	elf4l2l4.xls_2	52.4144	31.7676	18.9449	15.0222	-1.30261	0.00146076	0.265528	AT5G38820	Transmembrane amino acid transporter family protein
AT5G39100	col_1	col_2	elf4l2l4.xls_1	elf4l2l4.xls_2	5.04062	3.97095	5.55112e-17	5.55112e-17	-5.21073	0.00524037	0.607687	GLP6	germin-like protein 6
AT5G39860	col_1	col_2	elf4l2l4.xls_1	elf4l2l4.xls_2	27.2659	72.5448	7.97053	18.0226	-1.93075	0.000426789	0.125784	PRE1	basic helix-loop-helix (bHLH) DNA-binding family protein
AT5G42600	col_1	col_2	elf4l2l4.xls_1	elf4l2l4.xls_2	136.116	105.273	20.9281	43.056	-1.91156	5.66743e-08	6.64008e-05	MRN1	marneral synthase
AT5G44585	col_1	col_2	elf4l2l4.xls_1	elf4l2l4.xls_2	12.1042	13.9075	0.995556	3.00365	-2.62863	0.000305929	0.0980618	AT5G44585	hypothetical protein
AT5G46890	col_1	col_2	elf4l2l4.xls_1	elf4l2l4.xls_2	328.729	305.922	126.613	164.228	-1.12509	2.62247e-06	0.00198008	AT5G46890	Bifunctional inhibitor/lipid-transfer protein/seed storage 2S albumin superfamily protein
AT5G47450	col_1	col_2	elf4l2l4.xls_1	elf4l2l4.xls_2	164.412	318.879	67.7882	99.1357	-1.53234	8.58081e-06	0.00550095	TIP2;3	tonoplast intrinsic protein 2;3
AT5G53380	col_1	col_2	elf4l2l4.xls_1	elf4l2l4.xls_2	13.1125	14.9007	1.9914	6.00722	-1.77758	0.00449456	0.549323	AT5G53380	O-acyltransferase (WSD1-like) family protein
AT5G54610	col_1	col_2	elf4l2l4.xls_1	elf4l2l4.xls_2	276.306	306.926	108.668	135.188	-1.25728	1.93121e-07	0.000200124	ANK	ankyrin
AT5G56840	col_1	col_2	elf4l2l4.xls_1	elf4l2l4.xls_2	158.265	69.4916	63.8148	43.0637	-1.08976	0.0068593	0.702193	AT5G56840	myb-like transcription factor family protein
AT5G59670	col_1	col_2	elf4l2l4.xls_1	elf4l2l4.xls_2	400.32	355.582	161.522	115.166	-1.44902	5.36086e-09	7.58941e-06	AT5G59670	Leucine-rich repeat protein kinase family protein
AT5G60910	col_1	col_2	elf4l2l4.xls_1	elf4l2l4.xls_2	33.2875	42.7185	10.9673	10.0145	-1.84485	1.12917e-05	0.00650265	AGL8	AGAMOUS-like 8
AT5G62420	col_1	col_2	elf4l2l4.xls_1	elf4l2l4.xls_2	20.1707	21.8532	5.98309	4.00634	-2.04547	0.000139956	0.0528366	AT5G62420	NAD(P)-linked oxidoreductase superfamily protein

## Sheet: efl up
Dataset 2-2. Upregulated genes in the efl2/4 mutant.
test_id	col_1	col_2	elf4l2l4.xls_1	elf4l2l4.xls_2	normalized_reads_Col-1	normalized_reads_Col-2	normalized_reads_mutant-1	normalized_reads_mutant-2	logFC	PValue	FDR	Gene_Name	Gene_Description
AT1G02770	col_1	col_2	elf4l2l4.xls_1	elf4l2l4.xls_2	21.1816	24.8352	48.8514	53.0741	1.1427	0.000802415	0.191984	AT1G02770	hypothetical protein
AT1G05397	col_1	col_2	elf4l2l4.xls_1	elf4l2l4.xls_2	1.00709	0	6.97873	7.00997	3.50876	0.00177233	0.301093	AT1G18230	miscRNA
AT1G07985	col_1	col_2	elf4l2l4.xls_1	elf4l2l4.xls_2	37.3033	30.7849	101.707	54.0816	1.19131	0.00147702	0.265528	AT1G07985	Expressed protein
AT1G09380	col_1	col_2	elf4l2l4.xls_1	elf4l2l4.xls_2	17.1429	16.8847	26.91	51.0673	1.19032	0.00556595	0.620047	UMAMIT25	nodulin MtN21 /EamA-like transporter family protein
AT1G10585	col_1	col_2	elf4l2l4.xls_1	elf4l2l4.xls_2	39.2997	17.8587	62.8132	55.0787	1.04186	0.00608868	0.660275	AT1G10585	basic helix-loop-helix (bHLH) DNA-binding superfamily protein
AT1G14890	col_1	col_2	elf4l2l4.xls_1	elf4l2l4.xls_2	205.714	214.548	524.43	402.57	1.14081	7.86539e-07	0.000703269	AT1G14890	Plant invertase/pectin methylesterase inhibitor superfamily protein
AT1G15772	col_1	col_2	elf4l2l4.xls_1	elf4l2l4.xls_2	5.55112e-17	5.55112e-17	9.97231	6.00967	6.02107	8.34591e-05	0.034165	AT1G15772	mediator of RNA polymerase II transcription subunit
AT1G18990	col_1	col_2	elf4l2l4.xls_1	elf4l2l4.xls_2	1.01516	4.97233	31.9147	11.0199	2.7891	0.000120239	0.0475042	AT1G18990	myosin-binding protein, putative (Protein of unknown function, DUF593)
AT1G21910	col_1	col_2	elf4l2l4.xls_1	elf4l2l4.xls_2	334.766	263.201	837.482	800.126	1.45317	6.62199e-11	1.49997e-07	DREB26	Integrase-type DNA-binding superfamily protein
AT1G22380	col_1	col_2	elf4l2l4.xls_1	elf4l2l4.xls_2	45.394	63.5823	113.656	124.174	1.12373	7.7353e-05	0.0328528	UGT85A3	UDP-glucosyl transferase 85A3
AT1G29090	col_1	col_2	elf4l2l4.xls_1	elf4l2l4.xls_2	1.01238	2.98247	8.96994	14.0184	2.45011	0.00120943	0.243687	AT1G29090	Cysteine proteinases superfamily protein
AT1G33760	col_1	col_2	elf4l2l4.xls_1	elf4l2l4.xls_2	16.136	16.8859	75.7812	46.0689	1.87571	1.80119e-06	0.00145712	AT1G33760	Integrase-type DNA-binding superfamily protein
AT1G34460	col_1	col_2	elf4l2l4.xls_1	elf4l2l4.xls_2	20.1746	24.8363	182.443	249.347	3.25447	5.79764e-24	3.28311e-20	CYCB1;5	CYCLIN B1;5
AT1G35140	col_1	col_2	elf4l2l4.xls_1	elf4l2l4.xls_2	170.415	164.88	609.179	409.581	1.60262	2.39227e-10	4.51568e-07	PHI-1	Phosphate-responsive 1 family protein
AT1G48130	col_1	col_2	elf4l2l4.xls_1	elf4l2l4.xls_2	0.00103007	0.994276	4.98182	10.0126	3.60727	0.00120209	0.243687	PER1	1-cysteine peroxiredoxin 1
AT1G48400	col_1	col_2	elf4l2l4.xls_1	elf4l2l4.xls_2	4.0423	8.94627	17.9442	21.0289	1.56529	0.00296397	0.407432	AT1G48400	F-box/RNI-like/FBD-like domains-containing protein
AT1G49920	col_1	col_2	elf4l2l4.xls_1	elf4l2l4.xls_2	7.06419	9.93619	25.9257	18.0272	1.357	0.00556528	0.620047	AT1G49920	MuDR family transposase
AT1G50040	col_1	col_2	elf4l2l4.xls_1	elf4l2l4.xls_2	22.2354	87.4581	153.534	176.246	1.58604	0.000598515	0.157641	AT1G50040	formin-like protein, putative (DUF1005)
AT1G50190	col_1	col_2	elf4l2l4.xls_1	elf4l2l4.xls_2	0.00103007	0.994276	4.98349	7.00934	3.29105	0.00538643	0.616396	AT1G50190	Cysteine/Histidine-rich C1 domain family protein
AT1G52100	col_1	col_2	elf4l2l4.xls_1	elf4l2l4.xls_2	193.617	210.577	400.793	412.58	1.00836	4.07141e-06	0.00288196	AT1G52100	Mannose-binding lectin superfamily protein
AT1G53490	col_1	col_2	elf4l2l4.xls_1	elf4l2l4.xls_2	34.2792	28.7991	114.652	128.179	1.94077	5.28873e-11	1.38227e-07	MRD1	mto 1 responding down 1
AT1G61280	col_1	col_2	elf4l2l4.xls_1	elf4l2l4.xls_2	15.1407	25.8369	44.8647	45.0634	1.12835	0.00232836	0.361236	AT1G61280	Phosphatidylinositol N-acetylglucosaminyltransferase, GPI19/PIG-P subunit
AT1G62510	col_1	col_2	elf4l2l4.xls_1	elf4l2l4.xls_2	19.1756	31.7977	40.8667	75.1005	1.18156	0.00401156	0.510489	AT1G62510	Bifunctional inhibitor/lipid-transfer protein/seed storage 2S albumin superfamily protein
AT1G64820	col_1	col_2	elf4l2l4.xls_1	elf4l2l4.xls_2	5.55112e-17	5.55112e-17	4.98409	6.00825	5.49079	0.00150911	0.266117	AT1G64820	MATE efflux family protein
AT1G69710	col_1	col_2	elf4l2l4.xls_1	elf4l2l4.xls_2	15.1196	10.9202	24.9209	34.0461	1.17198	0.00608101	0.660275	AT1G69710	Regulator of chromosome condensation (RCC1) family with FYVE zinc finger domain-containing protein
AT1G71330	col_1	col_2	elf4l2l4.xls_1	elf4l2l4.xls_2	29.2355	22.8382	49.8435	71.097	1.21199	0.000533646	0.146223	NAP5	non-intrinsic ABC protein 5
AT1G72270	col_1	col_2	elf4l2l4.xls_1	elf4l2l4.xls_2	3.01934	0	9.96599	17.0221	3.06519	9.37991e-05	0.0374943	THI2.1	thionin 2.1
AT1G73190	col_1	col_2	elf4l2l4.xls_1	elf4l2l4.xls_2	5.55112e-17	5.55112e-17	0	15.0163	5.93199	0.00610197	0.660275	TIP3;1	Aquaporin-like superfamily protein
AT1G75580	col_1	col_2	elf4l2l4.xls_1	elf4l2l4.xls_2	14.1399	31.8041	41.8696	54.0741	1.05745	0.00905947	0.825238	AT1G75580	SAUR-like auxin-responsive protein family
AT1G77960	col_1	col_2	elf4l2l4.xls_1	elf4l2l4.xls_2	37.2955	24.8196	180.461	153.217	2.42133	1.42703e-15	5.38736e-12	AT1G77960	repressor ROX1-like protein
AT2G01860	col_1	col_2	elf4l2l4.xls_1	elf4l2l4.xls_2	87.7394	102.314	186.437	198.278	1.01627	4.25813e-05	0.019819	EMB975	Tetratricopeptide repeat (TPR)-like superfamily protein
AT2G05695	col_1	col_2	elf4l2l4.xls_1	elf4l2l4.xls_2	5.55112e-17	5.55112e-17	9.97302	5.00852	5.92937	0.000159783	0.0585141	AT2G12400	plasma membrane fusion protein
AT2G08735	col_1	col_2	elf4l2l4.xls_1	elf4l2l4.xls_2	5.04062	3.97095	15.9512	17.0238	1.84348	0.0014141	0.263223	AT2G35460	Late embryogenesis abundant (LEA) hydroxyproline-rich glycoprotein family
AT2G31910	col_1	col_2	elf4l2l4.xls_1	elf4l2l4.xls_2	1.00709	0	2.98515	14.0164	3.785	0.00123237	0.244867	CHX21	cation/H+ exchanger 21
AT2G32550	col_1	col_2	elf4l2l4.xls_1	elf4l2l4.xls_2	18.1483	15.8891	41.8752	38.0543	1.22585	0.00104607	0.226384	AT2G32550	Cell differentiation, Rcd1-like protein
AT2G36710	col_1	col_2	elf4l2l4.xls_1	elf4l2l4.xls_2	1.00908	0.992662	7.97703	6.00914	2.66076	0.00698701	0.706541	AT2G36710	Pectin lyase-like superfamily protein
AT2G36750	col_1	col_2	elf4l2l4.xls_1	elf4l2l4.xls_2	94.7621	59.5758	166.502	146.207	1.01789	0.000387378	0.118228	UGT73C1	UDP-glucosyl transferase 73C1
AT2G42560	col_1	col_2	elf4l2l4.xls_1	elf4l2l4.xls_2	1.00709	0	0.990791	15.0167	3.6991	0.00710115	0.711728	AT2G42560	late embryogenesis abundant domain-containing protein / LEA domain-containing protein
AT2G42990	col_1	col_2	elf4l2l4.xls_1	elf4l2l4.xls_2	17.1349	11.9124	33.9003	28.0407	1.08667	0.00810965	0.769093	AT2G42990	GDSL-like Lipase/Acylhydrolase superfamily protein
AT2G43920	col_1	col_2	elf4l2l4.xls_1	elf4l2l4.xls_2	101.839	88.3936	269.193	236.334	1.409	1.09685e-08	1.49071e-05	HOL2	S-adenosyl-L-methionine-dependent methyltransferases superfamily protein
AT2G46400	col_1	col_2	elf4l2l4.xls_1	elf4l2l4.xls_2	119.926	29.7515	331.031	118.177	1.5833	0.00490489	0.582704	WRKY46	WRKY DNA-binding protein 46
AT3G08700	col_1	col_2	elf4l2l4.xls_1	elf4l2l4.xls_2	4.03222	2.97769	11.9606	18.0239	2.05871	0.00111395	0.236554	UBC12	ubiquitin-conjugating enzyme 12
AT3G08790	col_1	col_2	elf4l2l4.xls_1	elf4l2l4.xls_2	0.00203605	1.98934	1218.33	1202.69	10.0709	1.11253e-120	3.78004e-116	AT3G08790	ENTH/VHS/GAT family protein
AT3G08800	col_1	col_2	elf4l2l4.xls_1	elf4l2l4.xls_2	165.375	163.888	379.85	487.682	1.39698	2.88928e-09	4.46222e-06	SIEL	ARM repeat superfamily protein
AT3G12820	col_1	col_2	elf4l2l4.xls_1	elf4l2l4.xls_2	98.7965	63.5494	177.469	159.225	1.05155	0.000182184	0.0651585	MYB10	myb domain protein 10
AT3G13898	col_1	col_2	elf4l2l4.xls_1	elf4l2l4.xls_2	2.01925	2.98074	11.9643	11.0159	2.14477	0.00264843	0.398166	AT3G13898	EPIDERMAL PATTERNING FACTOR-like protein
AT3G17225	col_1	col_2	elf4l2l4.xls_1	elf4l2l4.xls_2	12.1071	15.8966	32.902	30.0429	1.1609	0.00426902	0.531717	AT3G17225	Plant invertase/pectin methylesterase inhibitor superfamily protein
AT3G21380	col_1	col_2	elf4l2l4.xls_1	elf4l2l4.xls_2	1.01082	1.98752	3.98247	14.0167	2.48826	0.00621999	0.67091	AT3G21380	Mannose-binding lectin superfamily protein
AT3G23930	col_1	col_2	elf4l2l4.xls_1	elf4l2l4.xls_2	116.968	108.262	240.276	250.352	1.12243	2.04103e-06	0.00161274	AT3G23930	troponin T, skeletal protein
AT3G26160	col_1	col_2	elf4l2l4.xls_1	elf4l2l4.xls_2	2.01319	0	9.97302	5.00852	2.75798	0.00488867	0.582704	CYP71B17	cytochrome P450, family 71, subfamily B, polypeptide 17
AT3G27710	col_1	col_2	elf4l2l4.xls_1	elf4l2l4.xls_2	1.01642	5.96722	11.9626	14.0193	1.85507	0.00502353	0.590604	ARI3	RING/U-box superfamily protein
AT3G44120	col_1	col_2	elf4l2l4.xls_1	elf4l2l4.xls_2	5.04428	5.9604	17.9479	14.0208	1.51715	0.0070766	0.711728	AT3G44120	F-box and associated interaction domains-containing protein
AT3G44900	col_1	col_2	elf4l2l4.xls_1	elf4l2l4.xls_2	14.1056	6.94348	31.9064	26.0379	1.45143	0.00122848	0.244867	CHX4	cation/H+ exchanger 4
AT3G47030	col_1	col_2	elf4l2l4.xls_1	elf4l2l4.xls_2	1.01238	2.98247	9.96973	10.0142	2.25055	0.00374423	0.481886	AT3G47030	F-box and associated interaction domains-containing protein
AT3G47360	col_1	col_2	elf4l2l4.xls_1	elf4l2l4.xls_2	138.145	129.121	270.186	278.391	1.03678	6.27461e-06	0.00426385	HSD3	hydroxysteroid dehydrogenase 3
AT3G61028	col_1	col_2	elf4l2l4.xls_1	elf4l2l4.xls_2	0.00301879	2.98437	10.9673	10.0145	2.70731	0.000901268	0.205519	AT3G61028	Putative endonuclease or glycosyl hydrolase
AT4G00250	col_1	col_2	elf4l2l4.xls_1	elf4l2l4.xls_2	7.05354	3.96827	27.9132	34.0467	2.46564	4.9158e-07	0.000463956	AT4G00250	DNA-binding storekeeper protein-related transcriptional regulator
AT4G12490	col_1	col_2	elf4l2l4.xls_1	elf4l2l4.xls_2	165.365	142.029	450.647	407.574	1.48063	8.90433e-11	1.77966e-07	AT4G12490	Bifunctional inhibitor/lipid-transfer protein/seed storage 2S albumin superfamily protein
AT4G15953	col_1	col_2	elf4l2l4.xls_1	elf4l2l4.xls_2	7.05552	4.96286	16.9487	17.024	1.4808	0.00639329	0.683438	AT4G15953	maternally expressed family protein
AT4G18010	col_1	col_2	elf4l2l4.xls_1	elf4l2l4.xls_2	1170.75	1408.47	2474.55	2728.84	1.01242	1.42433e-06	0.00118035	IP5PII	myo-inositol polyphosphate 5-phosphatase 2
AT4G18170	col_1	col_2	elf4l2l4.xls_1	elf4l2l4.xls_2	11.1134	26.8368	48.8452	75.1019	1.70018	5.98302e-05	0.0260622	WRKY28	WRKY DNA-binding protein 28
AT4G22390	col_1	col_2	elf4l2l4.xls_1	elf4l2l4.xls_2	8.08671	21.8694	57.8273	53.0755	1.87828	3.70036e-06	0.0027332	AT4G22390	F-box associated ubiquitination effector family protein
AT4G22513	col_1	col_2	elf4l2l4.xls_1	elf4l2l4.xls_2	34.2726	23.8279	61.8057	94.1284	1.42075	5.75896e-05	0.025412	AT4G22513	Bifunctional inhibitor/lipid-transfer protein/seed storage 2S albumin superfamily protein
AT4G25850	col_1	col_2	elf4l2l4.xls_1	elf4l2l4.xls_2	25.2058	21.8478	44.8626	51.0709	1.02404	0.00296379	0.407432	ORP4B	OSBP(oxysterol binding protein)-related protein 4B
AT4G26200	col_1	col_2	elf4l2l4.xls_1	elf4l2l4.xls_2	45.3773	44.696	105.685	91.1297	1.12556	8.19671e-05	0.0341005	ACS7	1-amino-cyclopropane-1-carboxylate synthase 7
AT4G28520	col_1	col_2	elf4l2l4.xls_1	elf4l2l4.xls_2	5.55112e-17	5.55112e-17	0	17.0185	6.1099	0.00489844	0.582704	CRU3	cruciferin 3
AT4G28840	col_1	col_2	elf4l2l4.xls_1	elf4l2l4.xls_2	19.1624	20.86	32.8917	60.0799	1.21069	0.00291827	0.40719	AT4G28840	mediator of RNA polymerase II transcription subunit
AT4G29770	col_1	col_2	elf4l2l4.xls_1	elf4l2l4.xls_2	5.55112e-17	5.55112e-17	7.97453	10.0136	6.18879	2.43153e-05	0.0129088	AT4G29770	target of trans acting-siR480/255 protein
AT4G29990	col_1	col_2	elf4l2l4.xls_1	elf4l2l4.xls_2	35.2969	37.7459	90.7162	148.203	1.70618	3.65021e-07	0.000364774	AT4G29990	Leucine-rich repeat transmembrane protein kinase protein
AT4G30250	col_1	col_2	elf4l2l4.xls_1	elf4l2l4.xls_2	29.2355	22.8382	67.8025	47.0693	1.13804	0.0012602	0.244992	AT4G30250	P-loop containing nucleoside triphosphate hydrolases superfamily protein
AT4G33720	col_1	col_2	elf4l2l4.xls_1	elf4l2l4.xls_2	270.252	286.065	671.971	873.224	1.47336	8.89042e-11	1.77966e-07	AT4G33720	CAP (Cysteine-rich secretory proteins, Antigen 5, and Pathogenesis-related 1 protein) superfamily protein
AT4G39360	col_1	col_2	elf4l2l4.xls_1	elf4l2l4.xls_2	3.0339	7.95322	15.9517	16.0226	1.51792	0.0077059	0.75021	AT4G39360	hypothetical protein
AT4G40020	col_1	col_2	elf4l2l4.xls_1	elf4l2l4.xls_2	4.03766	5.96196	13.9561	17.0233	1.60639	0.00544965	0.616396	AT4G40020	Myosin heavy chain-related protein
AT5G01775	col_1	col_2	elf4l2l4.xls_1	elf4l2l4.xls_2	30.2453	24.8258	54.8341	57.08	1.02002	0.00185663	0.310753	SNOR77	ncRNA
AT5G03010	col_1	col_2	elf4l2l4.xls_1	elf4l2l4.xls_2	1.00908	0.992662	6.97873	7.00997	2.66084	0.00688223	0.702193	AT5G03010	Galactose oxidase/kelch repeat superfamily protein
AT5G03020	col_1	col_2	elf4l2l4.xls_1	elf4l2l4.xls_2	5.0425	4.96566	9.96378	22.0279	1.65196	0.0069183	0.702193	AT5G03020	Galactose oxidase/kelch repeat superfamily protein
AT5G03090	col_1	col_2	elf4l2l4.xls_1	elf4l2l4.xls_2	3.02579	2.97916	12.9613	12.0173	2.0121	0.00281181	0.404107	AT5G03090	Mto 1 responding down protein
AT5G06190	col_1	col_2	elf4l2l4.xls_1	elf4l2l4.xls_2	30.2426	22.8372	55.8314	57.0802	1.08582	0.00106933	0.228507	AT5G06190	transmembrane protein
AT5G10140	col_1	col_2	elf4l2l4.xls_1	elf4l2l4.xls_2	4.03414	3.97241	370.883	390.549	6.52756	3.42806e-66	5.82377e-62	FLC	K-box region and MADS-box transcription factor family protein
AT5G16080	col_1	col_2	elf4l2l4.xls_1	elf4l2l4.xls_2	15.1261	14.8982	29.908	34.0472	1.08458	0.00653137	0.688716	CXE17	carboxyesterase 17
AT5G21150	col_1	col_2	elf4l2l4.xls_1	elf4l2l4.xls_2	6.04503	2.97502	59.8284	36.0545	3.37589	6.292e-11	1.49997e-07	AGO9	Argonaute family protein
AT5G23570	col_1	col_2	elf4l2l4.xls_1	elf4l2l4.xls_2	422.512	414.192	1032.9	894.259	1.20345	1.31616e-08	1.71997e-05	SGS3	XS domain-containing protein / XS zinc finger domain-containing protein-like protein
AT5G24600	col_1	col_2	elf4l2l4.xls_1	elf4l2l4.xls_2	14.1178	13.9049	33.8985	32.0455	1.22736	0.00212093	0.336742	AT5G24600	TRP-like ion channel protein (Protein of unknown function, DUF599)
AT5G25240	col_1	col_2	elf4l2l4.xls_1	elf4l2l4.xls_2	75.6528	113.252	189.427	215.301	1.09798	5.41892e-05	0.0245491	AT5G25240	stress induced protein
AT5G36790	col_1	col_2	elf4l2l4.xls_1	elf4l2l4.xls_2	8.06002	3.96702	330.062	2.01542	4.75759	0.000423649	0.125784	AT5G36790	Haloacid dehalogenase-like hydrolase (HAD) superfamily protein
AT5G40420	col_1	col_2	elf4l2l4.xls_1	elf4l2l4.xls_2	5.55112e-17	5.55112e-17	0.992869	9.01006	5.35731	0.00501699	0.590604	OLEO2	oleosin 2
AT5G43840	col_1	col_2	elf4l2l4.xls_1	elf4l2l4.xls_2	1.01238	2.98247	24.9374	4.01005	2.78043	0.00322878	0.433967	HSFA6A	heat shock transcription factor A6A
AT5G44120	col_1	col_2	elf4l2l4.xls_1	elf4l2l4.xls_2	5.04062	3.97095	5.96012	106.133	3.60082	0.00052537	0.145126	CRA1	RmlC-like cupins superfamily protein
AT5G44980	col_1	col_2	elf4l2l4.xls_1	elf4l2l4.xls_2	12.1042	13.9075	65.8029	62.0879	2.28644	3.1722e-10	5.67273e-07	AT5G44980	F-box/RNI-like/FBD-like domains-containing protein
AT5G45150	col_1	col_2	elf4l2l4.xls_1	elf4l2l4.xls_2	20.1555	11.9092	27.9102	42.0565	1.12025	0.0079523	0.766675	RTL3	RNAse THREE-like protein 3
AT5G47600	col_1	col_2	elf4l2l4.xls_1	elf4l2l4.xls_2	7.05922	6.95217	22.9317	21.0301	1.63241	0.000953773	0.212868	AT5G47600	HSP20-like chaperones superfamily protein
AT5G48980	col_1	col_2	elf4l2l4.xls_1	elf4l2l4.xls_2	3.02579	2.97916	14.957	11.0166	2.06802	0.00204239	0.332029	AT5G48980	Galactose oxidase/kelch repeat superfamily protein
AT5G49070	col_1	col_2	elf4l2l4.xls_1	elf4l2l4.xls_2	4.04082	7.95151	15.9462	28.0367	1.85182	0.000693824	0.172073	KCS21	3-ketoacyl-CoA synthase 21
AT5G50770	col_1	col_2	elf4l2l4.xls_1	elf4l2l4.xls_2	5.04598	6.95515	16.9493	16.0229	1.43857	0.00855212	0.792449	HSD6	hydroxysteroid dehydrogenase 6
AT5G52710	col_1	col_2	elf4l2l4.xls_1	elf4l2l4.xls_2	3.02383	1.98445	11.9662	8.01245	1.94498	0.00925487	0.831886	AT5G52710	Copper transport protein family
AT5G57560	col_1	col_2	elf4l2l4.xls_1	elf4l2l4.xls_2	1636.52	518.424	3451.63	1933.73	1.32125	0.0019472	0.321165	TCH4	Xyloglucan endotransglucosylase/hydrolase family protein
AT5G58310	col_1	col_2	elf4l2l4.xls_1	elf4l2l4.xls_2	353.936	320.819	768.692	648.915	1.07079	8.0973e-07	0.000705441	MES18	methyl esterase 18
AT5G60610	col_1	col_2	elf4l2l4.xls_1	elf4l2l4.xls_2	6.05744	9.93773	42.8722	39.0557	2.33773	6.725e-08	7.61651e-05	AT5G60610	F-box/RNI-like superfamily protein
AT5G64110	col_1	col_2	elf4l2l4.xls_1	elf4l2l4.xls_2	152.266	149.982	395.815	315.447	1.234	1.94369e-07	0.000200124	AT5G64110	Peroxidase superfamily protein
AT5G64870	col_1	col_2	elf4l2l4.xls_1	elf4l2l4.xls_2	45.3603	29.7843	89.7352	69.0997	1.07775	0.00100992	0.221709	AT5G64870	SPFH/Band 7/PHB domain-containing membrane-associated protein family
AT5G65070	col_1	col_2	elf4l2l4.xls_1	elf4l2l4.xls_2	15.1213	11.9147	56.83	53.0753	2.01381	5.42957e-08	6.58859e-05	MAF4	K-box region and MADS-box transcription factor family protein
AT5G65080	col_1	col_2	elf4l2l4.xls_1	elf4l2l4.xls_2	11.0974	13.9089	102.689	113.158	3.09649	7.97078e-19	3.8689e-15	MAF5	K-box region/MADS-box transcription factor family protein
AT5G65510	col_1	col_2	elf4l2l4.xls_1	elf4l2l4.xls_2	45.371	38.7315	104.686	98.1388	1.26776	9.62066e-06	0.0059433	AIL7	AINTEGUMENTA-like 7

## Sheet: fld down
Dataset 2-3. Downregulated genes in the fld mutant.
test_id	col_1	col_2	fld.xls_1	fld.xls_2	normalized_reads_Col-1	normalized_reads_Col-2	normalized_reads_mutant-1	normalized_reads_mutant-2	logFC	PValue	FDR	Gene_Name	Gene_Description
AT1G01670	col_1	col_2	fld.xls_1	fld.xls_2	36.1546	25.8162	14.9513	9.05859	-1.358	0.00165714	0.410983	AT1G01670	RING/U-box superfamily protein
AT1G05035	col_1	col_2	fld.xls_1	fld.xls_2	7.03743	13.9156	2.99089	1.00852	-2.31826	0.00296771	0.597166	AT1G05040	UBA-like domain protein
AT1G09500	col_1	col_2	fld.xls_1	fld.xls_2	161.707	112.226	67.7694	47.2834	-1.24946	4.82452e-05	0.0259984	AT1G09500	NAD(P)-binding Rossmann-fold superfamily protein
AT1G12610	col_1	col_2	fld.xls_1	fld.xls_2	16.0613	4.95316	0	1.00487	-4.08618	0.00013851	0.0627503	DDF1	Integrase-type DNA-binding superfamily protein
AT1G13400	col_1	col_2	fld.xls_1	fld.xls_2	9.04056	8.93922	0.9948	3.01492	-2.09906	0.00834968	1	NUB	C2H2 and C2HC zinc fingers superfamily protein
AT1G13470	col_1	col_2	fld.xls_1	fld.xls_2	54.234	39.7211	12.9555	11.0659	-1.95614	7.81093e-07	0.000915145	AT1G13470	hypothetical protein (DUF1262)
AT1G14880	col_1	col_2	fld.xls_1	fld.xls_2	56.218	8.90371	0.993095	6.02788	-3.16982	0.000433836	0.144514	PCR1	PLANT CADMIUM RESISTANCE 1
AT1G15010	col_1	col_2	fld.xls_1	fld.xls_2	37.1619	30.7866	8.96255	18.0937	-1.32108	0.00155548	0.388608	AT1G15010	mediator of RNA polymerase II transcription subunit
AT1G20400	col_1	col_2	fld.xls_1	fld.xls_2	18.0912	33.7895	0.995457	2.01062	-4.00235	7.91587e-09	1.5821e-05	AT1G20400	hypothetical protein (DUF1204)
AT1G23935	col_1	col_2	fld.xls_1	fld.xls_2	111.488	84.4185	40.8559	41.2363	-1.25216	2.87539e-05	0.0174459
AT1G24807	col_1	col_2	fld.xls_1	fld.xls_2	24.0843	0	4.16334e-17	4.16334e-17	-6.60524	0.00266305	0.562002	AT1G24807	Glutamine amidotransferase type 1 family protein
AT1G26420	col_1	col_2	fld.xls_1	fld.xls_2	32.1537	50.6753	11.9544	17.0927	-1.50434	0.000239315	0.0939073	AT1G26420	FAD-binding Berberine family protein
AT1G34460	col_1	col_2	fld.xls_1	fld.xls_2	20.0933	24.8378	3.98222	9.04571	-1.76795	0.00047754	0.156013	CYCB1;5	CYCLIN B1;5
AT1G35250	col_1	col_2	fld.xls_1	fld.xls_2	56.2426	40.7139	23.9172	21.124	-1.10146	0.00191994	0.442443	AT1G35250	Thioesterase superfamily protein
AT1G52450	col_1	col_2	fld.xls_1	fld.xls_2	29.1272	24.8282	11.9569	13.0741	-1.10032	0.00912617	1	AT1G52450	Ubiquitin carboxyl-terminal hydrolase-related protein
AT1G53690	col_1	col_2	fld.xls_1	fld.xls_2	12.0503	7.94073	3.98826	1.00951	-1.94518	0.00934147	1	AT1G53690	DNA directed RNA polymerase, 7 kDa subunit
AT1G65480	col_1	col_2	fld.xls_1	fld.xls_2	51.234	62.5872	2.987	6.03095	-3.62269	2.719e-15	1.02648e-11	FT	PEBP (phosphatidylethanolamine-binding protein) family protein
AT1G66650	col_1	col_2	fld.xls_1	fld.xls_2	12.0556	13.9084	6.98031	1.01214	-1.66716	0.00952529	1	AT1G66650	Protein with RING/U-box and TRAF-like domain
AT1G66700	col_1	col_2	fld.xls_1	fld.xls_2	69.3047	59.5925	33.8825	30.1763	-1.0057	0.00121119	0.331874	PXMT1	S-adenosyl-L-methionine-dependent methyltransferases superfamily protein
AT1G76720	col_1	col_2	fld.xls_1	fld.xls_2	96.4256	84.4256	38.8674	30.1801	-1.38562	4.16402e-06	0.00336859	AT1G76720	eukaryotic translation initiation factor 2 (eIF-2) family protein
AT1G78955	col_1	col_2	fld.xls_1	fld.xls_2	33.1478	32.7788	19.9348	12.0774	-1.03593	0.00898459	1	CAMS1	camelliol C synthase 1
AT2G02630	col_1	col_2	fld.xls_1	fld.xls_2	52.2328	51.6519	23.9144	26.1482	-1.04955	0.0014612	0.376116	AT2G02630	Cysteine/Histidine-rich C1 domain family protein
AT2G06355	col_1	col_2	fld.xls_1	fld.xls_2	4.02547	12.9258	0	3.0133	-2.40279	0.00889211	1	RLP18	miscRNA
AT2G06995	col_1	col_2	fld.xls_1	fld.xls_2	52.2425	73.5203	21.933	7.05481	-2.10696	1.15844e-06	0.00120006	AT2G17540	hypothetical protein
AT2G09225	col_1	col_2	fld.xls_1	fld.xls_2	18.0707	6.93984	3.98826	1.00951	-2.26485	0.00263893	0.560393	CAM2	calmodulin 2
AT2G14610	col_1	col_2	fld.xls_1	fld.xls_2	160.689	73.4692	22.9158	29.1618	-2.16346	1.89528e-07	0.000257584	PR1	pathogenesis-related protein 1
AT2G15042	col_1	col_2	fld.xls_1	fld.xls_2	64.3075	128.173	19.9228	33.1783	-1.85316	6.79692e-06	0.00508233	AT2G15042	Leucine-rich repeat (LRR) family protein
AT2G17430	col_1	col_2	fld.xls_1	fld.xls_2	26.1158	24.8312	10.9604	12.0683	-1.13712	0.00851852	1	MLO7	Seven transmembrane MLO family protein
AT2G21200	col_1	col_2	fld.xls_1	fld.xls_2	22.1064	33.7846	13.9526	11.067	-1.15179	0.00823057	1	AT2G21200	SAUR-like auxin-responsive protein family
AT2G27630	col_1	col_2	fld.xls_1	fld.xls_2	7.03345	8.94206	0.997025	0.000709463	-3.69746	0.000607813	0.189158	AT2G27630	Ubiquitin carboxyl-terminal hydrolase-related protein
AT2G29350	col_1	col_2	fld.xls_1	fld.xls_2	155.654	44.6505	35.8694	45.2526	-1.30157	0.00926724	1	SAG13	senescence-associated gene 13
AT2G30690	col_1	col_2	fld.xls_1	fld.xls_2	8.03873	10.93	1.99351	1.00744	-2.56307	0.00204553	0.457242	AT2G30690	lateral signaling target-like protein (Protein of unknown function, DUF593)
AT2G32160	col_1	col_2	fld.xls_1	fld.xls_2	140.631	155.957	39.8594	40.2306	-1.88555	9.75347e-12	2.20929e-08	AT2G32160	S-adenosyl-L-methionine-dependent methyltransferases superfamily protein
AT2G35980	col_1	col_2	fld.xls_1	fld.xls_2	42.1881	41.7187	17.9378	16.0945	-1.29548	0.00036717	0.128411	YLS9	Late embryogenesis abundant (LEA) hydroxyproline-rich glycoprotein family
AT2G41480	col_1	col_2	fld.xls_1	fld.xls_2	53.2595	116.256	18.9201	48.2517	-1.33206	0.00528632	0.867697	AT2G41480	peroxidase superfamily protein
AT2G45660	col_1	col_2	fld.xls_1	fld.xls_2	268.201	310.919	12.9522	16.0892	-4.30626	1.06168e-41	1.80363e-37	AGL20	AGAMOUS-like 20
AT3G05660	col_1	col_2	fld.xls_1	fld.xls_2	87.4122	173.869	19.9099	75.3915	-1.4522	0.00468625	0.800125	RLP33	receptor like protein 33
AT3G06520	col_1	col_2	fld.xls_1	fld.xls_2	93.4105	77.4699	30.889	35.1985	-1.3672	6.88074e-06	0.00508233	AT3G06520	agenet domain-containing protein
AT3G10390	col_1	col_2	fld.xls_1	fld.xls_2	452.015	463.884	42.8502	40.2328	-3.45857	5.67312e-41	6.42519e-37	FLD	protein FLOWERING locus D-like protein
AT3G10470	col_1	col_2	fld.xls_1	fld.xls_2	23.1016	20.8568	7.97021	10.0556	-1.27459	0.00639857	0.946732	AT3G10470	C2H2-type zinc finger family protein
AT3G11150	col_1	col_2	fld.xls_1	fld.xls_2	16.0777	23.8483	6.9744	8.04525	-1.3963	0.00563636	0.896989	AT3G11150	2-oxoglutarate (2OG) and Fe(II)-dependent oxygenase superfamily protein
AT3G20865	col_1	col_2	fld.xls_1	fld.xls_2	19.0828	15.8889	3.98349	7.0368	-1.64451	0.00258873	0.553191	AGP40	arabinogalactan protein 40
AT3G21500	col_1	col_2	fld.xls_1	fld.xls_2	24.0869	1.96605	0.997025	0.000709463	-4.39546	0.00098243	0.271382	DXPS1	1-deoxy-D-xylulose 5-phosphate synthase 1
AT3G23120	col_1	col_2	fld.xls_1	fld.xls_2	100.46	142.064	37.8606	52.2895	-1.42551	4.61574e-06	0.00364719	RLP38	receptor like protein 38
AT3G24780	col_1	col_2	fld.xls_1	fld.xls_2	31.1431	37.752	12.9534	14.0799	-1.34192	0.000734878	0.217121	AT3G24780	Uncharacterized conserved protein UCP015417, vWA
AT3G26539	col_1	col_2	fld.xls_1	fld.xls_2	19.0852	18.8724	8.9704	6.03846	-1.32369	0.00830412	1	AT3G26539	hypothetical protein
AT3G28540	col_1	col_2	fld.xls_1	fld.xls_2	182.81	161.904	63.7742	67.3843	-1.39238	5.32409e-08	9.04483e-05	AT3G28540	P-loop containing nucleoside triphosphate hydrolases superfamily protein
AT3G30720	col_1	col_2	fld.xls_1	fld.xls_2	40.1845	49.6735	12.951	18.0986	-1.52608	4.89713e-05	0.0259984	QQS	qua-quine starch
AT3G33528	col_1	col_2	fld.xls_1	fld.xls_2	43.1871	33.7643	1.99446	0.00140297	-5.09921	6.38486e-15	2.16938e-11	AT3G33528	hypothetical protein
AT3G45430	col_1	col_2	fld.xls_1	fld.xls_2	63.2745	47.6679	19.9267	25.1395	-1.29499	0.000198997	0.0844163	AT3G45430	Concanavalin A-like lectin protein kinase family protein
AT3G47010	col_1	col_2	fld.xls_1	fld.xls_2	174.775	156.939	83.708	75.4366	-1.0583	2.40698e-05	0.0154305	AT3G47010	Glycosyl hydrolase family protein
AT3G49300	col_1	col_2	fld.xls_1	fld.xls_2	6.0315	10.9331	0.996185	1.00625	-2.935	0.00173705	0.418581	AT3G49300	proline-rich family protein
AT3G51075	col_1	col_2	fld.xls_1	fld.xls_2	24.1004	14.8892	3.98284	8.04125	-1.67711	0.00197397	0.447132	AT3G51075	ncRNA
AT3G51490	col_1	col_2	fld.xls_1	fld.xls_2	39.1709	32.7734	18.9349	16.0955	-1.03266	0.00618353	0.921481	TMT3	tonoplast monosaccharide transporter3
AT3G60120	col_1	col_2	fld.xls_1	fld.xls_2	8.04184	14.9087	2.98917	3.01773	-1.89142	0.00675012	0.984329	BGLU27	beta glucosidase 27
AT3G62960	col_1	col_2	fld.xls_1	fld.xls_2	10.0432	7.94322	0.996185	1.00625	-3.01708	0.000954004	0.267886	AT3G62960	Thioredoxin superfamily protein
AT4G03450	col_1	col_2	fld.xls_1	fld.xls_2	25.1134	26.821	7.97091	9.05102	-1.59546	0.000443224	0.146208	AT4G03450	Ankyrin repeat family protein
AT4G04223	col_1	col_2	fld.xls_1	fld.xls_2	68.3114	85.4358	26.8992	39.2148	-1.21486	0.000144621	0.0638152	AT4G04223	ncRNA
AT4G15200	col_1	col_2	fld.xls_1	fld.xls_2	15.0578	4.95411	1.99446	0.00140297	-3.16895	0.000840602	0.240009	FH3	formin 3
AT4G15396	col_1	col_2	fld.xls_1	fld.xls_2	41.1858	44.702	9.96197	14.0764	-1.8269	2.77996e-06	0.00242191	CYP702A6	cytochrome P450, family 702, subfamily A, polypeptide 6
AT4G16590	col_1	col_2	fld.xls_1	fld.xls_2	44.1756	13.8795	3.98105	11.0547	-1.93203	0.00258363	0.553191	CSLA01	cellulose synthase-like A01
AT4G17030	col_1	col_2	fld.xls_1	fld.xls_2	357.587	306.927	78.7316	54.3249	-2.31783	1.9213e-18	1.088e-14	EXLB1	expansin-like B1
AT4G18501	col_1	col_2	fld.xls_1	fld.xls_2	21.0918	17.8756	6.97589	6.03619	-1.56381	0.00223173	0.489209	AT4G18500	hypothetical protein
AT4G20210	col_1	col_2	fld.xls_1	fld.xls_2	24.1046	19.8613	9.96532	9.05338	-1.19797	0.00984733	1	AT4G20210	Terpenoid cyclases/Protein prenyltransferases superfamily protein
AT4G21380	col_1	col_2	fld.xls_1	fld.xls_2	131.594	160.929	70.7524	66.383	-1.09161	3.48652e-05	0.0204244	RK3	receptor kinase 3
AT4G23140	col_1	col_2	fld.xls_1	fld.xls_2	56.2577	71.5293	17.9288	33.1762	-1.31855	0.000214129	0.0866126	CRK6	cysteine-rich RLK (RECEPTOR-like protein kinase) 6
AT4G28800	col_1	col_2	fld.xls_1	fld.xls_2	9.0366	4.96063	0	1.00487	-3.50846	0.00194025	0.442443	AT4G28800	basic helix-loop-helix (bHLH) DNA-binding superfamily protein
AT4G33970	col_1	col_2	fld.xls_1	fld.xls_2	14.0709	24.8454	6.9744	8.04525	-1.35967	0.00889036	1	AT4G33970	Leucine-rich repeat (LRR) family protein
AT4G37990	col_1	col_2	fld.xls_1	fld.xls_2	11.0436	4.95829	0.997025	0.000709463	-3.69852	0.00075565	0.221334	ELI3-2	cinnamyl alcohol dehydrogenase 8
AT4G38140	col_1	col_2	fld.xls_1	fld.xls_2	4.02612	13.9205	1.99446	0.00140297	-3.01556	0.00216019	0.479717	AT4G38140	RING/U-box superfamily protein
AT5G03485	col_1	col_2	fld.xls_1	fld.xls_2	21.0918	17.8756	5.97942	5.03046	-1.79989	0.000655859	0.198965	AT5G22794	hypothetical protein
AT5G04355	col_1	col_2	fld.xls_1	fld.xls_2	5.02169	3.97121	4.16334e-17	4.16334e-17	-5.20801	0.00519557	0.861121	AT5G27043	miscRNA
AT5G11330	col_1	col_2	fld.xls_1	fld.xls_2	1468.54	1286.34	443.441	434.49	-1.64951	1.47222e-15	6.25272e-12	AT5G11330	FAD/NAD(P)-binding oxidoreductase family protein
AT5G13320	col_1	col_2	fld.xls_1	fld.xls_2	97.4148	51.6259	41.8617	24.1524	-1.17163	0.00344648	0.650024	PBS3	Auxin-responsive GH3 family protein
AT5G18730	col_1	col_2	fld.xls_1	fld.xls_2	11.0504	11.9205	1.99121	4.02074	-1.89189	0.00567598	0.896989	AT5G18730	DNAJ heat shock amino-terminal domain protein
AT5G24240	col_1	col_2	fld.xls_1	fld.xls_2	33.1472	31.7845	13.9481	18.0997	-1.0133	0.00926038	1	AT5G24240	phosphatidylinositol 4-kinase gamma-like protein
AT5G25260	col_1	col_2	fld.xls_1	fld.xls_2	25.0985	8.92218	4.98215	5.02923	-1.73929	0.00607882	0.917956	AT5G25260	SPFH/Band 7/PHB domain-containing membrane-associated protein family
AT5G27060	col_1	col_2	fld.xls_1	fld.xls_2	22.0971	19.8634	4.98215	5.02923	-2.0403	0.000112511	0.0530944	RLP53	receptor like protein 53
AT5G27410	col_1	col_2	fld.xls_1	fld.xls_2	619.754	521.483	285.997	265.525	-1.04872	1.24782e-06	0.00124697	AT5G27410	D-aminoacid aminotransferase-like PLP-dependent enzymes superfamily protein
AT5G37300	col_1	col_2	fld.xls_1	fld.xls_2	94.4237	102.316	36.8648	49.2735	-1.18949	4.48725e-05	0.024994	WSD1	O-acyltransferase (WSD1-like) family protein
AT5G38930	col_1	col_2	fld.xls_1	fld.xls_2	56.2604	78.4869	18.9319	21.1193	-1.74436	5.83875e-07	0.000734753	AT5G38930	RmlC-like cupins superfamily protein
AT5G42600	col_1	col_2	fld.xls_1	fld.xls_2	135.595	105.279	26.9116	16.1025	-2.47799	2.3892e-13	6.24444e-10	MRN1	marneral synthase
AT5G50790	col_1	col_2	fld.xls_1	fld.xls_2	12.0503	7.94073	2.99089	1.00852	-2.24992	0.00383663	0.696933	SWEET10	Nodulin MtN3 family protein
AT5G52740	col_1	col_2	fld.xls_1	fld.xls_2	6.02901	7.94881	0	2.00907	-2.65949	0.00711091	1	AT5G52740	Copper transport protein family
AT5G54610	col_1	col_2	fld.xls_1	fld.xls_2	275.231	306.944	120.578	110.638	-1.33126	1.07506e-08	1.9225e-05	ANK	ankyrin
AT5G58610	col_1	col_2	fld.xls_1	fld.xls_2	32.1355	20.8481	9.96532	9.05338	-1.46559	0.0015094	0.379888	AT5G58610	PHD finger transcription factor
AT5G59590	col_1	col_2	fld.xls_1	fld.xls_2	13.0584	12.9125	0.993095	6.02788	-1.85259	0.00448969	0.782289	UGT76E2	UDP-glucosyl transferase 76E2
AT5G60910	col_1	col_2	fld.xls_1	fld.xls_2	33.1536	42.721	13.9506	14.081	-1.42876	0.000258912	0.0999666	AGL8	AGAMOUS-like 8
AT5G61070	col_1	col_2	fld.xls_1	fld.xls_2	8.03789	9.93532	0	4.01756	-2.09856	0.00916496	1	HDA18	histone deacetylase of the RPD3/HDA1 superfamily 18
AT5G62730	col_1	col_2	fld.xls_1	fld.xls_2	25.1148	28.8097	8.96482	14.0752	-1.2186	0.00490922	0.821677	AT5G62730	Major facilitator superfamily protein
AT5G66150	col_1	col_2	fld.xls_1	fld.xls_2	21.0857	10.9145	4.98294	4.02473	-1.79972	0.00287252	0.591512	AT5G66150	Glycosyl hydrolase family 38 protein

## Sheet: fld up
Dataset 2-4. Upregulated genes in the fld mutant.
test_id	col_1	col_2	fld.xls_1	fld.xls_2	normalized_reads_Col-1	normalized_reads_Col-2	normalized_reads_mutant-1	normalized_reads_mutant-2	logFC	PValue	FDR	Gene_Name	Gene_Description
AT1G05397	col_1	col_2	fld.xls_1	fld.xls_2	1.00378	0	22.9262	12.08	4.81943	1.06718e-07	0.000172664	AT1G18230	miscRNA
AT1G06420	col_1	col_2	fld.xls_1	fld.xls_2	50.2211	44.6947	105.632	91.5307	1.05289	0.000213715	0.0866126	AT1G06420	DNA ligase-like protein
AT1G08035	col_1	col_2	fld.xls_1	fld.xls_2	1.00485	0.992728	6.97513	7.04072	2.66599	0.00686662	0.988252	AT1G08035	hypothetical protein
AT1G09103	col_1	col_2	fld.xls_1	fld.xls_2	4.16334e-17	4.16334e-17	3.98418	6.03236	5.35933	0.00281958	0.584152	AT1G69680	ran guanine nucleotide release factor, putative (Mog1/PsbP/DUF1795-like photosystem II reaction center PsbP family protein)
AT1G12100	col_1	col_2	fld.xls_1	fld.xls_2	7.0414	19.8832	30.8895	34.1936	1.26447	0.00459596	0.792675	AT1G12100	Bifunctional inhibitor/lipid-transfer protein/seed storage 2S albumin superfamily protein
AT1G13448	col_1	col_2	fld.xls_1	fld.xls_2	44.1964	42.7111	121.567	144.821	1.61315	1.01541e-08	1.9167e-05	AT1G13448	ncRNA
AT1G14250	col_1	col_2	fld.xls_1	fld.xls_2	341.525	365.547	1099.14	1024.87	1.58651	1.78092e-14	5.04254e-11	AT1G14250	GDA1/CD39 nucleoside phosphatase family protein
AT1G16360	col_1	col_2	fld.xls_1	fld.xls_2	9.04475	13.9125	20.9208	31.1696	1.17248	0.0098051	1	AT1G16360	LEM3 (ligand-effect modulator 3) family protein / CDC50 family protein
AT1G18990	col_1	col_2	fld.xls_1	fld.xls_2	1.0081	4.97259	20.9208	31.1696	3.06783	1.85576e-07	0.000257584	AT1G18990	myosin-binding protein, putative (Protein of unknown function, DUF593)
AT1G21210	col_1	col_2	fld.xls_1	fld.xls_2	11.0623	29.8217	49.8185	66.3702	1.50053	0.000340743	0.122791	WAK4	wall associated kinase 4
AT1G29090	col_1	col_2	fld.xls_1	fld.xls_2	1.00661	2.98263	6.97058	14.0725	2.32606	0.00303509	0.606607	AT1G29090	Cysteine proteinases superfamily protein
AT1G32950	col_1	col_2	fld.xls_1	fld.xls_2	16.071	14.8979	33.8755	45.2509	1.34617	0.000489983	0.158554	AT1G32950	Subtilase family protein
AT1G48530	col_1	col_2	fld.xls_1	fld.xls_2	3.01159	0.99009	16.9413	15.0888	2.92653	1.86789e-05	0.0126931	AT1G48530	proteasome inhibitor-like protein
AT1G50190	col_1	col_2	fld.xls_1	fld.xls_2	0.000550536	0.994327	4.98068	7.03817	3.296	0.00540155	0.878127	AT1G50190	Cysteine/Histidine-rich C1 domain family protein
AT1G52790	col_1	col_2	fld.xls_1	fld.xls_2	6.02618	4.96454	15.9436	16.0925	1.52246	0.00614188	0.920487	AT1G52790	2-oxoglutarate (2OG) and Fe(II)-dependent oxygenase superfamily protein
AT1G52990	col_1	col_2	fld.xls_1	fld.xls_2	10.0422	6.94859	39.8594	40.2306	2.22087	1.38222e-07	0.000213472	AT1G52990	thioredoxin family protein
AT1G54040	col_1	col_2	fld.xls_1	fld.xls_2	844.754	681.405	2102.61	2040.69	1.44076	4.87151e-12	1.18228e-08	ESP	epithiospecifier protein
AT1G61290	col_1	col_2	fld.xls_1	fld.xls_2	4.16334e-17	4.16334e-17	14.9564	3.02928	6.18923	0.000138513	0.0627503	SYP124	syntaxin of plants 124
AT1G62510	col_1	col_2	fld.xls_1	fld.xls_2	19.0939	31.7996	48.8137	95.5212	1.49904	0.000311894	0.116453	AT1G62510	Bifunctional inhibitor/lipid-transfer protein/seed storage 2S albumin superfamily protein
AT1G64100	col_1	col_2	fld.xls_1	fld.xls_2	12.046	3.96284	27.8975	36.2008	1.986	2.69338e-05	0.0169469	NAC027	NAC domain containing protein 27
AT1G64795	col_1	col_2	fld.xls_1	fld.xls_2	1.00378	0	87.6859	108.613	7.29793	3.08866e-32	2.62358e-28	ILA	ILITYHIA
AT1G68120	col_1	col_2	fld.xls_1	fld.xls_2	15.0682	15.8936	31.888	31.1796	1.02044	0.00951137	1	BPC3	BASIC PENTACYSTEINE protein
AT1G69280	col_1	col_2	fld.xls_1	fld.xls_2	43.1972	51.6591	79.7105	113.636	1.02518	0.000902476	0.255529	AT1G69280	hypothetical protein
AT1G69710	col_1	col_2	fld.xls_1	fld.xls_2	15.0639	10.9209	48.8353	33.2017	1.64982	5.49947e-05	0.0283114	AT1G69710	Regulator of chromosome condensation (RCC1) family with FYVE zinc finger domain-containing protein
AT1G71330	col_1	col_2	fld.xls_1	fld.xls_2	29.1257	22.8395	71.7555	50.3009	1.22838	0.000382233	0.129871	NAP5	non-intrinsic ABC protein 5
AT1G72060	col_1	col_2	fld.xls_1	fld.xls_2	0.000550536	0.994327	14.9464	16.0914	4.64695	2.25527e-07	0.00029472	AT1G72060	serine-type endopeptidase inhibitor
AT1G74420	col_1	col_2	fld.xls_1	fld.xls_2	18.08	16.8845	36.8699	37.2133	1.07792	0.00379251	0.696933	FUT3	fucosyltransferase 3
AT1G75290	col_1	col_2	fld.xls_1	fld.xls_2	47.2076	41.7146	136.528	100.59	1.41267	2.11472e-06	0.00194194	AT1G75290	NAD(P)-binding Rossmann-fold superfamily protein
AT1G77960	col_1	col_2	fld.xls_1	fld.xls_2	37.1577	24.821	213.258	166.969	2.61261	1.93662e-17	9.40006e-14	AT1G77960	repressor ROX1-like protein
AT2G01860	col_1	col_2	fld.xls_1	fld.xls_2	87.3949	102.32	192.309	314.776	1.41709	1.16555e-06	0.00120006	EMB975	Tetratricopeptide repeat (TPR)-like superfamily protein
AT2G03020	col_1	col_2	fld.xls_1	fld.xls_2	24.1122	30.7994	60.7808	76.4293	1.31686	5.43959e-05	0.0283114	AT2G03020	Heat shock protein HSP20/alpha crystallin family
AT2G06185	col_1	col_2	fld.xls_1	fld.xls_2	2.00931	1.98604	9.9646	10.058	2.25551	0.00345335	0.650024	LURP1	LURP-one-like protein (DUF567)
AT2G07042	col_1	col_2	fld.xls_1	fld.xls_2	23.0967	14.8902	38.854	62.3414	1.40789	0.000370512	0.128411	AT2G07042	ncRNA
AT2G08295	col_1	col_2	fld.xls_1	fld.xls_2	3.01159	0.99009	15.9462	12.0737	2.7353	0.000120114	0.0559055	AT2G28790	Pathogenesis-related thaumatin superfamily protein
AT2G14060	col_1	col_2	fld.xls_1	fld.xls_2	1.00661	2.98263	6.97238	11.0588	2.10611	0.0088815	1	AT2G14060	S-adenosyl-L-methionine-dependent methyltransferases superfamily protein
AT2G18780	col_1	col_2	fld.xls_1	fld.xls_2	27.1223	28.8076	75.7411	54.3234	1.21398	0.000262614	0.100256	AT2G18780	F-box and associated interaction domains-containing protein
AT2G20825	col_1	col_2	fld.xls_1	fld.xls_2	4.02099	6.95715	14.9464	16.0914	1.47748	0.00877212	1	ULT2	Developmental regulator, ULTRAPETALA
AT2G21260	col_1	col_2	fld.xls_1	fld.xls_2	6.03372	13.9172	35.8725	38.2175	1.87851	1.18802e-05	0.00856108	AT2G21260	NAD(P)-linked oxidoreductase superfamily protein
AT2G23590	col_1	col_2	fld.xls_1	fld.xls_2	51.2228	40.7174	105.633	89.5201	1.08405	0.000202664	0.0844163	MES8	methyl esterase 8
AT2G30505	col_1	col_2	fld.xls_1	fld.xls_2	36.1707	53.6537	84.697	102.58	1.05753	0.000615184	0.189158	AT2G30505	Late embryogenesis abundant (LEA) hydroxyproline-rich glycoprotein family
AT2G31910	col_1	col_2	fld.xls_1	fld.xls_2	1.00378	0	7.97162	8.04647	3.7032	0.000592872	0.188262	CHX21	cation/H+ exchanger 21
AT2G32340	col_1	col_2	fld.xls_1	fld.xls_2	40.1895	60.6084	123.56	146.833	1.421	1.48984e-06	0.00144629	AT2G32340	TraB family protein
AT2G34430	col_1	col_2	fld.xls_1	fld.xls_2	1864.32	2724.71	4289.91	5740.86	1.12811	3.06849e-06	0.00260645	LHB1B1	light-harvesting chlorophyll-protein complex II subunit B1
AT2G36710	col_1	col_2	fld.xls_1	fld.xls_2	1.00485	0.992728	7.97315	6.03735	2.66581	0.00692199	0.988252	AT2G36710	Pectin lyase-like superfamily protein
AT2G40740	col_1	col_2	fld.xls_1	fld.xls_2	0.00161488	2.98451	11.963	5.03679	2.41091	0.00682645	0.988252	WRKY55	WRKY DNA-binding protein 55
AT2G43920	col_1	col_2	fld.xls_1	fld.xls_2	101.448	88.3985	546.087	439.53	2.37479	3.85408e-22	2.619e-18	HOL2	S-adenosyl-L-methionine-dependent methyltransferases superfamily protein
AT2G45930	col_1	col_2	fld.xls_1	fld.xls_2	4.02261	8.94678	24.9168	17.1057	1.67619	0.00137062	0.361004	AT2G45930	hypothetical protein
AT3G01311	col_1	col_2	fld.xls_1	fld.xls_2	2.00825	0.991341	9.96764	6.03953	2.3245	0.00826797	1	AT3G01311	actin cross-linking protein, putative (DUF569)
AT3G05055	col_1	col_2	fld.xls_1	fld.xls_2	2.00931	1.98604	6.97058	14.0725	2.32572	0.00291133	0.593682	TIP2	tonoplast intrinsic protein 2
AT3G06690	col_1	col_2	fld.xls_1	fld.xls_2	11.0495	10.9258	35.8729	37.2125	1.72228	2.19819e-05	0.0146447	AT3G06690	putative acyl-coenzyme A oxidase
AT3G08900	col_1	col_2	fld.xls_1	fld.xls_2	0.000550536	0.994327	4.97935	9.04712	3.51441	0.00192951	0.442443	RGP3	reversibly glycosylated polypeptide 3
AT3G09405	col_1	col_2	fld.xls_1	fld.xls_2	50.2194	41.7123	125.566	93.5488	1.25104	2.79619e-05	0.0172739	AT3G09405	Pectinacetylesterase family protein
AT3G17225	col_1	col_2	fld.xls_1	fld.xls_2	12.0572	15.8975	29.8945	30.173	1.09622	0.00701923	0.997876	AT3G17225	Plant invertase/pectin methylesterase inhibitor superfamily protein
AT3G19310	col_1	col_2	fld.xls_1	fld.xls_2	4.01493	0.988936	10.9618	10.0591	2.01976	0.00585637	0.900371	AT3G19310	PLC-like phosphodiesterases superfamily protein
AT3G21380	col_1	col_2	fld.xls_1	fld.xls_2	1.00578	1.98764	6.97116	13.068	2.64321	0.00150111	0.379888	AT3G21380	Mannose-binding lectin superfamily protein
AT3G28740	col_1	col_2	fld.xls_1	fld.xls_2	417.851	322.814	855.996	730.191	1.09849	1.07447e-06	0.00117765	CYP81D11	Cytochrome P450 superfamily protein
AT3G44900	col_1	col_2	fld.xls_1	fld.xls_2	14.0564	6.94392	29.8945	30.173	1.50608	0.00057996	0.185899	CHX4	cation/H+ exchanger 4
AT3G47360	col_1	col_2	fld.xls_1	fld.xls_2	137.611	129.128	306.922	296.701	1.17751	1.81518e-07	0.000257584	HSD3	hydroxysteroid dehydrogenase 3
AT3G47580	col_1	col_2	fld.xls_1	fld.xls_2	16.0763	21.8594	34.8721	46.2568	1.09104	0.00380965	0.696933	AT3G47580	Leucine-rich repeat protein kinase family protein
AT3G48790	col_1	col_2	fld.xls_1	fld.xls_2	1.00578	1.98764	4.97644	14.0698	2.57074	0.00323464	0.628019	AT3G48790	Pyridoxal phosphate (PLP)-dependent transferases superfamily protein
AT3G51960	col_1	col_2	fld.xls_1	fld.xls_2	58.2454	32.7596	95.6657	87.5053	1.00757	0.00186868	0.437877	BZIP24	basic leucine zipper 24
AT3G63320	col_1	col_2	fld.xls_1	fld.xls_2	4.16334e-17	4.16334e-17	7.97021	10.0556	6.1916	2.33324e-05	0.0152455	AT3G63320	Protein phosphatase 2C family protein
AT4G00250	col_1	col_2	fld.xls_1	fld.xls_2	7.02858	3.96854	25.909	25.1452	2.19049	1.20944e-05	0.00856108	AT4G00250	DNA-binding storekeeper protein-related transcriptional regulator
AT4G06265	col_1	col_2	fld.xls_1	fld.xls_2	3.01475	3.9742	12.9528	15.0845	1.9656	0.00179028	0.42242	AT4G14743	miscRNA
AT4G10200	col_1	col_2	fld.xls_1	fld.xls_2	2.01355	6.96058	17.9398	13.0803	1.75974	0.0033561	0.644239	AT4G10200	TTF-type zinc finger protein with HAT dimerization domain-containing protein
AT4G13860	col_1	col_2	fld.xls_1	fld.xls_2	43.1896	37.7411	87.693	82.4753	1.07005	0.000240455	0.0939073	AT4G13860	RNA-binding (RRM/RBD/RNP motifs) family protein
AT4G15953	col_1	col_2	fld.xls_1	fld.xls_2	7.02965	4.96318	18.9313	22.124	1.75479	0.000671689	0.201964	AT4G15953	maternally expressed family protein
AT4G16540	col_1	col_2	fld.xls_1	fld.xls_2	127.564	113.232	300.948	250.444	1.19454	6.13537e-07	0.000744506	AT4G16540	Heat shock protein HSP20/alpha crystallin family
AT4G19850	col_1	col_2	fld.xls_1	fld.xls_2	2.01118	3.97585	14.9505	10.0633	2.01736	0.002918	0.593682	PP2-A2	lectin-like protein
AT4G26288	col_1	col_2	fld.xls_1	fld.xls_2	5.01949	1.98198	14.944	20.1103	2.28473	0.000155293	0.067646	AT4G26290	hypothetical protein
AT4G27530	col_1	col_2	fld.xls_1	fld.xls_2	0.00161488	2.98451	11.9583	11.0648	2.84212	0.000334979	0.122383	AT4G27530	hypothetical protein
AT4G29550	col_1	col_2	fld.xls_1	fld.xls_2	13.0538	7.93955	25.9102	23.1355	1.21526	0.00721363	1	AT4G29550	hypothetical protein (DUF626)
AT4G29990	col_1	col_2	fld.xls_1	fld.xls_2	35.1586	37.7481	129.544	131.754	1.83792	8.11744e-11	1.72379e-07	AT4G29990	Leucine-rich repeat transmembrane protein kinase protein
AT4G30250	col_1	col_2	fld.xls_1	fld.xls_2	29.1257	22.8395	54.8046	61.3477	1.15679	0.000430021	0.144514	AT4G30250	P-loop containing nucleoside triphosphate hydrolases superfamily protein
AT5G01675	col_1	col_2	fld.xls_1	fld.xls_2	0.000550536	0.994327	4.97935	9.04712	3.51441	0.0019301	0.442443	FLC	K-box region and MADS-box transcription factor family protein
AT5G06190	col_1	col_2	fld.xls_1	fld.xls_2	30.1295	22.8386	59.7831	79.4444	1.39019	3.15974e-05	0.0188348	AT5G06190	transmembrane protein
AT5G07640	col_1	col_2	fld.xls_1	fld.xls_2	23.0879	5.94126	50.8318	28.1778	1.43713	0.00673137	0.984329	AT5G07640	RING/U-box superfamily protein
AT5G09305	col_1	col_2	fld.xls_1	fld.xls_2	1.00578	1.98764	6.97303	10.0543	2.41157	0.00513092	0.854574	AT5G65207	hypothetical protein
AT5G10140	col_1	col_2	fld.xls_1	fld.xls_2	4.01824	3.97266	623.807	612.509	7.22931	4.50409e-87	1.53036e-82	FLC	K-box region and MADS-box transcription factor family protein
AT5G15720	col_1	col_2	fld.xls_1	fld.xls_2	5.02544	7.95036	22.9179	25.1424	1.86812	0.000141383	0.0632074	GLIP7	GDSL-motif lipase 7
AT5G22990	col_1	col_2	fld.xls_1	fld.xls_2	0.000550536	0.994327	8.97208	4.02912	3.40848	0.0034819	0.650024	AT5G22990	C2H2-like zinc finger protein
AT5G23270	col_1	col_2	fld.xls_1	fld.xls_2	29.1272	24.8282	63.7756	63.3636	1.23294	0.000106037	0.0508892	STP11	sugar transporter 11
AT5G26865	col_1	col_2	fld.xls_1	fld.xls_2	1.00578	1.98764	6.9737	9.04977	2.32531	0.0078986	1	AGL26	tRNA (cytidine(34)-2'-O)-methyltransferase
AT5G28920	col_1	col_2	fld.xls_1	fld.xls_2	1.00378	0	7.97396	5.03275	3.40843	0.00318	0.620959	AT5G28920	hypothetical protein
AT5G36910	col_1	col_2	fld.xls_1	fld.xls_2	52.2273	41.7108	89.6802	105.598	1.05388	0.000288454	0.108898	THI2.2	thionin 2.2
AT5G39330	col_1	col_2	fld.xls_1	fld.xls_2	4.01493	0.988936	22.9247	14.0896	2.8289	1.45664e-05	0.0101005	AT5G39330	transmembrane protein, putative (DUF1163)
AT5G43370	col_1	col_2	fld.xls_1	fld.xls_2	10.0422	6.94859	7.94843	81.4097	2.3785	0.00549627	0.889271	PHT1;2	phosphate transporter 2
AT5G44010	col_1	col_2	fld.xls_1	fld.xls_2	50.2263	54.6356	103.629	131.744	1.16438	4.15596e-05	0.0235345	AT5G44010	fanconi anemia group F protein (FANCF)
AT5G44980	col_1	col_2	fld.xls_1	fld.xls_2	12.0556	13.9084	46.837	42.2456	1.7687	3.51632e-06	0.002914	AT5G44980	F-box/RNI-like/FBD-like domains-containing protein
AT5G46440	col_1	col_2	fld.xls_1	fld.xls_2	65.2955	75.4986	106.608	197.099	1.10762	0.00077957	0.226388	AT5G46440	PPR containing-like protein
AT5G48490	col_1	col_2	fld.xls_1	fld.xls_2	170.746	115.204	360.744	247.437	1.08821	9.65905e-05	0.0475631	AT5G48490	Bifunctional inhibitor/lipid-transfer protein/seed storage 2S albumin superfamily protein
AT5G48670	col_1	col_2	fld.xls_1	fld.xls_2	37.1577	24.821	65.7621	86.4847	1.29338	9.46388e-05	0.0472874	AGL80	AGAMOUS-like 80
AT5G49070	col_1	col_2	fld.xls_1	fld.xls_2	4.02182	7.95197	24.9189	14.0912	1.6828	0.00231372	0.500721	KCS21	3-ketoacyl-CoA synthase 21
AT5G49620	col_1	col_2	fld.xls_1	fld.xls_2	1.00485	0.992728	7.97315	6.03735	2.66581	0.00692245	0.988252	MYB78	myb domain protein 78
AT5G58310	col_1	col_2	fld.xls_1	fld.xls_2	352.567	320.837	815.144	622.581	1.09401	1.00129e-06	0.00113403	MES18	methyl esterase 18
AT5G65070	col_1	col_2	fld.xls_1	fld.xls_2	15.0648	11.9154	47.8322	46.2665	1.79316	1.72026e-06	0.00162359	MAF4	K-box region and MADS-box transcription factor family protein
AT5G65080	col_1	col_2	fld.xls_1	fld.xls_2	11.052	13.9097	77.7216	94.5336	2.77402	1.12016e-14	3.45996e-11	MAF5	K-box region/MADS-box transcription factor family protein

## Sheet: ld down
Dataset 2-5. Downregulated genes in the ld mutant.
test_id	col_1	col_2	ld.xls_1	ld.xls_2	normalized_reads_Col-1	normalized_reads_Col-2	normalized_reads_mutant-1	normalized_reads_mutant-2	logFC	PValue	FDR	Gene_Name	Gene_Description
AT1G03410	col_1	col_2	ld.xls_1	ld.xls_2	43.8595	69.0509	16.0206	21.325	-1.59038	3.21184e-05	0.0151568	Sadhu4-2	hypothetical protein
AT1G04313	col_1	col_2	ld.xls_1	ld.xls_2	4.98287	7.89515	0.000151289	1.01361	-3.38334	0.00325182	0.505466	AT1G05030	Major facilitator superfamily protein
AT1G05035	col_1	col_2	ld.xls_1	ld.xls_2	6.97484	13.8215	1.00158	2.02968	-2.68419	0.00109148	0.231479	AT1G05040	UBA-like domain protein
AT1G08630	col_1	col_2	ld.xls_1	ld.xls_2	32.9059	20.6785	10.0121	9.14919	-1.47118	0.00135577	0.258387	THA1	threonine aldolase 1
AT1G08730	col_1	col_2	ld.xls_1	ld.xls_2	34.8982	25.6146	15.0175	11.1899	-1.19878	0.00387925	0.573066	XIC	Myosin family protein with Dil domain-containing protein
AT1G09080	col_1	col_2	ld.xls_1	ld.xls_2	18.9452	13.7892	5.00671	7.10676	-1.41625	0.00916781	0.946792	BIP3	Heat shock protein 70 (Hsp 70) family protein
AT1G13470	col_1	col_2	ld.xls_1	ld.xls_2	53.842	39.4127	13.0155	11.1842	-1.9348	1.28404e-06	0.00117913	AT1G13470	hypothetical protein (DUF1262)
AT1G14880	col_1	col_2	ld.xls_1	ld.xls_2	55.8522	8.79958	0.000583615	4.04911	-3.91822	6.98297e-05	0.027913	PCR1	PLANT CADMIUM RESISTANCE 1
AT1G19640	col_1	col_2	ld.xls_1	ld.xls_2	61.8167	49.2765	21.0244	15.2586	-1.60708	8.01776e-06	0.00477929	JMT	jasmonic acid carboxyl methyltransferase
AT1G20400	col_1	col_2	ld.xls_1	ld.xls_2	17.9387	33.5548	2.0035	6.08244	-2.63631	5.88369e-06	0.00363473	AT1G20400	hypothetical protein (DUF1204)
AT1G21240	col_1	col_2	ld.xls_1	ld.xls_2	27.9163	25.6278	9.01001	5.09443	-1.90477	5.26726e-05	0.0223707	WAK3	wall associated kinase 3
AT1G23935	col_1	col_2	ld.xls_1	ld.xls_2	110.671	83.7747	34.0419	36.5762	-1.458	2.577e-06	0.00180586
AT1G24420	col_1	col_2	ld.xls_1	ld.xls_2	7.97338	11.8409	1.00202	4.05374	-1.92248	0.0095001	0.96067	AT1G24420	HXXXD-type acyl-transferase family protein
AT1G26380	col_1	col_2	ld.xls_1	ld.xls_2	43.863	56.2157	14.0169	13.2133	-1.86844	9.44054e-07	0.000916461	AT1G26380	FAD-binding Berberine family protein
AT1G26390	col_1	col_2	ld.xls_1	ld.xls_2	25.9353	2.91217	0.000298901	2.02535	-3.68004	0.00139628	0.260667	AT1G26390	FAD-binding Berberine family protein
AT1G26420	col_1	col_2	ld.xls_1	ld.xls_2	31.8967	50.3135	13.0168	17.2628	-1.43426	0.000440433	0.116004	AT1G26420	FAD-binding Berberine family protein
AT1G34460	col_1	col_2	ld.xls_1	ld.xls_2	19.9372	24.6575	8.0096	7.11715	-1.54435	0.0012903	0.249094	CYCB1;5	CYCLIN B1;5
AT1G45201	col_1	col_2	ld.xls_1	ld.xls_2	10533.1	6514.87	5194.3	3318.71	-1.00183	0.00040814	0.109192	TLL1	triacylglycerol lipase-like 1
AT1G47370	col_1	col_2	ld.xls_1	ld.xls_2	14.9602	5.89163	3.00348	2.03701	-1.99448	0.00854091	0.918337	AT1G47370	Toll-Interleukin-Resistance (TIR) domain family protein
AT1G47510	col_1	col_2	ld.xls_1	ld.xls_2	61.8144	56.1881	30.0359	26.4288	-1.05983	0.00121753	0.239494	5PTASE11	inositol polyphosphate 5-phosphatase 11
AT1G47890	col_1	col_2	ld.xls_1	ld.xls_2	7.97448	9.86344	2.00255	2.03352	-2.07825	0.00850681	0.917574	RLP7	receptor like protein 7
AT1G55290	col_1	col_2	ld.xls_1	ld.xls_2	26.9176	28.5939	13.0157	12.1973	-1.13092	0.0059752	0.757535	AT1G55290	2-oxoglutarate (2OG) and Fe(II)-dependent oxygenase superfamily protein
AT1G61120	col_1	col_2	ld.xls_1	ld.xls_2	25.9159	39.4625	0.00123955	9.11023	-2.81251	1.52629e-06	0.00120602	TPS04	terpene synthase 04
AT1G61420	col_1	col_2	ld.xls_1	ld.xls_2	44.8635	46.3393	17.0212	19.3013	-1.32261	0.000224013	0.0673567	AT1G61420	S-locus lectin protein kinase family protein
AT1G65480	col_1	col_2	ld.xls_1	ld.xls_2	50.8424	62.1282	5.00694	8.11931	-3.0827	8.21671e-13	2.79179e-09	FT	PEBP (phosphatidylethanolamine-binding protein) family protein
AT1G65484	col_1	col_2	ld.xls_1	ld.xls_2	31.9075	22.6562	11.0133	10.1652	-1.35463	0.00203118	0.348552	AT1G65484	transmembrane protein
AT1G66700	col_1	col_2	ld.xls_1	ld.xls_2	68.7944	59.1409	27.0321	22.3674	-1.368	2.96826e-05	0.0142046	PXMT1	S-adenosyl-L-methionine-dependent methyltransferases superfamily protein
AT1G76720	col_1	col_2	ld.xls_1	ld.xls_2	95.7129	83.7888	38.0474	45.7114	-1.09759	0.000204743	0.0632415	AT1G76720	eukaryotic translation initiation factor 2 (eIF-2) family protein
AT1G76800	col_1	col_2	ld.xls_1	ld.xls_2	51.8466	41.3906	22.0269	22.3551	-1.06658	0.00237099	0.396843	AT1G76800	Vacuolar iron transporter (VIT) family protein
AT1G78955	col_1	col_2	ld.xls_1	ld.xls_2	32.9003	32.5333	17.0202	14.2349	-1.05969	0.0069989	0.819516	CAMS1	camelliol C synthase 1
AT1G79680	col_1	col_2	ld.xls_1	ld.xls_2	7.97008	18.7611	4.0044	2.04022	-2.09925	0.00255607	0.423646	WAKL10	WALL ASSOCIATED KINASE (WAK)-LIKE 10
AT2G04495	col_1	col_2	ld.xls_1	ld.xls_2	13.9619	6.882	1.00158	2.02968	-2.68589	0.00111441	0.232296	AT2G04495	transmembrane protein
AT2G12170	col_1	col_2	ld.xls_1	ld.xls_2	24.9269	19.7056	8.01034	10.1554	-1.28556	0.00566953	0.732447	AT2G12170	hypothetical protein
AT2G14560	col_1	col_2	ld.xls_1	ld.xls_2	2351.88	2693.54	1040.26	1008	-1.30047	7.07772e-10	1.2024e-06	LURP1	LURP-one-like protein (DUF567)
AT2G14610	col_1	col_2	ld.xls_1	ld.xls_2	159.535	72.8845	4.00617	9.12796	-4.12084	2.1484e-15	8.11068e-12	PR1	pathogenesis-related protein 1
AT2G15042	col_1	col_2	ld.xls_1	ld.xls_2	63.7935	127.251	22.029	34.519	-1.75214	1.922e-05	0.00989452	AT2G15042	Leucine-rich repeat (LRR) family protein
AT2G17430	col_1	col_2	ld.xls_1	ld.xls_2	25.9219	24.644	8.01011	9.14268	-1.54634	0.000640526	0.155451	MLO7	Seven transmembrane MLO family protein
AT2G17740	col_1	col_2	ld.xls_1	ld.xls_2	14.9569	10.8333	4.00498	4.06563	-1.64592	0.008311	0.902182	AT2G17740	Cysteine/Histidine-rich C1 domain family protein
AT2G18660	col_1	col_2	ld.xls_1	ld.xls_2	27.9177	22.6638	12.0143	10.1682	-1.17969	0.00657657	0.798889	PNP-A	plant natriuretic peptide A
AT2G20800	col_1	col_2	ld.xls_1	ld.xls_2	18.9464	11.8126	1.0024	6.07802	-2.08324	0.00114177	0.233528	NDB4	NAD(P)H dehydrogenase B4
AT2G24850	col_1	col_2	ld.xls_1	ld.xls_2	84.7408	95.6445	24.0288	21.3466	-1.9851	4.55212e-10	8.59264e-07	TAT3	tyrosine aminotransferase 3
AT2G25297	col_1	col_2	ld.xls_1	ld.xls_2	5.97734	13.8248	2.00255	2.03352	-2.22743	0.00495604	0.66822	LCR81	low-molecular-weight cysteine-rich 81
AT2G29350	col_1	col_2	ld.xls_1	ld.xls_2	154.558	44.2684	16.0224	32.474	-2.02992	0.000310649	0.0865156	SAG13	senescence-associated gene 13
AT2G30690	col_1	col_2	ld.xls_1	ld.xls_2	7.97392	10.8522	1.00181	3.0417	-2.15474	0.00585127	0.7474	AT2G30690	lateral signaling target-like protein (Protein of unknown function, DUF593)
AT2G30750	col_1	col_2	ld.xls_1	ld.xls_2	161.524	94.5934	39.0493	51.7989	-1.49281	1.43637e-05	0.00787153	CYP71A12	cytochrome P450 family 71 polypeptide
AT2G30770	col_1	col_2	ld.xls_1	ld.xls_2	39.8929	11.7776	2.00389	8.10711	-2.32624	0.000960902	0.213389	CYP71A13	cytochrome P450 family 71 polypeptide
AT2G32160	col_1	col_2	ld.xls_1	ld.xls_2	139.575	154.799	46.053	27.4736	-1.99707	1.17687e-10	2.85619e-07	AT2G32160	S-adenosyl-L-methionine-dependent methyltransferases superfamily protein
AT2G32680	col_1	col_2	ld.xls_1	ld.xls_2	95.7045	124.252	40.0493	43.6873	-1.39089	3.34012e-06	0.00222524	RLP23	receptor like protein 23
AT2G35980	col_1	col_2	ld.xls_1	ld.xls_2	41.8732	41.4065	15.0179	13.2162	-1.55196	4.4463e-05	0.0196197	YLS9	Late embryogenesis abundant (LEA) hydroxyproline-rich glycoprotein family
AT2G39030	col_1	col_2	ld.xls_1	ld.xls_2	157.555	27.493	23.0289	27.4256	-1.86987	0.00327257	0.505466	NATA1	Acyl-CoA N-acyltransferases (NAT) superfamily protein
AT2G41480	col_1	col_2	ld.xls_1	ld.xls_2	52.8258	115.426	27.0348	38.5877	-1.35514	0.00121943	0.239494	AT2G41480	peroxidase superfamily protein
AT2G45660	col_1	col_2	ld.xls_1	ld.xls_2	266.19	308.609	23.0275	20.3307	-3.72088	2.4656e-34	2.79245e-30	AGL20	AGAMOUS-like 20
AT3G03480	col_1	col_2	ld.xls_1	ld.xls_2	19.944	11.8104	5.00564	3.05635	-1.94364	0.00136782	0.258387	CHAT	acetyl CoA:(Z)-3-hexen-1-ol acetyltransferase
AT3G05650	col_1	col_2	ld.xls_1	ld.xls_2	142.552	294.875	61.0792	116.782	-1.29703	0.000842551	0.194744	RLP32	receptor like protein 32
AT3G05660	col_1	col_2	ld.xls_1	ld.xls_2	86.723	172.609	28.0372	48.7309	-1.75306	1.27603e-05	0.00710746	RLP33	receptor like protein 33
AT3G06520	col_1	col_2	ld.xls_1	ld.xls_2	92.7231	76.8826	26.0316	25.4059	-1.71631	8.69917e-08	0.000113681	AT3G06520	agenet domain-containing protein
AT3G21500	col_1	col_2	ld.xls_1	ld.xls_2	23.9411	1.92928	1.00103	0.00198323	-4.37664	0.00105397	0.22665	DXPS1	1-deoxy-D-xylulose 5-phosphate synthase 1
AT3G23120	col_1	col_2	ld.xls_1	ld.xls_2	99.6905	141.022	26.029	13.243	-2.60729	1.24328e-12	3.84026e-09	RLP38	receptor like protein 38
AT3G24310	col_1	col_2	ld.xls_1	ld.xls_2	8.97093	11.8379	2.00281	3.0458	-1.99255	0.00589851	0.750613	MYB305	myb domain protein 305
AT3G24780	col_1	col_2	ld.xls_1	ld.xls_2	30.9036	37.4763	4.00525	5.07809	-2.87934	7.21433e-09	1.06575e-05	AT3G24780	Uncharacterized conserved protein UCP015417, vWA
AT3G26960	col_1	col_2	ld.xls_1	ld.xls_2	216.364	98.5128	91.1062	50.8624	-1.14782	0.00426442	0.609059	AT3G26960	Pollen Ole e 1 allergen and extensin family protein
AT3G28540	col_1	col_2	ld.xls_1	ld.xls_2	181.454	160.689	69.0812	46.7782	-1.55975	4.3013e-08	5.84582e-05	AT3G28540	P-loop containing nucleoside triphosphate hydrolases superfamily protein
AT3G28890	col_1	col_2	ld.xls_1	ld.xls_2	6.9769	9.86651	1.00158	2.02968	-2.38392	0.00519321	0.683914	RLP43	receptor like protein 43
AT3G30730	col_1	col_2	ld.xls_1	ld.xls_2	33.9013	24.6284	17.0186	8.15524	-1.20776	0.00605219	0.761612	AT3G30730	hypothetical protein
AT3G33528	col_1	col_2	ld.xls_1	ld.xls_2	42.8737	33.5035	2.00281	3.0458	-3.85534	3.0016e-12	7.84502e-09	AT3G33528	hypothetical protein
AT3G45430	col_1	col_2	ld.xls_1	ld.xls_2	62.8147	47.3004	24.0303	29.4555	-1.03846	0.0029075	0.45948	AT3G45430	Concanavalin A-like lectin protein kinase family protein
AT3G47480	col_1	col_2	ld.xls_1	ld.xls_2	112.667	77.8511	37.0459	42.6669	-1.25443	8.13047e-05	0.0310392	AT3G47480	Calcium-binding EF-hand family protein
AT3G51075	col_1	col_2	ld.xls_1	ld.xls_2	23.9322	14.7669	7.00782	4.07548	-1.77962	0.00114781	0.233528	AT3G51075	ncRNA
AT3G57260	col_1	col_2	ld.xls_1	ld.xls_2	268.197	192.214	93.1105	67.0991	-1.52121	1.12314e-07	0.000138043	BGL2	beta-1,3-glucanase 2
AT3G60120	col_1	col_2	ld.xls_1	ld.xls_2	7.97187	14.807	1.00158	2.02968	-2.81401	0.000437939	0.116004	BGLU27	beta glucosidase 27
AT3G62930	col_1	col_2	ld.xls_1	ld.xls_2	37.8834	42.4012	16.0196	16.2586	-1.30815	0.000479539	0.124376	AT3G62930	Thioredoxin superfamily protein
AT4G01190	col_1	col_2	ld.xls_1	ld.xls_2	33.9061	15.7371	13.0139	5.1051	-1.44021	0.00791787	0.879256	PIPK10	phosphatidylinositol phosphate kinase 10
AT4G01925	col_1	col_2	ld.xls_1	ld.xls_2	24.924	25.6342	9.0122	14.2104	-1.11508	0.00977525	0.977957	AT4G01925	Cysteine/Histidine-rich C1 domain family protein
AT4G03450	col_1	col_2	ld.xls_1	ld.xls_2	24.9236	26.6222	9.01057	7.12032	-1.66055	0.00028511	0.0800593	AT4G03450	Ankyrin repeat family protein
AT4G11210	col_1	col_2	ld.xls_1	ld.xls_2	55.8399	31.5095	22.0252	14.2476	-1.26143	0.00273202	0.441758	AT4G11210	Disease resistance-responsive (dirigent-like protein) family protein
AT4G11910	col_1	col_2	ld.xls_1	ld.xls_2	88.7427	49.2465	40.0454	21.3797	-1.16399	0.00403176	0.590462	AT4G11910	STAY-GREEN-like protein
AT4G15200	col_1	col_2	ld.xls_1	ld.xls_2	14.961	4.90363	1.00103	0.00198323	-3.99778	0.000197381	0.0615302	FH3	formin 3
AT4G15210	col_1	col_2	ld.xls_1	ld.xls_2	3599.13	2007.25	1226.49	955.191	-1.36151	1.4009e-06	0.00120602	BAM5	beta-amylase 5
AT4G15396	col_1	col_2	ld.xls_1	ld.xls_2	40.8748	44.371	20.0236	16.2694	-1.22603	0.000764432	0.180369	CYP702A6	cytochrome P450, family 702, subfamily A, polypeptide 6
AT4G16590	col_1	col_2	ld.xls_1	ld.xls_2	43.8811	13.7477	7.0081	5.08837	-2.22866	0.000378722	0.103773	CSLA01	cellulose synthase-like A01
AT4G17030	col_1	col_2	ld.xls_1	ld.xls_2	354.93	304.628	66.082	81.269	-2.16054	5.91605e-17	2.87157e-13	EXLB1	expansin-like B1
AT4G20210	col_1	col_2	ld.xls_1	ld.xls_2	23.9294	19.7077	7.00782	4.07548	-1.952	0.000159018	0.053097	AT4G20210	Terpenoid cyclases/Protein prenyltransferases superfamily protein
AT4G20370	col_1	col_2	ld.xls_1	ld.xls_2	7.97837	3.93114	2.77556e-17	2.77556e-17	-5.60317	0.00092188	0.20607	TSF	PEBP (phosphatidylethanolamine-binding protein) family protein
AT4G21380	col_1	col_2	ld.xls_1	ld.xls_2	130.6	159.74	65.0772	49.8158	-1.33538	2.69784e-06	0.00183329	RK3	receptor kinase 3
AT4G22517	col_1	col_2	ld.xls_1	ld.xls_2	445.657	357.859	152.187	187.955	-1.23966	3.07369e-07	0.000326359	AT4G22510	transmembrane protein
AT4G23140	col_1	col_2	ld.xls_1	ld.xls_2	55.8265	71.0058	21.0263	24.3795	-1.47736	1.23494e-05	0.00699324	CRK6	cysteine-rich RLK (RECEPTOR-like protein kinase) 6
AT4G23150	col_1	col_2	ld.xls_1	ld.xls_2	31.9163	7.83837	6.00626	2.04605	-2.26746	0.00271174	0.441758	CRK7	cysteine-rich RLK (RECEPTOR-like protein kinase) 7
AT4G24000	col_1	col_2	ld.xls_1	ld.xls_2	47.8706	13.7429	7.00838	6.10113	-2.21125	0.000494907	0.12739	CSLG2	cellulose synthase like G2
AT5G00790	col_1	col_2	ld.xls_1	ld.xls_2	7.97837	3.93114	0.000151289	1.01361	-3.27105	0.00583906	0.7474	MIR164b	ncRNA
AT5G04120	col_1	col_2	ld.xls_1	ld.xls_2	59.8275	35.4546	14.0148	5.10752	-2.30041	1.3483e-06	0.00120556	AT5G04120	Phosphoglycerate mutase family protein
AT5G07760	col_1	col_2	ld.xls_1	ld.xls_2	9.97025	8.86898	1.00133	1.01746	-3.07371	0.000594331	0.147399	AT5G07760	formin homology 2 domain-containing protein / FH2 domain-containing protein
AT5G10760	col_1	col_2	ld.xls_1	ld.xls_2	274.182	172.482	106.125	63.0537	-1.3991	1.78944e-05	0.00935382	AT5G10760	Eukaryotic aspartyl protease family protein
AT5G13320	col_1	col_2	ld.xls_1	ld.xls_2	96.7197	51.2137	41.0453	16.3116	-1.36283	0.00267143	0.440617	PBS3	Auxin-responsive GH3 family protein
AT5G24200	col_1	col_2	ld.xls_1	ld.xls_2	46.8687	21.6449	17.0189	9.16862	-1.37828	0.00471423	0.644855	AT5G24200	alpha/beta-Hydrolases superfamily protein
AT5G27060	col_1	col_2	ld.xls_1	ld.xls_2	21.9345	19.7121	6.00792	8.123	-1.54337	0.00171894	0.311979	RLP53	receptor like protein 53
AT5G27410	col_1	col_2	ld.xls_1	ld.xls_2	615.143	517.582	258.315	283.485	-1.06363	2.11724e-06	0.00159861	AT5G27410	D-aminoacid aminotransferase-like PLP-dependent enzymes superfamily protein
AT5G37300	col_1	col_2	ld.xls_1	ld.xls_2	93.7145	101.556	38.0491	58.8971	-1.00884	0.000984127	0.216502	WSD1	O-acyltransferase (WSD1-like) family protein
AT5G38930	col_1	col_2	ld.xls_1	ld.xls_2	55.8248	77.916	17.0225	26.3953	-1.61828	9.4066e-06	0.00541708	AT5G38930	RmlC-like cupins superfamily protein
AT5G42580	col_1	col_2	ld.xls_1	ld.xls_2	55.833	49.2847	35.039	16.3015	-1.02941	0.00677833	0.802171	CYP705A12	cytochrome P450, family 705, subfamily A, polypeptide 12
AT5G42600	col_1	col_2	ld.xls_1	ld.xls_2	134.598	104.48	33.0357	11.2285	-2.42564	1.15861e-09	1.87458e-06	MRN1	marneral synthase
AT5G45380	col_1	col_2	ld.xls_1	ld.xls_2	145.559	146.901	88.1031	52.8884	-1.05095	0.00038389	0.104348	DUR3	urea-proton symporter DEGRADATION OF UREA 3 (DUR3)
AT5G46500	col_1	col_2	ld.xls_1	ld.xls_2	33.8752	147.032	6.01005	19.2644	-2.82637	3.31839e-05	0.0154451	AT5G46500	protein VARIATION IN COMPOUND TRIGGERED ROOT growth protein
AT5G48390	col_1	col_2	ld.xls_1	ld.xls_2	11.961	16.7721	4.0047	3.05307	-1.98782	0.00149806	0.276514	AtSPO22	Tetratricopeptide repeat (TPR)-like superfamily protein
AT5G48400	col_1	col_2	ld.xls_1	ld.xls_2	8.97206	9.86049	0.000583615	4.04911	-2.15453	0.00620475	0.769412	ATGLR1.2	Glutamate receptor family protein
AT5G49340	col_1	col_2	ld.xls_1	ld.xls_2	26.9246	14.7611	4.0047	3.05307	-2.5199	2.81654e-05	0.0136711	TBL4	TRICHOME BIREFRINGENCE-LIKE 4
AT5G52760	col_1	col_2	ld.xls_1	ld.xls_2	73.7855	45.3125	36.0414	22.3862	-1.02372	0.00665847	0.800658	AT5G52760	Copper transport protein family
AT5G52790	col_1	col_2	ld.xls_1	ld.xls_2	143.563	155.783	65.0806	79.238	-1.05153	7.16988e-05	0.0283268	AT5G52790	CBS domain protein with a domain protein (DUF21)
AT5G53870	col_1	col_2	ld.xls_1	ld.xls_2	204.39	146.864	68.0849	89.3903	-1.15623	5.77729e-05	0.024234	ENODL1	early nodulin-like protein 1
AT5G54470	col_1	col_2	ld.xls_1	ld.xls_2	15.9557	8.85419	5.00533	2.04323	-1.77736	0.00760568	0.852865	BBX29	B-box type zinc finger family protein
AT5G54610	col_1	col_2	ld.xls_1	ld.xls_2	273.17	304.66	91.1067	54.9209	-1.98219	2.52321e-12	7.14427e-09	ANK	ankyrin
AT5G59590	col_1	col_2	ld.xls_1	ld.xls_2	12.9606	12.8153	2.0035	6.08244	-1.6449	0.00862434	0.924382	UGT76E2	UDP-glucosyl transferase 76E2
AT5G60900	col_1	col_2	ld.xls_1	ld.xls_2	145.558	156.768	66.0766	38.6592	-1.52665	5.34874e-07	0.000550709	RLK1	receptor-like protein kinase 1
AT5G60910	col_1	col_2	ld.xls_1	ld.xls_2	32.8966	42.4108	20.0216	8.16211	-1.40884	0.00110044	0.231479	AGL8	AGAMOUS-like 8
AT5G62730	col_1	col_2	ld.xls_1	ld.xls_2	24.9227	28.5982	7.01058	16.2291	-1.19628	0.00725475	0.835575	AT5G62730	Major facilitator superfamily protein

## Sheet: ld up
Dataset 2-6. Upregulated genes in the ld mutant.
test_id	col_1	col_2	ld.xls_1	ld.xls_2	normalized_reads_Col-1	normalized_reads_Col-2	normalized_reads_mutant-1	normalized_reads_mutant-2	logFC	PValue	FDR	Gene_Name	Gene_Description
AT1G05023	col_1	col_2	ld.xls_1	ld.xls_2	0.997445	0	6.00815	9.13563	3.63127	0.00109196	0.231479	PGL1	6-phosphogluconolactonase 1
AT1G05250	col_1	col_2	ld.xls_1	ld.xls_2	0.996729	0.984656	73.0769	3.14276	5.097	0.000109459	0.0399901	AT1G05250	Peroxidase superfamily protein
AT1G05397	col_1	col_2	ld.xls_1	ld.xls_2	0.997445	0	12.0158	17.2596	4.57118	9.23212e-07	0.000916461	AT1G18230	miscRNA
AT1G06420	col_1	col_2	ld.xls_1	ld.xls_2	49.8508	44.3562	95.1158	97.5459	1.03028	0.000263812	0.0779439	AT1G06420	DNA ligase-like protein
AT1G08035	col_1	col_2	ld.xls_1	ld.xls_2	0.996729	0.984656	15.0164	7.13696	3.32781	0.000210205	0.0641817	AT1G08035	hypothetical protein
AT1G09103	col_1	col_2	ld.xls_1	ld.xls_2	2.77556e-17	2.77556e-17	6.00687	4.07238	5.36938	0.00289387	0.459462	AT1G69680	ran guanine nucleotide release factor, putative (Mog1/PsbP/DUF1795-like photosystem II reaction center PsbP family protein)
AT1G12100	col_1	col_2	ld.xls_1	ld.xls_2	6.97223	19.7528	37.0453	38.6106	1.49156	0.000623984	0.152526	AT1G12100	Bifunctional inhibitor/lipid-transfer protein/seed storage 2S albumin superfamily protein
AT1G13448	col_1	col_2	ld.xls_1	ld.xls_2	43.8675	42.3907	131.16	146.309	1.68265	1.96311e-09	3.03184e-06	AT1G13448	ncRNA
AT1G14250	col_1	col_2	ld.xls_1	ld.xls_2	338.972	362.824	1062.29	833.256	1.43318	3.2962e-10	6.99969e-07	AT1G14250	GDA1/CD39 nucleoside phosphatase family protein
AT1G15890	col_1	col_2	ld.xls_1	ld.xls_2	99.6913	136.088	291.351	212.413	1.09445	6.46918e-05	0.026207	AT1G15890	Disease resistance protein (CC-NBS-LRR class) family
AT1G18990	col_1	col_2	ld.xls_1	ld.xls_2	0.994556	4.94207	26.0327	31.4881	3.22054	1.58844e-08	2.24877e-05	AT1G18990	myosin-binding protein, putative (Protein of unknown function, DUF593)
AT1G21210	col_1	col_2	ld.xls_1	ld.xls_2	10.9582	29.6225	51.0642	69.0678	1.55932	0.000259789	0.0774285	WAK4	wall associated kinase 4
AT1G21910	col_1	col_2	ld.xls_1	ld.xls_2	331.005	261.238	594.727	920.537	1.35494	2.48036e-07	0.000280917	DREB26	Integrase-type DNA-binding superfamily protein
AT1G31290	col_1	col_2	ld.xls_1	ld.xls_2	26.9155	33.5334	55.0688	71.1041	1.058	0.00120977	0.239494	AGO3	ARGONAUTE 3
AT1G32375	col_1	col_2	ld.xls_1	ld.xls_2	2.99218	0.979127	8.011	13.1939	2.34632	0.00272977	0.441758	AT1G32375	F-box/RNI-like/FBD-like domains-containing protein
AT1G33760	col_1	col_2	ld.xls_1	ld.xls_2	15.951	16.7614	58.0706	57.9204	1.81807	2.90947e-07	0.000318888	AT1G33760	Integrase-type DNA-binding superfamily protein
AT1G35140	col_1	col_2	ld.xls_1	ld.xls_2	168.491	163.657	555.678	762.042	1.98729	7.98033e-16	3.38935e-12	PHI-1	Phosphate-responsive 1 family protein
AT1G48530	col_1	col_2	ld.xls_1	ld.xls_2	2.99218	0.979127	16.0189	13.219	2.80629	8.08478e-05	0.0310392	AT1G48530	proteasome inhibitor-like protein
AT1G52990	col_1	col_2	ld.xls_1	ld.xls_2	9.97153	6.89167	80.0914	34.6182	2.74825	1.22943e-07	0.000144042	AT1G52990	thioredoxin family protein
AT1G54840	col_1	col_2	ld.xls_1	ld.xls_2	13.9565	15.7782	40.0468	28.4769	1.1978	0.00375504	0.559583	AT1G54840	HSP20-like chaperones superfamily protein
AT1G56250	col_1	col_2	ld.xls_1	ld.xls_2	6.97532	12.8328	26.0308	21.3514	1.2471	0.00895539	0.937482	PP2-B14	phloem protein 2-B14
AT1G61280	col_1	col_2	ld.xls_1	ld.xls_2	14.9494	25.6585	59.0713	54.8787	1.48229	3.87382e-05	0.0173185	AT1G61280	Phosphatidylinositol N-acetylglucosaminyltransferase, GPI19/PIG-P subunit
AT1G61290	col_1	col_2	ld.xls_1	ld.xls_2	2.77556e-17	2.77556e-17	6.00838	10.1483	6.03528	8.44609e-05	0.0318859	SYP124	syntaxin of plants 124
AT1G62510	col_1	col_2	ld.xls_1	ld.xls_2	18.9369	31.5763	65.0822	96.4895	1.67197	4.1527e-06	0.00266219	AT1G62510	Bifunctional inhibitor/lipid-transfer protein/seed storage 2S albumin superfamily protein
AT1G64100	col_1	col_2	ld.xls_1	ld.xls_2	11.9689	3.92191	26.0318	26.4195	1.70869	0.000519706	0.132767	NAC027	NAC domain containing protein 27
AT1G64795	col_1	col_2	ld.xls_1	ld.xls_2	0.997445	0	106.129	108.723	7.43678	2.65216e-35	4.50562e-31	ILA	ILITYHIA
AT1G69710	col_1	col_2	ld.xls_1	ld.xls_2	14.9569	10.8333	30.0373	34.5393	1.31603	0.00137253	0.258387	AT1G69710	Regulator of chromosome condensation (RCC1) family with FYVE zinc finger domain-containing protein
AT1G71330	col_1	col_2	ld.xls_1	ld.xls_2	28.9152	22.6618	72.0866	63.0142	1.38532	2.54223e-05	0.0125185	NAP5	non-intrinsic ABC protein 5
AT1G72060	col_1	col_2	ld.xls_1	ld.xls_2	0	0.988018	9.01083	8.13317	3.80875	0.000350466	0.0968113	AT1G72060	serine-type endopeptidase inhibitor
AT1G72760	col_1	col_2	ld.xls_1	ld.xls_2	6.97747	8.87768	18.0237	27.4118	1.50317	0.00280065	0.44675	AT1G72760	Protein kinase superfamily protein
AT1G73610	col_1	col_2	ld.xls_1	ld.xls_2	1.99247	3.94899	10.0153	26.3725	2.56341	0.000269512	0.0789415	AT1G73610	GDSL-like Lipase/Acylhydrolase superfamily protein
AT1G75290	col_1	col_2	ld.xls_1	ld.xls_2	46.8599	41.3982	112.136	113.805	1.35375	1.4616e-06	0.00120602	AT1G75290	NAD(P)-binding Rossmann-fold superfamily protein
AT1G77960	col_1	col_2	ld.xls_1	ld.xls_2	36.8935	24.6233	290.351	245.925	3.11923	2.06304e-25	1.40192e-21	AT1G77960	repressor ROX1-like protein
AT1G79780	col_1	col_2	ld.xls_1	ld.xls_2	14.9551	13.7987	23.0309	40.6052	1.13878	0.0092073	0.947989	AT1G79780	Uncharacterized protein family (UPF0497)
AT2G01860	col_1	col_2	ld.xls_1	ld.xls_2	86.734	101.564	249.306	328.168	1.61526	6.63743e-10	1.18695e-06	EMB975	Tetratricopeptide repeat (TPR)-like superfamily protein
AT2G03020	col_1	col_2	ld.xls_1	ld.xls_2	23.9244	30.5764	79.0951	69.1114	1.43888	6.71881e-06	0.00407652	AT2G03020	Heat shock protein HSP20/alpha crystallin family
AT2G07042	col_1	col_2	ld.xls_1	ld.xls_2	22.9347	14.7689	49.0588	42.6901	1.27804	0.000587782	0.146846	AT2G07042	ncRNA
AT2G08295	col_1	col_2	ld.xls_1	ld.xls_2	2.99218	0.979127	10.0123	10.1621	2.27608	0.00365287	0.549175	AT2G28790	Pathogenesis-related thaumatin superfamily protein
AT2G18680	col_1	col_2	ld.xls_1	ld.xls_2	13.9626	5.89375	33.0381	21.3666	1.44409	0.00332704	0.511506	AT2G18680	transmembrane protein
AT2G18735	col_1	col_2	ld.xls_1	ld.xls_2	68.7932	63.0899	140.169	124.998	1.00641	0.000166641	0.0544418	AT2G18735	ncRNA
AT2G21260	col_1	col_2	ld.xls_1	ld.xls_2	5.97734	13.8248	56.0649	33.5738	2.16375	3.42149e-06	0.00223562	AT2G21260	NAD(P)-linked oxidoreductase superfamily protein
AT2G23590	col_1	col_2	ld.xls_1	ld.xls_2	50.8496	40.4045	109.134	132.073	1.39993	1.50879e-06	0.00120602	MES8	methyl esterase 8
AT2G31910	col_1	col_2	ld.xls_1	ld.xls_2	0.997445	0	8.01034	10.1554	3.89022	0.000211565	0.0641817	CHX21	cation/H+ exchanger 21
AT2G32200	col_1	col_2	ld.xls_1	ld.xls_2	4.98287	7.89515	22.0254	15.261	1.51532	0.00526537	0.690739	AT2G32200	cysteine-rich/transmembrane domain A-like protein
AT2G32340	col_1	col_2	ld.xls_1	ld.xls_2	39.8725	60.1724	114.139	119.897	1.22366	3.469e-05	0.0157155	AT2G32340	TraB family protein
AT2G33260	col_1	col_2	ld.xls_1	ld.xls_2	13.9606	8.85879	19.0263	37.5521	1.30062	0.00729464	0.837331	AT2G33260	Tryptophan/tyrosine permease
AT2G34430	col_1	col_2	ld.xls_1	ld.xls_2	1850.39	2704.42	4463.43	6776.43	1.3031	1.05317e-06	0.000993988	LHB1B1	light-harvesting chlorophyll-protein complex II subunit B1
AT2G36710	col_1	col_2	ld.xls_1	ld.xls_2	0.996729	0.984656	10.0113	6.11037	2.87509	0.00274336	0.441758	AT2G36710	Pectin lyase-like superfamily protein
AT2G37030	col_1	col_2	ld.xls_1	ld.xls_2	8.97266	8.87176	27.031	17.2994	1.30135	0.00868852	0.925575	AT2G37030	SAUR-like auxin-responsive protein family
AT2G43920	col_1	col_2	ld.xls_1	ld.xls_2	100.698	87.7319	398.485	425.746	2.12762	7.64726e-19	4.33051e-15	HOL2	S-adenosyl-L-methionine-dependent methyltransferases superfamily protein
AT2G45940	col_1	col_2	ld.xls_1	ld.xls_2	0.997445	0	4.00573	7.10296	3.19236	0.00964565	0.969616	AT2G45940	hypothetical protein (DUF295)
AT3G02670	col_1	col_2	ld.xls_1	ld.xls_2	10.9678	8.86629	25.0318	32.4994	1.52439	0.000723968	0.173227	AT3G02670	Glycine-rich protein family
AT3G09405	col_1	col_2	ld.xls_1	ld.xls_2	49.8519	41.3936	129.154	88.4463	1.25187	6.09335e-05	0.025248	AT3G09405	Pectinacetylesterase family protein
AT3G14630	col_1	col_2	ld.xls_1	ld.xls_2	1.99191	4.93826	19.0226	16.2668	2.3059	0.000154699	0.0525622	CYP72A9	cytochrome P450, family 72, subfamily A, polypeptide 9
AT3G14710	col_1	col_2	ld.xls_1	ld.xls_2	8.97529	4.91709	23.0277	21.3442	1.65868	0.00103552	0.224101	AT3G14710	RNI-like superfamily protein
AT3G15170	col_1	col_2	ld.xls_1	ld.xls_2	0.995549	2.96331	13.0144	7.13182	2.2757	0.00433253	0.609905	CUC1	NAC (No Apical Meristem) domain transcriptional regulator superfamily protein
AT3G17225	col_1	col_2	ld.xls_1	ld.xls_2	11.9615	15.7836	37.0455	39.6247	1.45761	0.00019487	0.0615302	AT3G17225	Plant invertase/pectin methylesterase inhibitor superfamily protein
AT3G19184	col_1	col_2	ld.xls_1	ld.xls_2	13.96	9.84725	26.0321	28.4469	1.18612	0.00701884	0.819516	AT3G19184	AP2/B3-like transcriptional factor family protein
AT3G19230	col_1	col_2	ld.xls_1	ld.xls_2	54.8382	42.3739	104.126	93.4965	1.02195	0.000403825	0.108895	AT3G19230	Leucine-rich repeat (LRR) family protein
AT3G44006	col_1	col_2	ld.xls_1	ld.xls_2	0	0.988018	106.128	93.4987	7.33118	4.09004e-33	3.47418e-29	AT3G44006	hypothetical protein
AT3G44900	col_1	col_2	ld.xls_1	ld.xls_2	13.9619	6.882	28.0339	26.4243	1.37595	0.00268577	0.440842	CHX4	cation/H+ exchanger 4
AT3G45970	col_1	col_2	ld.xls_1	ld.xls_2	248.232	482.197	469.578	1033.27	1.04068	0.00504617	0.675014	EXLA1	expansin-like A1
AT3G47360	col_1	col_2	ld.xls_1	ld.xls_2	136.588	128.161	283.344	285.53	1.10278	2.40405e-06	0.00177571	HSD3	hydroxysteroid dehydrogenase 3
AT3G47580	col_1	col_2	ld.xls_1	ld.xls_2	15.9486	21.703	44.052	33.5542	1.03843	0.00680665	0.802171	AT3G47580	Leucine-rich repeat protein kinase family protein
AT3G47660	col_1	col_2	ld.xls_1	ld.xls_2	9.97292	4.91462	19.0242	24.374	1.52843	0.00276969	0.443895	AT3G47660	Regulator of chromosome condensation (RCC1) family protein
AT3G48790	col_1	col_2	ld.xls_1	ld.xls_2	0.996108	1.9739	4.00694	13.1786	2.43403	0.00828834	0.902182	AT3G48790	Pyridoxal phosphate (PLP)-dependent transferases superfamily protein
AT3G53250	col_1	col_2	ld.xls_1	ld.xls_2	24.9269	19.7056	47.0566	42.6866	1.00403	0.00472581	0.644855	AT3G53250	SAUR-like auxin-responsive protein family
AT3G53370	col_1	col_2	ld.xls_1	ld.xls_2	164.503	155.767	323.393	331.253	1.03086	5.11493e-06	0.00321833	AT3G53370	S1FA-like DNA-binding protein
AT3G54310	col_1	col_2	ld.xls_1	ld.xls_2	10.9672	9.85492	32.0366	19.3372	1.29332	0.00653741	0.798889	AT3G54310	DNA-directed RNA polymerase subunit alpha
AT3G63320	col_1	col_2	ld.xls_1	ld.xls_2	2.77556e-17	2.77556e-17	9.01001	5.09443	5.84448	0.000272812	0.079225	AT3G63320	Protein phosphatase 2C family protein
AT4G00250	col_1	col_2	ld.xls_1	ld.xls_2	6.98071	3.93372	18.0212	14.2376	1.54305	0.00720233	0.832359	AT4G00250	DNA-binding storekeeper protein-related transcriptional regulator
AT4G04965	col_1	col_2	ld.xls_1	ld.xls_2	2.77556e-17	2.77556e-17	7.0081	5.08837	5.6266	0.000855426	0.195066	AT4G04750	Major facilitator superfamily protein
AT4G08950	col_1	col_2	ld.xls_1	ld.xls_2	4185.34	3098.69	6852.33	9662.22	1.1809	1.74504e-06	0.00134753	EXO	Phosphate-responsive 1 family protein
AT4G10200	col_1	col_2	ld.xls_1	ld.xls_2	1.99089	6.91668	22.0254	15.261	2.03395	0.000564467	0.143126	AT4G10200	TTF-type zinc finger protein with HAT dimerization domain-containing protein
AT4G15953	col_1	col_2	ld.xls_1	ld.xls_2	6.98	4.92238	19.0252	30.4556	2.03275	0.000112319	0.0405984	AT4G15953	maternally expressed family protein
AT4G16540	col_1	col_2	ld.xls_1	ld.xls_2	126.619	112.381	296.355	189.058	1.02159	0.000277635	0.0799424	AT4G16540	Heat shock protein HSP20/alpha crystallin family
AT4G21480	col_1	col_2	ld.xls_1	ld.xls_2	19.9372	24.6575	49.0601	51.8185	1.17278	0.000732359	0.17401	STP12	sugar transporter protein 12
AT4G26200	col_1	col_2	ld.xls_1	ld.xls_2	44.8642	44.3642	107.127	73.2025	1.01325	0.0012456	0.241838	ACS7	1-amino-cyclopropane-1-carboxylate synthase 7
AT4G26288	col_1	col_2	ld.xls_1	ld.xls_2	4.98684	1.96206	21.0265	25.3931	2.69779	2.60432e-06	0.00180586	AT4G26290	hypothetical protein
AT4G27530	col_1	col_2	ld.xls_1	ld.xls_2	0	2.96727	10.0121	9.14919	2.59033	0.00217688	0.371678	AT4G27530	hypothetical protein
AT4G29550	col_1	col_2	ld.xls_1	ld.xls_2	12.9637	7.87272	21.0275	31.4749	1.32305	0.0051244	0.677477	AT4G29550	hypothetical protein (DUF626)
AT4G29990	col_1	col_2	ld.xls_1	ld.xls_2	34.8931	37.4684	121.149	146.299	1.8821	1.34595e-10	3.04875e-07	AT4G29990	Leucine-rich repeat transmembrane protein kinase protein
AT4G30250	col_1	col_2	ld.xls_1	ld.xls_2	28.9152	22.6618	47.0597	67.0312	1.14148	0.00137646	0.258387	AT4G30250	P-loop containing nucleoside triphosphate hydrolases superfamily protein
AT4G38070	col_1	col_2	ld.xls_1	ld.xls_2	6.98308	0.970346	19.0222	14.2402	2.03373	0.00110367	0.231479	AT4G38080	hydroxyproline-rich glycoprotein family protein
AT5G01675	col_1	col_2	ld.xls_1	ld.xls_2	0	0.988018	7.00864	7.11384	3.53322	0.00179289	0.318937	FLC	K-box region and MADS-box transcription factor family protein
AT5G06190	col_1	col_2	ld.xls_1	ld.xls_2	29.9126	22.6599	59.0716	56.9076	1.13808	0.000675664	0.162816	AT5G06190	transmembrane protein
AT5G07640	col_1	col_2	ld.xls_1	ld.xls_2	22.9405	5.87693	53.0609	29.5127	1.51127	0.00459331	0.63185	AT5G07640	RING/U-box superfamily protein
AT5G08150	col_1	col_2	ld.xls_1	ld.xls_2	9.96906	10.8463	17.024	36.5322	1.35226	0.00669238	0.800658	SOB5	suppressor of phytochrome b 5
AT5G10140	col_1	col_2	ld.xls_1	ld.xls_2	3.98771	3.94232	489.595	520.245	6.94791	4.66219e-76	1.58407e-71	FLC	K-box region and MADS-box transcription factor family protein
AT5G15720	col_1	col_2	ld.xls_1	ld.xls_2	4.98287	7.89515	29.0328	16.29	1.79536	0.000867616	0.195961	GLIP7	GDSL-motif lipase 7
AT5G20640	col_1	col_2	ld.xls_1	ld.xls_2	5.97934	9.86969	26.031	22.365	1.59468	0.00101157	0.220321	AT5G20640	LURP-one-like protein (DUF567)
AT5G22555	col_1	col_2	ld.xls_1	ld.xls_2	7.97392	10.8522	17.0233	31.4634	1.3522	0.00747866	0.849841	AT5G22555	transmembrane protein
AT5G23270	col_1	col_2	ld.xls_1	ld.xls_2	28.9142	24.6378	82.0963	51.867	1.31919	0.000188962	0.0605696	STP11	sugar transporter 11
AT5G25240	col_1	col_2	ld.xls_1	ld.xls_2	74.7653	112.434	163.203	268.188	1.20317	0.000149524	0.0518406	AT5G25240	stress induced protein
AT5G26865	col_1	col_2	ld.xls_1	ld.xls_2	0.996108	1.9739	8.01011	9.14268	2.43204	0.00510007	0.676895	AGL26	tRNA (cytidine(34)-2'-O)-methyltransferase
AT5G27093	col_1	col_2	ld.xls_1	ld.xls_2	0	1.97768	10.011	5.09726	2.78353	0.00484659	0.65869	AT5G27095	miscRNA
AT5G35926	col_1	col_2	ld.xls_1	ld.xls_2	35.8894	40.4296	101.121	83.3444	1.27048	2.26135e-05	0.0114677	AT5G35926	Protein with RNI-like/FBD-like domain
AT5G39330	col_1	col_2	ld.xls_1	ld.xls_2	3.98992	0.976717	13.0168	17.2628	2.55078	0.000184412	0.0596739	AT5G39330	transmembrane protein, putative (DUF1163)
AT5G40180	col_1	col_2	ld.xls_1	ld.xls_2	18.9484	8.84783	46.056	45.7273	1.71532	1.72517e-05	0.00930309	AT5G40180	Pmr5/Cas1p GDSL/SGNH-like acyl-esterase family protein
AT5G44010	col_1	col_2	ld.xls_1	ld.xls_2	49.8475	54.2309	100.124	123.942	1.10414	0.000104594	0.038628	AT5G44010	fanconi anemia group F protein (FANCF)
AT5G44980	col_1	col_2	ld.xls_1	ld.xls_2	11.9625	13.8066	42.0522	49.7765	1.82279	2.56004e-06	0.00180586	AT5G44980	F-box/RNI-like/FBD-like domains-containing protein
AT5G46440	col_1	col_2	ld.xls_1	ld.xls_2	64.8009	74.9415	148.185	251.926	1.51579	1.44378e-06	0.00120602	AT5G46440	PPR containing-like protein
AT5G48490	col_1	col_2	ld.xls_1	ld.xls_2	169.496	114.324	316.383	275.389	1.05959	5.22024e-05	0.0223707	AT5G48490	Bifunctional inhibitor/lipid-transfer protein/seed storage 2S albumin superfamily protein
AT5G48780	col_1	col_2	ld.xls_1	ld.xls_2	37.8838	41.4135	68.0854	95.4794	1.04183	0.000987663	0.216502	AT5G48780	disease resistance protein (TIR-NBS class)
AT5G49200	col_1	col_2	ld.xls_1	ld.xls_2	0.997445	0	6.00742	6.09777	3.31473	0.00536452	0.70104	AT5G49200	WD-40 repeat family protein / zfwd4 protein (ZFWD4)
AT5G57560	col_1	col_2	ld.xls_1	ld.xls_2	1618.14	514.523	3599.37	3673.27	1.7697	8.58484e-06	0.00502909	TCH4	Xyloglucan endotransglucosylase/hydrolase family protein
AT5G58310	col_1	col_2	ld.xls_1	ld.xls_2	349.943	318.438	898.09	824.087	1.3652	3.79583e-10	7.58653e-07	MES18	methyl esterase 18
AT5G65070	col_1	col_2	ld.xls_1	ld.xls_2	14.9563	11.8218	36.0461	51.7924	1.70438	2.4932e-05	0.0124576	MAF4	K-box region and MADS-box transcription factor family protein
AT5G65080	col_1	col_2	ld.xls_1	ld.xls_2	10.965	13.8094	44.0575	78.1859	2.29078	1.1376e-07	0.000138043	MAF5	K-box region/MADS-box transcription factor family protein

## Sheet: sdg26 aprf1 down
Dataset 2-7. Downregulated genes in the sdg26 aprf1 mutant.
test_id	col_1	col_2	sdg26aprf.xls_1	sdg26aprf.xls_2	normalized_reads_Col-1	normalized_reads_Col-2	normalized_reads_mutant-1	normalized_reads_mutant-2	logFC	PValue	FDR	Gene_Name	Gene_Description
AT1G06963	col_1	col_2	sdg26aprf.xls_1	sdg26aprf.xls_2	8.01937	8.92185	1.00804	0	-3.77802	0.000341619	0.087272	AT1G36105	hypothetical protein
AT1G11185	col_1	col_2	sdg26aprf.xls_1	sdg26aprf.xls_2	25.062	34.7046	10.1011	12.9627	-1.36413	0.001414	0.232095	AT1G11185	ncRNA
AT1G12610	col_1	col_2	sdg26aprf.xls_1	sdg26aprf.xls_2	16.0321	4.93839	2.01752	0.996133	-2.70153	0.00197121	0.289939	DDF1	Integrase-type DNA-binding superfamily protein
AT1G13470	col_1	col_2	sdg26aprf.xls_1	sdg26aprf.xls_2	54.1225	39.6331	16.1509	14.9544	-1.58394	2.66431e-05	0.0129322	AT1G13470	hypothetical protein (DUF1262)
AT1G14240	col_1	col_2	sdg26aprf.xls_1	sdg26aprf.xls_2	107.245	78.2857	43.4092	42.8714	-1.10218	0.000238669	0.0693098	AT1G14240	GDA1/CD39 nucleoside phosphatase family protein
AT1G14880	col_1	col_2	sdg26aprf.xls_1	sdg26aprf.xls_2	56.1142	8.87344	4.02898	0	-3.93373	6.55093e-05	0.0263971	PCR1	PLANT CADMIUM RESISTANCE 1
AT1G16410	col_1	col_2	sdg26aprf.xls_1	sdg26aprf.xls_2	2391.56	846.418	929.677	379.841	-1.30586	0.00346304	0.414309	CYP79F1	cytochrome p450 79f1
AT1G18300	col_1	col_2	sdg26aprf.xls_1	sdg26aprf.xls_2	438.995	88.1282	108.008	93.7165	-1.38477	0.00867172	0.715143	NUDT4	nudix hydrolase homolog 4
AT1G24807	col_1	col_2	sdg26aprf.xls_1	sdg26aprf.xls_2	24.0442	0	0	0	-6.60223	0.00277954	0.356915	AT1G24807	Glutamine amidotransferase type 1 family protein
AT1G30280	col_1	col_2	sdg26aprf.xls_1	sdg26aprf.xls_2	96.2155	53.4926	29.2829	33.9004	-1.241	0.00065689	0.139495	AT1G30282	ncRNA
AT1G30660	col_1	col_2	sdg26aprf.xls_1	sdg26aprf.xls_2	10.0215	5.93946	2.01752	0.996133	-2.31331	0.00823772	0.70859	AT1G30660	nucleic acid binding protein
AT1G35250	col_1	col_2	sdg26aprf.xls_1	sdg26aprf.xls_2	56.127	40.6235	29.2551	15.946	-1.0941	0.0041191	0.455215	AT1G35250	Thioesterase superfamily protein
AT1G45015	col_1	col_2	sdg26aprf.xls_1	sdg26aprf.xls_2	21.0518	27.7629	9.08995	10.9681	-1.27267	0.00472826	0.488304	AT1G45015	MD-2-related lipid recognition domain-containing protein
AT1G65484	col_1	col_2	sdg26aprf.xls_1	sdg26aprf.xls_2	32.0717	22.7852	10.0937	8.97226	-1.51234	0.000752191	0.149457	AT1G65484	transmembrane protein
AT1G65570	col_1	col_2	sdg26aprf.xls_1	sdg26aprf.xls_2	42.0942	28.729	10.0994	11.9651	-1.67079	8.50478e-05	0.0321074	AT1G65570	Pectin lyase-like superfamily protein
AT1G66800	col_1	col_2	sdg26aprf.xls_1	sdg26aprf.xls_2	43.104	54.5281	18.1824	24.9287	-1.17443	0.000936031	0.177673	AT1G66800	NAD(P)-binding Rossmann-fold superfamily protein
AT1G76710	col_1	col_2	sdg26aprf.xls_1	sdg26aprf.xls_2	265.625	318.194	50.4811	54.8373	-2.46793	6.11916e-21	4.15821e-17	ASHH1	SET domain group 26
AT2G06995	col_1	col_2	sdg26aprf.xls_1	sdg26aprf.xls_2	52.1269	73.3687	14.13	11.9628	-2.2555	3.86475e-09	4.86343e-06	AT2G17540	hypothetical protein
AT2G15042	col_1	col_2	sdg26aprf.xls_1	sdg26aprf.xls_2	64.1609	127.911	33.3086	28.9115	-1.62242	2.45275e-05	0.0120778	AT2G15042	Leucine-rich repeat (LRR) family protein
AT2G16005	col_1	col_2	sdg26aprf.xls_1	sdg26aprf.xls_2	63.1437	47.563	20.2024	27.9201	-1.19718	0.000603614	0.134046	AT2G16005	MD-2-related lipid recognition domain-containing protein
AT2G17890	col_1	col_2	sdg26aprf.xls_1	sdg26aprf.xls_2	20.0429	10.8888	5.0461	3.98715	-1.74788	0.00368486	0.426047	CPK16	calcium-dependent protein kinase 16
AT2G24850	col_1	col_2	sdg26aprf.xls_1	sdg26aprf.xls_2	85.2013	96.155	28.2906	47.8647	-1.24866	9.75771e-05	0.0348987	TAT3	tyrosine aminotransferase 3
AT2G25150	col_1	col_2	sdg26aprf.xls_1	sdg26aprf.xls_2	50.1139	38.6446	19.1874	22.9331	-1.07044	0.00286622	0.36302	AT2G25150	HXXXD-type acyl-transferase family protein
AT2G27180	col_1	col_2	sdg26aprf.xls_1	sdg26aprf.xls_2	15.0319	7.91753	2.02186	2.99148	-2.1387	0.00313765	0.38626	AT2G27180	hypothetical protein
AT2G30750	col_1	col_2	sdg26aprf.xls_1	sdg26aprf.xls_2	162.369	95.1207	33.3631	87.7554	-1.08661	0.00998299	0.755856	CYP71A12	cytochrome P450 family 71 polypeptide
AT2G32160	col_1	col_2	sdg26aprf.xls_1	sdg26aprf.xls_2	140.33	155.628	83.7516	44.8548	-1.20116	0.000129725	0.0431869	AT2G32160	S-adenosyl-L-methionine-dependent methyltransferases superfamily protein
AT2G35990	col_1	col_2	sdg26aprf.xls_1	sdg26aprf.xls_2	11.0244	7.92363	3.02462	0.995574	-2.17034	0.00565065	0.542351	LOG2	Putative lysine decarboxylase family protein
AT2G38100	col_1	col_2	sdg26aprf.xls_1	sdg26aprf.xls_2	14.0353	19.8329	6.05563	4.98417	-1.59637	0.00372116	0.427142	AT2G38100	proton-dependent oligopeptide transport (POT) family protein
AT3G01345	col_1	col_2	sdg26aprf.xls_1	sdg26aprf.xls_2	46.0979	17.809	9.08995	10.9681	-1.65928	0.00171541	0.26493	AT3G01345	Expressed protein
AT3G13840	col_1	col_2	sdg26aprf.xls_1	sdg26aprf.xls_2	44.1028	42.6199	15.1396	12.9598	-1.61751	1.63126e-05	0.00852697	AT3G13840	GRAS family transcription factor
AT3G23120	col_1	col_2	sdg26aprf.xls_1	sdg26aprf.xls_2	100.241	141.768	58.5466	52.84	-1.11796	0.000123977	0.0425493	RLP38	receptor like protein 38
AT3G24780	col_1	col_2	sdg26aprf.xls_1	sdg26aprf.xls_2	31.0749	37.6736	19.1743	14.9529	-1.00571	0.00856012	0.710564	AT3G24780	Uncharacterized conserved protein UCP015417, vWA
AT3G27940	col_1	col_2	sdg26aprf.xls_1	sdg26aprf.xls_2	53.129	73.3676	36.3238	22.9256	-1.09159	0.00165482	0.257917	LBD26	LOB domain-containing protein 26
AT3G32030	col_1	col_2	sdg26aprf.xls_1	sdg26aprf.xls_2	51.1181	45.5895	18.1851	26.9237	-1.09538	0.00176535	0.270187	AT3G32030	Terpenoid cyclases/Protein prenyltransferases superfamily protein
AT3G33528	col_1	col_2	sdg26aprf.xls_1	sdg26aprf.xls_2	43.0979	33.6899	1.01228	1.99448	-4.56269	4.86114e-14	1.50152e-10	AT3G33528	hypothetical protein
AT3G45430	col_1	col_2	sdg26aprf.xls_1	sdg26aprf.xls_2	63.1437	47.563	15.1482	17.9476	-1.734	2.01773e-06	0.00152347	AT3G45430	Concanavalin A-like lectin protein kinase family protein
AT3G56230	col_1	col_2	sdg26aprf.xls_1	sdg26aprf.xls_2	58.1378	65.4261	26.252	28.9146	-1.15977	0.000267034	0.074369	AT3G56230	BTB/POZ domain-containing protein
AT4G03450	col_1	col_2	sdg26aprf.xls_1	sdg26aprf.xls_2	25.0594	26.7644	11.1088	12.9621	-1.09822	0.00981782	0.755856	AT4G03450	Ankyrin repeat family protein
AT4G09415	col_1	col_2	sdg26aprf.xls_1	sdg26aprf.xls_2	11.0222	3.95249	0.00117096	0.997469	-3.6018	0.0014525	0.237268	LEJ2	Cystathionine beta-synthase (CBS) family protein
AT4G13310	col_1	col_2	sdg26aprf.xls_1	sdg26aprf.xls_2	14.0364	22.8111	7.06722	6.97884	-1.37631	0.00848489	0.710564	CYP71A20	cytochrome P450, family 71, subfamily A, polypeptide 20
AT4G15396	col_1	col_2	sdg26aprf.xls_1	sdg26aprf.xls_2	41.0973	44.6078	24.2135	14.9506	-1.12561	0.0021133	0.302969	CYP702A6	cytochrome P450, family 702, subfamily A, polypeptide 6
AT4G19430	col_1	col_2	sdg26aprf.xls_1	sdg26aprf.xls_2	11.025	8.91655	3.02194	0	-2.63025	0.00134417	0.224979	AT4G19430	hypothetical protein
AT4G20210	col_1	col_2	sdg26aprf.xls_1	sdg26aprf.xls_2	24.0547	19.8175	8.08052	9.97112	-1.26899	0.00655799	0.600596	AT4G20210	Terpenoid cyclases/Protein prenyltransferases superfamily protein
AT4G20370	col_1	col_2	sdg26aprf.xls_1	sdg26aprf.xls_2	8.01677	3.95697	1.00804	0	-3.28481	0.00562054	0.540989	TSF	PEBP (phosphatidylethanolamine-binding protein) family protein
AT4G21930	col_1	col_2	sdg26aprf.xls_1	sdg26aprf.xls_2	22.0457	8.90106	4.03423	1.99252	-2.31398	0.00081589	0.16066	AT4G21926	hypothetical protein
AT4G22517	col_1	col_2	sdg26aprf.xls_1	sdg26aprf.xls_2	448.042	359.792	101.971	116.654	-1.88426	1.06399e-14	4.5189e-11	AT4G22510	transmembrane protein
AT4G23140	col_1	col_2	sdg26aprf.xls_1	sdg26aprf.xls_2	56.1349	71.3805	24.2436	34.9003	-1.10487	0.000851361	0.165295	CRK6	cysteine-rich RLK (RECEPTOR-like protein kinase) 6
AT4G26260	col_1	col_2	sdg26aprf.xls_1	sdg26aprf.xls_2	6.01801	14.8839	1.01228	1.99448	-2.69903	0.0013168	0.222592	MIOX4	myo-inositol oxygenase 4
AT4G27310	col_1	col_2	sdg26aprf.xls_1	sdg26aprf.xls_2	30.0735	39.6597	9.10125	17.9513	-1.35727	0.00120735	0.211455	BBX28	B-box type zinc finger family protein
AT4G37990	col_1	col_2	sdg26aprf.xls_1	sdg26aprf.xls_2	11.0228	4.94513	1.01228	1.99448	-2.31397	0.00909723	0.731225	ELI3-2	cinnamyl alcohol dehydrogenase 8
AT4G38860	col_1	col_2	sdg26aprf.xls_1	sdg26aprf.xls_2	303.719	471.856	190.8	193.422	-1.01291	8.0432e-05	0.0313327	AT4G38860	SAUR-like auxin-responsive protein family
AT5G04120	col_1	col_2	sdg26aprf.xls_1	sdg26aprf.xls_2	60.1337	35.6589	24.2239	20.9356	-1.08057	0.00462407	0.483524	AT5G04120	Phosphoglycerate mutase family protein
AT5G06900	col_1	col_2	sdg26aprf.xls_1	sdg26aprf.xls_2	6.01316	3.96031	0	0	-5.35325	0.00283531	0.360807	CYP93D1	cytochrome P450, family 93, subfamily D, polypeptide 1
AT5G11330	col_1	col_2	sdg26aprf.xls_1	sdg26aprf.xls_2	1465.42	1283.61	492.635	450.65	-1.54292	8.6653e-14	2.45351e-10	AT5G11330	FAD/NAD(P)-binding oxidoreductase family protein
AT5G17030	col_1	col_2	sdg26aprf.xls_1	sdg26aprf.xls_2	16.0332	6.92345	2.02186	2.99148	-2.13908	0.00380796	0.430549	UGT78D3	UDP-glucosyl transferase 78D3
AT5G26300	col_1	col_2	sdg26aprf.xls_1	sdg26aprf.xls_2	10.0204	3.95392	0.00231541	1.99528	-2.65554	0.00847648	0.710564	AT5G26300	TRAF-like family protein
AT5G27410	col_1	col_2	sdg26aprf.xls_1	sdg26aprf.xls_2	618.441	520.372	250.376	301.105	-1.04572	2.9159e-06	0.00202191	AT5G27410	D-aminoacid aminotransferase-like PLP-dependent enzymes superfamily protein
AT5G38930	col_1	col_2	sdg26aprf.xls_1	sdg26aprf.xls_2	56.1363	78.3248	14.1354	14.9555	-2.19901	3.05453e-09	4.15135e-06	AT5G38930	RmlC-like cupins superfamily protein
AT5G42600	col_1	col_2	sdg26aprf.xls_1	sdg26aprf.xls_2	135.312	105.051	18.2193	62.8303	-1.56537	0.000422156	0.102454	MRN1	marneral synthase
AT5G53380	col_1	col_2	sdg26aprf.xls_1	sdg26aprf.xls_2	13.0314	14.8705	2.02881	6.9824	-1.60203	0.00835853	0.709994	AT5G53380	O-acyltransferase (WSD1-like) family protein
AT5G54610	col_1	col_2	sdg26aprf.xls_1	sdg26aprf.xls_2	274.644	306.294	130.206	97.7013	-1.34919	4.09433e-08	4.28713e-05	ANK	ankyrin
AT5G56300	col_1	col_2	sdg26aprf.xls_1	sdg26aprf.xls_2	109.243	51.5015	38.3494	28.9095	-1.25391	0.00169301	0.262664	GAMT2	gibberellic acid methyltransferase 2
AT5G60900	col_1	col_2	sdg26aprf.xls_1	sdg26aprf.xls_2	146.344	157.608	72.6755	61.8119	-1.17508	6.98585e-06	0.00431561	RLK1	receptor-like protein kinase 1
AT5G67550	col_1	col_2	sdg26aprf.xls_1	sdg26aprf.xls_2	43.1047	57.5046	20.2011	26.9226	-1.09006	0.00198921	0.290075	AT5G67550	transmembrane protein

## Sheet: sdg26 aprf1 up
Dataset 2-8. Upregulated genes in the sdg26 aprf1 mutant.
test_id	col_1	col_2	sdg26aprf.xls_1	sdg26aprf.xls_2	normalized_reads_Col-1	normalized_reads_Col-2	normalized_reads_mutant-1	normalized_reads_mutant-2	logFC	PValue	FDR	Gene_Name	Gene_Description
AT1G02660	col_1	col_2	sdg26aprf.xls_1	sdg26aprf.xls_2	210.488	174.439	518.865	396.806	1.24972	1.19175e-07	0.000109438	AT1G02660	alpha/beta-Hydrolases superfamily protein
AT1G03990	col_1	col_2	sdg26aprf.xls_1	sdg26aprf.xls_2	85.197	74.3321	301.839	281.158	1.86811	1.36554e-14	5.1552e-11	AT1G03990	Long-chain fatty alcohol dehydrogenase family protein
AT1G05397	col_1	col_2	sdg26aprf.xls_1	sdg26aprf.xls_2	1.00198	0	12.1216	15.9543	4.50611	1.1706e-06	0.000903939	AT1G18230	miscRNA
AT1G05517	col_1	col_2	sdg26aprf.xls_1	sdg26aprf.xls_2	1.00254	0.99043	8.07469	6.97822	2.76969	0.00413906	0.455215	FNR2	ferredoxin-NADP[+]-oxidoreductase 2
AT1G07167	col_1	col_2	sdg26aprf.xls_1	sdg26aprf.xls_2	38.0897	39.6497	79.7752	111.674	1.29763	3.01849e-05	0.0140492	AT1G43600	Haloacid dehalogenase-like hydrolase (HAD) superfamily protein
AT1G07902	col_1	col_2	sdg26aprf.xls_1	sdg26aprf.xls_2	18.0471	31.7379	50.4811	54.8373	1.07666	0.0027922	0.356915	AT1G07901	hypothetical protein
AT1G08035	col_1	col_2	sdg26aprf.xls_1	sdg26aprf.xls_2	1.00254	0.99043	7.08106	14.9599	3.31352	0.000202426	0.0603318	AT1G08035	hypothetical protein
AT1G09103	col_1	col_2	sdg26aprf.xls_1	sdg26aprf.xls_2	0	0	7.063	4.98356	5.61956	0.00082045	0.16066	AT1G69680	ran guanine nucleotide release factor, putative (Mog1/PsbP/DUF1795-like photosystem II reaction center PsbP family protein)
AT1G09543	col_1	col_2	sdg26aprf.xls_1	sdg26aprf.xls_2	20.0439	12.8742	39.366	34.8937	1.16807	0.00271507	0.354808	AT1G75180	Erythronate-4-phosphate dehydrogenase family protein
AT1G10480	col_1	col_2	sdg26aprf.xls_1	sdg26aprf.xls_2	27.0666	36.6866	52.5185	77.775	1.02827	0.00305103	0.379725	ZFP5	zinc finger protein 5
AT1G11785	col_1	col_2	sdg26aprf.xls_1	sdg26aprf.xls_2	3.00721	2.97283	18.1646	13.9558	2.37688	0.000174185	0.0542961	AT1G11785	transmembrane protein
AT1G12100	col_1	col_2	sdg26aprf.xls_1	sdg26aprf.xls_2	7.02166	19.8463	25.2677	49.861	1.47446	0.00396916	0.443619	AT1G12100	Bifunctional inhibitor/lipid-transfer protein/seed storage 2S albumin superfamily protein
AT1G13448	col_1	col_2	sdg26aprf.xls_1	sdg26aprf.xls_2	44.1028	42.6199	138.3	130.608	1.62981	2.99294e-09	4.15135e-06	AT1G13448	ncRNA
AT1G13650	col_1	col_2	sdg26aprf.xls_1	sdg26aprf.xls_2	224.505	80.2252	458.263	248.242	1.21246	0.00342066	0.414233	AT1G13650	hypothetical protein
AT1G15002	col_1	col_2	sdg26aprf.xls_1	sdg26aprf.xls_2	3.00721	2.97283	11.1139	15.9549	2.13296	0.00129102	0.219985	AT1G15002	ncRNA
AT1G15160	col_1	col_2	sdg26aprf.xls_1	sdg26aprf.xls_2	82.1972	110.043	160.541	225.335	1.00425	0.000313599	0.0838989	AT1G15160	MATE efflux family protein
AT1G15772	col_1	col_2	sdg26aprf.xls_1	sdg26aprf.xls_2	0	0	8.07039	4.98298	5.73292	0.000461048	0.1111	AT1G15772	mediator of RNA polymerase II transcription subunit
AT1G18990	col_1	col_2	sdg26aprf.xls_1	sdg26aprf.xls_2	1.00424	4.96393	28.2607	23.9263	3.07341	7.75696e-08	7.32107e-05	AT1G18990	myosin-binding protein, putative (Protein of unknown function, DUF593)
AT1G19340	col_1	col_2	sdg26aprf.xls_1	sdg26aprf.xls_2	96.2186	65.3968	241.205	103.671	1.09238	0.0046409	0.483524	AT1G19340	Methyltransferase MT-A70 family protein
AT1G20080	col_1	col_2	sdg26aprf.xls_1	sdg26aprf.xls_2	6.01518	7.93263	20.1997	25.9251	1.70748	0.000532593	0.12517	SYTB	Calcium-dependent lipid-binding (CaLB domain) family protein
AT1G21210	col_1	col_2	sdg26aprf.xls_1	sdg26aprf.xls_2	11.0326	29.7653	40.4063	64.8145	1.36112	0.00268326	0.353368	WAK4	wall associated kinase 4
AT1G21910	col_1	col_2	sdg26aprf.xls_1	sdg26aprf.xls_2	332.773	262.652	458.397	1175.52	1.45594	4.27229e-05	0.0191	DREB26	Integrase-type DNA-binding superfamily protein
AT1G26233	col_1	col_2	sdg26aprf.xls_1	sdg26aprf.xls_2	1.00424	4.96393	13.1242	12.9609	2.08	0.00194442	0.288833	SNOR95	ncRNA
AT1G29560	col_1	col_2	sdg26aprf.xls_1	sdg26aprf.xls_2	71.1698	87.2388	210.98	190.428	1.33984	1.28835e-07	0.000115195	AT1G29560	Zinc finger C-x8-C-x5-C-x3-H type family protein
AT1G30040	col_1	col_2	sdg26aprf.xls_1	sdg26aprf.xls_2	142.341	219.091	442.16	406.782	1.23121	8.01702e-07	0.000664376	GA2OX2	gibberellin 2-oxidase
AT1G30920	col_1	col_2	sdg26aprf.xls_1	sdg26aprf.xls_2	0	0	3.03513	5.98391	5.21357	0.00541105	0.531362	AT1G30920	F-box family protein
AT1G31173	col_1	col_2	sdg26aprf.xls_1	sdg26aprf.xls_2	24.0526	14.8543	49.4568	40.8745	1.21034	0.0012312	0.214525	MIR167d	ncRNA
AT1G32950	col_1	col_2	sdg26aprf.xls_1	sdg26aprf.xls_2	16.0372	14.8656	46.4422	49.852	1.63198	8.35742e-06	0.00507072	AT1G32950	Subtilase family protein
AT1G33760	col_1	col_2	sdg26aprf.xls_1	sdg26aprf.xls_2	16.038	16.8512	30.3525	120.666	2.19013	0.000180634	0.055292	AT1G33760	Integrase-type DNA-binding superfamily protein
AT1G35140	col_1	col_2	sdg26aprf.xls_1	sdg26aprf.xls_2	169.395	164.539	420.028	959.158	2.04537	1.17273e-09	1.89742e-06	PHI-1	Phosphate-responsive 1 family protein
AT1G35255	col_1	col_2	sdg26aprf.xls_1	sdg26aprf.xls_2	7.01838	10.9099	22.2297	36.8962	1.70745	0.000329755	0.0859024	AT1G35255	transmembrane protein
AT1G43605	col_1	col_2	sdg26aprf.xls_1	sdg26aprf.xls_2	42.1001	47.5835	102.974	106.682	1.22269	1.16942e-05	0.00640859	AT1G43600	Haloacid dehalogenase-like hydrolase (HAD) superfamily protein
AT1G47920	col_1	col_2	sdg26aprf.xls_1	sdg26aprf.xls_2	1.00254	0.99043	9.08811	9.97049	3.10554	0.000555262	0.127474	AT1G47920	RNI-like superfamily protein
AT1G48130	col_1	col_2	sdg26aprf.xls_1	sdg26aprf.xls_2	0.000287997	0.992533	6.05563	4.98417	3.1785	0.00903163	0.730122	PER1	1-cysteine peroxiredoxin 1
AT1G50040	col_1	col_2	sdg26aprf.xls_1	sdg26aprf.xls_2	22.066	87.2941	97.9757	204.407	1.46544	0.00512893	0.517109	AT1G50040	formin-like protein, putative (DUF1005)
AT1G50190	col_1	col_2	sdg26aprf.xls_1	sdg26aprf.xls_2	0.000287997	0.992533	6.06525	9.97246	3.70843	0.000645346	0.137905	AT1G50190	Cysteine/Histidine-rich C1 domain family protein
AT1G52100	col_1	col_2	sdg26aprf.xls_1	sdg26aprf.xls_2	192.452	210.144	409.894	575.291	1.29056	7.69551e-08	7.32107e-05	AT1G52100	Mannose-binding lectin superfamily protein
AT1G52990	col_1	col_2	sdg26aprf.xls_1	sdg26aprf.xls_2	10.0221	6.93236	36.3452	37.8871	2.11471	8.70292e-07	0.000687673	AT1G52990	thioredoxin family protein
AT1G54040	col_1	col_2	sdg26aprf.xls_1	sdg26aprf.xls_2	842.965	679.954	6119.64	4432.74	2.79247	3.54288e-31	6.01882e-27	ESP	epithiospecifier protein
AT1G56250	col_1	col_2	sdg26aprf.xls_1	sdg26aprf.xls_2	7.0192	12.8959	25.2479	31.9074	1.50869	0.000822755	0.16066	PP2-B14	phloem protein 2-B14
AT1G57990	col_1	col_2	sdg26aprf.xls_1	sdg26aprf.xls_2	1109.59	1150.8	2872.04	2209.39	1.16855	4.69735e-08	4.69417e-05	PUP18	purine permease 18
AT1G58684	col_1	col_2	sdg26aprf.xls_1	sdg26aprf.xls_2	0	0	7.05587	1.99093	5.21496	0.00595296	0.563409	AT1G58684	Ribosomal protein S5 family protein
AT1G61280	col_1	col_2	sdg26aprf.xls_1	sdg26aprf.xls_2	15.0394	25.7874	81.7806	93.7226	2.09659	6.76118e-10	1.14862e-06	AT1G61280	Phosphatidylinositol N-acetylglucosaminyltransferase, GPI19/PIG-P subunit
AT1G61290	col_1	col_2	sdg26aprf.xls_1	sdg26aprf.xls_2	0	0	3.03329	4.9862	5.04865	0.00998697	0.755856	SYP124	syntaxin of plants 124
AT1G61400	col_1	col_2	sdg26aprf.xls_1	sdg26aprf.xls_2	52.1231	56.5028	209.973	193.42	1.89026	4.06785e-13	9.87238e-10	AT1G61400	S-locus lectin protein kinase family protein
AT1G61440	col_1	col_2	sdg26aprf.xls_1	sdg26aprf.xls_2	5.0108	2.9691	38.3654	40.8786	3.2728	2.94024e-11	5.8765e-08	AT1G61440	S-locus lectin protein kinase family protein
AT1G61470	col_1	col_2	sdg26aprf.xls_1	sdg26aprf.xls_2	41.0849	11.8595	62.5879	59.8201	1.2056	0.00829942	0.709372	AT1G61470	Polynucleotidyl transferase, ribonuclease H-like superfamily protein
AT1G62510	col_1	col_2	sdg26aprf.xls_1	sdg26aprf.xls_2	19.0491	31.7363	93.8776	83.747	1.80067	4.16386e-08	4.28713e-05	AT1G62510	Bifunctional inhibitor/lipid-transfer protein/seed storage 2S albumin superfamily protein
AT1G63350	col_1	col_2	sdg26aprf.xls_1	sdg26aprf.xls_2	63.1544	97.1653	169.602	175.476	1.10453	5.8861e-05	0.0243893	AT1G63350	Disease resistance protein (CC-NBS-LRR class) family
AT1G63860	col_1	col_2	sdg26aprf.xls_1	sdg26aprf.xls_2	172.424	575.993	967.099	825.528	1.25996	0.00176407	0.270187	AT1G63860	Disease resistance protein (TIR-NBS-LRR class) family
AT1G64100	col_1	col_2	sdg26aprf.xls_1	sdg26aprf.xls_2	12.0241	3.95112	24.2424	33.9028	1.8493	0.000160426	0.0519122	NAC027	NAC domain containing protein 27
AT1G67460	col_1	col_2	sdg26aprf.xls_1	sdg26aprf.xls_2	10.0276	19.8402	32.3086	34.8966	1.16255	0.00502492	0.508732	AT1G67460	Minichromosome maintenance (MCM2/3/5) family protein
AT1G68120	col_1	col_2	sdg26aprf.xls_1	sdg26aprf.xls_2	15.0357	15.86	59.5506	48.8503	1.80231	8.69802e-07	0.000687673	BPC3	BASIC PENTACYSTEINE protein
AT1G69710	col_1	col_2	sdg26aprf.xls_1	sdg26aprf.xls_2	15.0334	10.8959	34.3452	52.8489	1.74059	2.77291e-05	0.0132697	AT1G69710	Regulator of chromosome condensation (RCC1) family with FYVE zinc finger domain-containing protein
AT1G70290	col_1	col_2	sdg26aprf.xls_1	sdg26aprf.xls_2	941.205	1200.38	2988.1	1685.94	1.12588	3.5622e-05	0.0163558	TPS8	trehalose-6-phosphatase synthase S8
AT1G70790	col_1	col_2	sdg26aprf.xls_1	sdg26aprf.xls_2	221.515	194.267	439.132	407.779	1.02598	2.51361e-06	0.00185663	AT1G70790	Calcium-dependent lipid-binding (CaLB domain) family protein
AT1G71330	col_1	col_2	sdg26aprf.xls_1	sdg26aprf.xls_2	29.0658	22.7888	71.6639	58.8202	1.32726	6.35518e-05	0.0260157	NAP5	non-intrinsic ABC protein 5
AT1G72060	col_1	col_2	sdg26aprf.xls_1	sdg26aprf.xls_2	0.000287997	0.992533	10.0994	11.9651	4.1621	2.41685e-05	0.0120761	AT1G72060	serine-type endopeptidase inhibitor
AT1G72760	col_1	col_2	sdg26aprf.xls_1	sdg26aprf.xls_2	7.01751	8.92375	22.2048	18.9415	1.35362	0.00585539	0.557279	AT1G72760	Protein kinase superfamily protein
AT1G73610	col_1	col_2	sdg26aprf.xls_1	sdg26aprf.xls_2	2.00585	3.96821	23.2127	18.9411	2.76672	3.29169e-06	0.00223683	AT1G73610	GDSL-like Lipase/Acylhydrolase superfamily protein
AT1G73890	col_1	col_2	sdg26aprf.xls_1	sdg26aprf.xls_2	66.1602	93.1949	170.618	191.431	1.1825	9.01509e-06	0.00537378	AT1G73890	Bifunctional inhibitor/lipid-transfer protein/seed storage 2S albumin superfamily protein
AT1G77960	col_1	col_2	sdg26aprf.xls_1	sdg26aprf.xls_2	37.0825	24.7645	200.853	122.622	2.38236	1.10404e-11	2.34449e-08	AT1G77960	repressor ROX1-like protein
AT1G78750	col_1	col_2	sdg26aprf.xls_1	sdg26aprf.xls_2	37.0867	36.6737	85.7937	67.7924	1.05541	0.000553421	0.127474	AT1G78750	F-box/RNI-like superfamily protein
AT1G79120	col_1	col_2	sdg26aprf.xls_1	sdg26aprf.xls_2	23.0554	26.7673	63.5934	56.8278	1.26867	0.000122434	0.0424482	AT1G79120	Ubiquitin carboxyl-terminal hydrolase family protein
AT1G79780	col_1	col_2	sdg26aprf.xls_1	sdg26aprf.xls_2	15.0348	13.8744	26.2598	34.8993	1.0749	0.00910345	0.731225	AT1G79780	Uncharacterized protein family (UPF0497)
AT2G01860	col_1	col_2	sdg26aprf.xls_1	sdg26aprf.xls_2	87.2067	102.105	484.568	489.537	2.36166	6.79468e-24	5.77157e-20	EMB975	Tetratricopeptide repeat (TPR)-like superfamily protein
AT2G06185	col_1	col_2	sdg26aprf.xls_1	sdg26aprf.xls_2	2.00487	1.98163	78.6954	34.8826	4.7477	3.09011e-13	8.07637e-10	LURP1	LURP-one-like protein (DUF567)
AT2G07042	col_1	col_2	sdg26aprf.xls_1	sdg26aprf.xls_2	23.0506	14.8556	93.8734	78.7607	2.18025	1.35785e-10	2.5631e-07	AT2G07042	ncRNA
AT2G17230	col_1	col_2	sdg26aprf.xls_1	sdg26aprf.xls_2	1339.14	2423.58	2530.91	5166.58	1.03257	0.00214172	0.305753	EXL5	EXORDIUM like 5
AT2G18735	col_1	col_2	sdg26aprf.xls_1	sdg26aprf.xls_2	69.1605	63.4321	153.443	146.561	1.17651	5.32387e-06	0.0033498	AT2G18735	ncRNA
AT2G19550	col_1	col_2	sdg26aprf.xls_1	sdg26aprf.xls_2	5.01238	5.94836	17.1587	14.9539	1.52886	0.00628674	0.586826	AT2G19550	alpha/beta-Hydrolases superfamily protein
AT2G21260	col_1	col_2	sdg26aprf.xls_1	sdg26aprf.xls_2	6.01765	13.891	44.44	64.8129	2.44066	1.70826e-08	1.99053e-05	AT2G21260	NAD(P)-linked oxidoreductase superfamily protein
AT2G23100	col_1	col_2	sdg26aprf.xls_1	sdg26aprf.xls_2	71.1728	105.093	164.572	213.369	1.09921	9.07625e-05	0.03352	AT2G23100	Cysteine/Histidine-rich C1 domain family protein
AT2G23590	col_1	col_2	sdg26aprf.xls_1	sdg26aprf.xls_2	51.1166	40.6282	103.988	114.659	1.25091	9.76684e-06	0.00562454	MES8	methyl esterase 8
AT2G24681	col_1	col_2	sdg26aprf.xls_1	sdg26aprf.xls_2	1.00424	4.96393	12.1109	9.96872	1.84174	0.00904675	0.730122	AT2G24681	AP2/B3-like transcriptional factor family protein
AT2G27229	col_1	col_2	sdg26aprf.xls_1	sdg26aprf.xls_2	1.00198	0	4.04806	8.97624	3.41342	0.00341882	0.414233	AT2G27229	Pentatricopeptide repeat (PPR) superfamily protein
AT2G27520	col_1	col_2	sdg26aprf.xls_1	sdg26aprf.xls_2	0	0	8.06315	1.99045	5.36337	0.0035262	0.416866	AT2G27520	F-box and associated interaction domains-containing protein
AT2G29300	col_1	col_2	sdg26aprf.xls_1	sdg26aprf.xls_2	144.337	139.758	459.253	198.386	1.2102	0.00040685	0.100171	AT2G29300	NAD(P)-binding Rossmann-fold superfamily protein
AT2G30505	col_1	col_2	sdg26aprf.xls_1	sdg26aprf.xls_2	36.0893	53.5442	100.952	100.699	1.16716	8.11512e-05	0.0313327	AT2G30505	Late embryogenesis abundant (LEA) hydroxyproline-rich glycoprotein family
AT2G32200	col_1	col_2	sdg26aprf.xls_1	sdg26aprf.xls_2	5.01331	7.93466	28.2652	26.9187	2.06958	1.48209e-05	0.00786828	AT2G32200	cysteine-rich/transmembrane domain A-like protein
AT2G32885	col_1	col_2	sdg26aprf.xls_1	sdg26aprf.xls_2	0.000287997	0.992533	11.1052	10.9669	4.16231	2.35796e-05	0.0119577	AT2G32885	Rapid alkalinization factor (RALF) family protein
AT2G41082	col_1	col_2	sdg26aprf.xls_1	sdg26aprf.xls_2	14.0364	22.8111	32.3236	47.8629	1.1163	0.00557769	0.539923	AT2G41082	hypothetical protein
AT2G43920	col_1	col_2	sdg26aprf.xls_1	sdg26aprf.xls_2	101.234	88.2086	367.468	386.845	1.9921	2.41442e-17	1.36724e-13	HOL2	S-adenosyl-L-methionine-dependent methyltransferases superfamily protein
AT2G45570	col_1	col_2	sdg26aprf.xls_1	sdg26aprf.xls_2	6.0137	4.95334	10.1232	28.9235	1.80927	0.0038142	0.430549	CYP76C2	cytochrome P450, family 76, subfamily C, polypeptide 2
AT2G45930	col_1	col_2	sdg26aprf.xls_1	sdg26aprf.xls_2	4.01183	8.92996	20.1821	14.9524	1.42189	0.00892709	0.725636	AT2G45930	hypothetical protein
AT2G47750	col_1	col_2	sdg26aprf.xls_1	sdg26aprf.xls_2	56.1307	53.5224	128.196	108.671	1.1093	5.11052e-05	0.0222615	GH3.9	putative indole-3-acetic acid-amido synthetase GH3.9
AT3G02832	col_1	col_2	sdg26aprf.xls_1	sdg26aprf.xls_2	9.02024	6.93404	31.2783	19.9351	1.66706	0.000592656	0.133356	AT3G02832	ncRNA
AT3G03605	col_1	col_2	sdg26aprf.xls_1	sdg26aprf.xls_2	4.01005	4.95721	17.1604	15.9514	1.85521	0.00126289	0.217814	AT3G18050	GPI-anchored protein
AT3G07045	col_1	col_2	sdg26aprf.xls_1	sdg26aprf.xls_2	9.01859	3.95541	16.1637	22.9348	1.57473	0.0031154	0.384916	LOX2	lipoxygenase 2
AT3G08220	col_1	col_2	sdg26aprf.xls_1	sdg26aprf.xls_2	2.00487	1.98163	8.08232	10.9688	2.18802	0.00546308	0.532492	AT3G52030	F-box family protein with WD40/YVTN repeat doamin
AT3G09775	col_1	col_2	sdg26aprf.xls_1	sdg26aprf.xls_2	28.0574	8.89447	59.5459	44.8609	1.49285	0.000877296	0.169363	AT3G62490	hypothetical protein
AT3G11080	col_1	col_2	sdg26aprf.xls_1	sdg26aprf.xls_2	105.248	119.945	201.923	254.246	1.0176	4.43004e-05	0.019548	RLP35	receptor like protein 35
AT3G13404	col_1	col_2	sdg26aprf.xls_1	sdg26aprf.xls_2	10.0249	12.8901	32.2913	22.9271	1.25896	0.00444365	0.474786	AT3G13403	Defensin-like (DEFL) family protein
AT3G13680	col_1	col_2	sdg26aprf.xls_1	sdg26aprf.xls_2	6.0137	4.95334	20.1839	15.9499	1.69752	0.00183081	0.276469	AT3G13680	F-box and associated interaction domains-containing protein
AT3G14630	col_1	col_2	sdg26aprf.xls_1	sdg26aprf.xls_2	2.00629	4.96154	22.1959	13.9539	2.33229	0.000141896	0.0463577	CYP72A9	cytochrome P450, family 72, subfamily A, polypeptide 9
AT3G15170	col_1	col_2	sdg26aprf.xls_1	sdg26aprf.xls_2	1.00346	2.97714	7.07954	13.9623	2.33035	0.00298169	0.373834	CUC1	NAC (No Apical Meristem) domain transcriptional regulator superfamily protein
AT3G16160	col_1	col_2	sdg26aprf.xls_1	sdg26aprf.xls_2	7.01311	0.981425	14.1354	14.9555	1.83425	0.00349365	0.415048	AT3G16160	Tesmin/TSO1-like CXC domain-containing protein
AT3G17220	col_1	col_2	sdg26aprf.xls_1	sdg26aprf.xls_2	10.0226	7.92529	18.1877	28.9187	1.38057	0.00424278	0.46147	PMEI2	pectin methylesterase inhibitor 2
AT3G17225	col_1	col_2	sdg26aprf.xls_1	sdg26aprf.xls_2	12.0299	15.8652	37.3629	45.866	1.56831	5.8741e-05	0.0243893	AT3G17225	Plant invertase/pectin methylesterase inhibitor superfamily protein
AT3G18282	col_1	col_2	sdg26aprf.xls_1	sdg26aprf.xls_2	2.00432	0.988606	54.4936	36.8834	4.82122	2.52994e-15	1.228e-11	AT3G18282	hypothetical protein
AT3G19680	col_1	col_2	sdg26aprf.xls_1	sdg26aprf.xls_2	600.402	571.926	825.853	1874.42	1.20356	0.000126486	0.042976	AT3G19680	hypothetical protein (DUF1005)
AT3G28170	col_1	col_2	sdg26aprf.xls_1	sdg26aprf.xls_2	0.0011138	3.97308	7.08668	18.9503	2.63484	0.00107047	0.195791	AT3G28170	hypothetical protein
AT3G44490	col_1	col_2	sdg26aprf.xls_1	sdg26aprf.xls_2	2.00369	0	23.1741	0.988527	3.44336	0.0098855	0.755856	hda17	histone deacetylase 17
AT3G44900	col_1	col_2	sdg26aprf.xls_1	sdg26aprf.xls_2	14.0295	6.92622	30.2843	28.9127	1.48808	0.000747729	0.149445	CHX4	cation/H+ exchanger 4
AT3G45970	col_1	col_2	sdg26aprf.xls_1	sdg26aprf.xls_2	249.597	484.76	681.465	1091.75	1.27152	5.32231e-05	0.0226619	EXLA1	expansin-like A1
AT3G47580	col_1	col_2	sdg26aprf.xls_1	sdg26aprf.xls_2	16.0399	21.815	48.459	49.8513	1.37063	0.000128517	0.0431869	AT3G47580	Leucine-rich repeat protein kinase family protein
AT3G48640	col_1	col_2	sdg26aprf.xls_1	sdg26aprf.xls_2	6.01422	5.94642	30.2936	35.8949	2.44402	2.03782e-07	0.000177536	AT3G48640	transmembrane protein
AT3G48790	col_1	col_2	sdg26aprf.xls_1	sdg26aprf.xls_2	1.00302	1.98373	9.08995	10.9681	2.64826	0.00124668	0.216115	AT3G48790	Pyridoxal phosphate (PLP)-dependent transferases superfamily protein
AT3G51180	col_1	col_2	sdg26aprf.xls_1	sdg26aprf.xls_2	91.2078	65.4	503.756	550.358	2.74912	4.75967e-28	5.39064e-24	AT3G51180	Zinc finger C-x8-C-x5-C-x3-H type family protein
AT3G51190	col_1	col_2	sdg26aprf.xls_1	sdg26aprf.xls_2	0.000287997	0.992533	5.05221	6.98016	3.30099	0.00527214	0.520857	AT3G51190	Ribosomal protein L2 family
AT3G52160	col_1	col_2	sdg26aprf.xls_1	sdg26aprf.xls_2	2.00487	1.98163	8.08405	11.9664	2.26096	0.00370193	0.426374	KCS15	3-ketoacyl-CoA synthase 15
AT3G53550	col_1	col_2	sdg26aprf.xls_1	sdg26aprf.xls_2	0	0	13.1223	11.9633	6.66296	4.28556e-07	0.000364026	AT3G53550	FBD-like domain family protein
AT3G54160	col_1	col_2	sdg26aprf.xls_1	sdg26aprf.xls_2	12.0287	12.8865	57.5413	55.8323	2.17459	4.94943e-09	6.00595e-06	AT3G54160	RNI-like superfamily protein
AT3G59068	col_1	col_2	sdg26aprf.xls_1	sdg26aprf.xls_2	7.01704	7.93068	13.1464	27.9241	1.44339	0.0077372	0.67915	AT3G59068	ncRNA
AT3G59830	col_1	col_2	sdg26aprf.xls_1	sdg26aprf.xls_2	7.02134	18.8534	27.2679	34.8988	1.25571	0.00597327	0.56376	AT3G59830	Integrin-linked protein kinase family
AT3G60710	col_1	col_2	sdg26aprf.xls_1	sdg26aprf.xls_2	0.000287997	0.992533	10.0778	1.98957	3.30332	0.00827961	0.709372	AT3G60710	F-box family protein
AT4G00250	col_1	col_2	sdg26aprf.xls_1	sdg26aprf.xls_2	7.01496	3.9586	22.2081	20.9366	1.9518	0.00018056	0.055292	AT4G00250	DNA-binding storekeeper protein-related transcriptional regulator
AT4G01820	col_1	col_2	sdg26aprf.xls_1	sdg26aprf.xls_2	14.0311	9.90461	29.2914	40.8824	1.54266	0.000260337	0.073103	ABCB3	P-glycoprotein 3
AT4G04965	col_1	col_2	sdg26aprf.xls_1	sdg26aprf.xls_2	0	0	1.02135	7.98095	5.21205	0.00766259	0.674487	AT4G04750	Major facilitator superfamily protein
AT4G07465	col_1	col_2	sdg26aprf.xls_1	sdg26aprf.xls_2	0	0	3.03329	4.9862	5.04865	0.00998589	0.755856	AT4G25870	Core-2/I-branching beta-1,6-N-acetylglucosaminyltransferase family protein
AT4G08040	col_1	col_2	sdg26aprf.xls_1	sdg26aprf.xls_2	54.124	44.5944	114.082	123.632	1.26593	4.86443e-06	0.00311847	ACS11	1-aminocyclopropane-1-carboxylate synthase 11
AT4G08625	col_1	col_2	sdg26aprf.xls_1	sdg26aprf.xls_2	1.00346	2.97714	11.117	17.95	2.79147	9.68223e-05	0.0348987	AT4G31980	PPPDE thiol peptidase family protein
AT4G08950	col_1	col_2	sdg26aprf.xls_1	sdg26aprf.xls_2	4207.83	3115.36	3430.43	13148.7	1.17879	0.0077957	0.680911	EXO	Phosphate-responsive 1 family protein
AT4G09765	col_1	col_2	sdg26aprf.xls_1	sdg26aprf.xls_2	0	0	13.1165	8.97059	6.48083	2.62951e-06	0.00186131	SAUR15	SAUR-like auxin-responsive protein family
AT4G10200	col_1	col_2	sdg26aprf.xls_1	sdg26aprf.xls_2	2.00709	6.94812	34.3391	46.8646	3.14383	3.97367e-10	7.10597e-07	AT4G10200	TTF-type zinc finger protein with HAT dimerization domain-containing protein
AT4G10600	col_1	col_2	sdg26aprf.xls_1	sdg26aprf.xls_2	39.0923	41.6332	84.799	83.7492	1.05965	0.000254937	0.0726281	AT4G10600	RING/FYVE/PHD zinc finger superfamily protein
AT4G13600	col_1	col_2	sdg26aprf.xls_1	sdg26aprf.xls_2	16.0348	9.90161	26.2533	29.912	1.10806	0.00956264	0.75089	AT4G13600	Carbohydrate-binding X8 domain superfamily protein
AT4G15236	col_1	col_2	sdg26aprf.xls_1	sdg26aprf.xls_2	15.0329	9.90309	38.3654	40.8786	1.65887	3.00723e-05	0.0140492	ABCG43	ABC-2 and Plant PDR ABC-type transporter family protein
AT4G15710	col_1	col_2	sdg26aprf.xls_1	sdg26aprf.xls_2	3.01024	9.92537	21.2077	25.9246	1.84394	0.000331201	0.0859024	AT4G15710	cystatin-like protein
AT4G15953	col_1	col_2	sdg26aprf.xls_1	sdg26aprf.xls_2	7.01552	4.95155	15.1543	21.9378	1.61286	0.00279423	0.356915	AT4G15953	maternally expressed family protein
AT4G17098	col_1	col_2	sdg26aprf.xls_1	sdg26aprf.xls_2	11.0239	6.93074	33.2891	16.942	1.47152	0.00387955	0.436475	AT4G17098	ncRNA
AT4G19520	col_1	col_2	sdg26aprf.xls_1	sdg26aprf.xls_2	939.207	1599.87	3128.44	2030.92	1.0228	0.000320151	0.0849826	AT4G19520	disease resistance protein (TIR-NBS-LRR class) family
AT4G25950	col_1	col_2	sdg26aprf.xls_1	sdg26aprf.xls_2	4.01005	4.95721	21.1801	9.96433	1.76699	0.00450161	0.477972	VATG3	vacuolar ATP synthase G3
AT4G26288	col_1	col_2	sdg26aprf.xls_1	sdg26aprf.xls_2	5.0102	1.9763	22.192	11.9589	2.24989	0.000384806	0.0954346	AT4G26290	hypothetical protein
AT4G29990	col_1	col_2	sdg26aprf.xls_1	sdg26aprf.xls_2	35.083	37.6685	115.089	120.64	1.6926	2.30659e-09	3.56232e-06	AT4G29990	Leucine-rich repeat transmembrane protein kinase protein
AT4G30250	col_1	col_2	sdg26aprf.xls_1	sdg26aprf.xls_2	29.0658	22.7888	61.5763	56.8284	1.18749	0.000328885	0.0859024	AT4G30250	P-loop containing nucleoside triphosphate hydrolases superfamily protein
AT4G33590	col_1	col_2	sdg26aprf.xls_1	sdg26aprf.xls_2	1.00386	3.97054	8.08405	11.9664	1.95654	0.00921143	0.732967	AT4G33590	transmembrane protein
AT4G37225	col_1	col_2	sdg26aprf.xls_1	sdg26aprf.xls_2	2.00487	1.98163	11.1013	8.97169	2.26163	0.00353349	0.416866	AT4G37230	Photosystem II manganese-stabilising protein (PsbO) family
AT4G38700	col_1	col_2	sdg26aprf.xls_1	sdg26aprf.xls_2	28.0664	29.7379	95.9014	91.7247	1.69418	1.75754e-08	1.99053e-05	AT4G38700	Disease resistance-responsive (dirigent-like protein) family protein
AT5G01775	col_1	col_2	sdg26aprf.xls_1	sdg26aprf.xls_2	30.0685	24.7727	80.755	72.7801	1.48116	2.58689e-06	0.00186131	SNOR77	ncRNA
AT5G03010	col_1	col_2	sdg26aprf.xls_1	sdg26aprf.xls_2	1.00254	0.99043	10.1011	12.9627	3.37771	8.11312e-05	0.0313327	AT5G03010	Galactose oxidase/kelch repeat superfamily protein
AT5G03020	col_1	col_2	sdg26aprf.xls_1	sdg26aprf.xls_2	5.01188	4.95522	13.1399	22.9365	1.83058	0.00139398	0.230854	AT5G03020	Galactose oxidase/kelch repeat superfamily protein
AT5G03875	col_1	col_2	sdg26aprf.xls_1	sdg26aprf.xls_2	0.000287997	0.992533	8.06809	3.9854	3.30184	0.00561033	0.540989	AT5G25080	Sas10/Utp3/C1D family
AT5G06795	col_1	col_2	sdg26aprf.xls_1	sdg26aprf.xls_2	0.000287997	0.992533	10.0976	10.9675	4.09585	4.02363e-05	0.0182281	AT5G46270	Disease resistance protein (TIR-NBS-LRR class) family
AT5G07571	col_1	col_2	sdg26aprf.xls_1	sdg26aprf.xls_2	0.000287997	0.992533	9.07546	3.98487	3.41526	0.00345021	0.414233	AT5G07572	hypothetical protein
AT5G07640	col_1	col_2	sdg26aprf.xls_1	sdg26aprf.xls_2	23.046	5.92275	56.5181	42.867	1.77064	0.000168939	0.0531486	AT5G07640	RING/U-box superfamily protein
AT5G08150	col_1	col_2	sdg26aprf.xls_1	sdg26aprf.xls_2	10.024	10.9042	18.2061	45.8752	1.60304	0.00217433	0.30911	SOB5	suppressor of phytochrome b 5
AT5G08515	col_1	col_2	sdg26aprf.xls_1	sdg26aprf.xls_2	12.0278	10.9007	24.2372	29.913	1.23119	0.00462872	0.483524	AT5G56365	tRNA
AT5G09295	col_1	col_2	sdg26aprf.xls_1	sdg26aprf.xls_2	7.01552	4.95155	16.156	17.9471	1.49219	0.00587658	0.557733	AGL31	AGAMOUS-like 31
AT5G09305	col_1	col_2	sdg26aprf.xls_1	sdg26aprf.xls_2	1.00302	1.98373	13.1165	8.97059	2.78482	0.000535447	0.12517	AT5G65207	hypothetical protein
AT5G10140	col_1	col_2	sdg26aprf.xls_1	sdg26aprf.xls_2	4.00955	3.96402	166.558	143.567	5.23796	8.06694e-37	2.7409e-32	FLC	K-box region and MADS-box transcription factor family protein
AT5G13181	col_1	col_2	sdg26aprf.xls_1	sdg26aprf.xls_2	0.0011138	3.97308	9.0862	8.97286	2.11193	0.00896116	0.726666	AT5G13181	hypothetical protein
AT5G14350	col_1	col_2	sdg26aprf.xls_1	sdg26aprf.xls_2	31.0749	37.6736	65.6273	74.7789	1.02742	0.000935585	0.177673	AT5G14350	Pentatricopeptide repeat (PPR) superfamily protein
AT5G15720	col_1	col_2	sdg26aprf.xls_1	sdg26aprf.xls_2	5.01331	7.93466	24.2097	12.9556	1.50203	0.0067458	0.616134	GLIP7	GDSL-motif lipase 7
AT5G18404	col_1	col_2	sdg26aprf.xls_1	sdg26aprf.xls_2	9.01799	2.96281	22.1939	12.9564	1.53424	0.00775555	0.67915	AT5G18404	hypothetical protein
AT5G23270	col_1	col_2	sdg26aprf.xls_1	sdg26aprf.xls_2	29.0666	24.7739	59.5529	50.845	1.03255	0.00197056	0.289939	STP11	sugar transporter 11
AT5G24030	col_1	col_2	sdg26aprf.xls_1	sdg26aprf.xls_2	799.886	1749.57	1707.15	3453.7	1.01736	0.00574397	0.549755	SLAH3	SLAC1 homologue 3
AT5G25130	col_1	col_2	sdg26aprf.xls_1	sdg26aprf.xls_2	454.051	286.424	1009.44	493.505	1.02103	0.00160852	0.255386	CYP71B12	cytochrome P450, family 71, subfamily B, polypeptide 12
AT5G25240	col_1	col_2	sdg26aprf.xls_1	sdg26aprf.xls_2	75.1826	113.025	201.913	227.324	1.1882	9.60012e-06	0.00562385	AT5G25240	stress induced protein
AT5G26865	col_1	col_2	sdg26aprf.xls_1	sdg26aprf.xls_2	1.00302	1.98373	14.1198	6.97496	2.71899	0.00106057	0.195791	AGL26	tRNA (cytidine(34)-2'-O)-methyltransferase
AT5G28310	col_1	col_2	sdg26aprf.xls_1	sdg26aprf.xls_2	1.00254	0.99043	8.07258	5.98059	2.67196	0.00690198	0.622039	AT5G28310	NAD(P)-binding Rossmann-fold superfamily protein
AT5G28920	col_1	col_2	sdg26aprf.xls_1	sdg26aprf.xls_2	1.00198	0	9.07302	2.98738	3.30197	0.00636231	0.590635	AT5G28920	hypothetical protein
AT5G35926	col_1	col_2	sdg26aprf.xls_1	sdg26aprf.xls_2	36.0859	40.6444	142.356	170.495	2.02402	1.34079e-12	3.03707e-09	AT5G35926	Protein with RNI-like/FBD-like domain
AT5G36000	col_1	col_2	sdg26aprf.xls_1	sdg26aprf.xls_2	14.04	34.7224	63.5923	55.8305	1.2873	0.00119114	0.209696	AT5G36001	RING/U-box superfamily protein
AT5G36910	col_1	col_2	sdg26aprf.xls_1	sdg26aprf.xls_2	52.119	41.6195	103.971	90.7256	1.05263	0.000250308	0.0720738	THI2.2	thionin 2.2
AT5G37420	col_1	col_2	sdg26aprf.xls_1	sdg26aprf.xls_2	2.00369	0	8.07469	6.97822	2.76943	0.00424727	0.46147	AGL105	AGAMOUS-like 105
AT5G39330	col_1	col_2	sdg26aprf.xls_1	sdg26aprf.xls_2	4.00781	0.985447	23.2401	38.8905	3.57506	3.46782e-09	4.53178e-06	AT5G39330	transmembrane protein, putative (DUF1163)
AT5G40180	col_1	col_2	sdg26aprf.xls_1	sdg26aprf.xls_2	19.04	8.90479	83.7256	25.9057	1.96291	0.000747384	0.149445	AT5G40180	Pmr5/Cas1p GDSL/SGNH-like acyl-esterase family protein
AT5G40380	col_1	col_2	sdg26aprf.xls_1	sdg26aprf.xls_2	493.16	671.08	1219.53	1835.53	1.39161	3.43206e-08	3.76165e-05	CRK42	cysteine-rich RLK (RECEPTOR-like protein kinase) 42
AT5G41740	col_1	col_2	sdg26aprf.xls_1	sdg26aprf.xls_2	476.112	464.877	1080.15	816.551	1.01102	3.90904e-06	0.00255418	AT5G41740	Disease resistance protein (TIR-NBS-LRR class) family
AT5G44063	col_1	col_2	sdg26aprf.xls_1	sdg26aprf.xls_2	6.01689	11.9049	26.256	31.9069	1.68378	0.000227392	0.0666044	AT5G44065	hypothetical protein
AT5G44980	col_1	col_2	sdg26aprf.xls_1	sdg26aprf.xls_2	12.0291	13.8794	79.7564	84.7478	2.65476	4.69799e-14	1.50152e-10	AT5G44980	F-box/RNI-like/FBD-like domains-containing protein
AT5G45115	col_1	col_2	sdg26aprf.xls_1	sdg26aprf.xls_2	22.0516	21.8056	53.4976	46.8575	1.18947	0.000576651	0.130619	AT5G45120	Eukaryotic aspartyl protease family protein
AT5G45150	col_1	col_2	sdg26aprf.xls_1	sdg26aprf.xls_2	20.0434	11.8815	50.4517	30.9003	1.3429	0.00155657	0.248481	RTL3	RNAse THREE-like protein 3
AT5G45340	col_1	col_2	sdg26aprf.xls_1	sdg26aprf.xls_2	852.965	242.762	909.617	1480.59	1.125	0.00964941	0.753697	CYP707A3	cytochrome P450, family 707, subfamily A, polypeptide 3
AT5G45990	col_1	col_2	sdg26aprf.xls_1	sdg26aprf.xls_2	12.0273	9.9078	29.2733	26.9183	1.34731	0.00180017	0.273056	AT5G45990	crooked neck protein, putative / cell cycle protein
AT5G46440	col_1	col_2	sdg26aprf.xls_1	sdg26aprf.xls_2	65.1547	75.3402	120.158	168.505	1.03759	0.000224617	0.0663635	AT5G46440	PPR containing-like protein
AT5G48980	col_1	col_2	sdg26aprf.xls_1	sdg26aprf.xls_2	3.00721	2.97283	15.1414	13.9574	2.23574	0.00053786	0.12517	AT5G48980	Galactose oxidase/kelch repeat superfamily protein
AT5G49070	col_1	col_2	sdg26aprf.xls_1	sdg26aprf.xls_2	4.01142	7.93679	19.2007	32.908	2.10118	6.60375e-05	0.0263971	KCS21	3-ketoacyl-CoA synthase 21
AT5G52300	col_1	col_2	sdg26aprf.xls_1	sdg26aprf.xls_2	47.1141	62.461	74.7619	178.487	1.20673	0.00278886	0.356915	LTI65	CAP160 protein
AT5G55010	col_1	col_2	sdg26aprf.xls_1	sdg26aprf.xls_2	10.0236	9.91121	23.2305	30.911	1.43042	0.00138645	0.230854	AT5G55010	hypothetical protein
AT5G57560	col_1	col_2	sdg26aprf.xls_1	sdg26aprf.xls_2	1626.77	517.331	1674.88	5907.38	1.82207	0.000698521	0.14384	TCH4	Xyloglucan endotransglucosylase/hydrolase family protein
AT5G58310	col_1	col_2	sdg26aprf.xls_1	sdg26aprf.xls_2	351.82	320.154	794.459	592.221	1.04486	3.87607e-06	0.00255418	MES18	methyl esterase 18
AT5G59662	col_1	col_2	sdg26aprf.xls_1	sdg26aprf.xls_2	23.0515	16.8409	47.4376	38.8804	1.10888	0.00259691	0.344669	AT5G59662	ncRNA
AT5G63820	col_1	col_2	sdg26aprf.xls_1	sdg26aprf.xls_2	9.02342	13.8849	29.2687	23.9258	1.20563	0.00639591	0.592135	AT5G63820	hypothetical protein (DUF626)
AT5G64990	col_1	col_2	sdg26aprf.xls_1	sdg26aprf.xls_2	21.0463	13.8656	34.338	45.8672	1.1949	0.00220626	0.312341	RABH1a	RAB GTPase homolog H1A
AT5G65080	col_1	col_2	sdg26aprf.xls_1	sdg26aprf.xls_2	11.0272	13.8812	44.4003	29.9048	1.5666	0.000190493	0.0572776	MAF5	K-box region/MADS-box transcription factor family protein
AT5G66270	col_1	col_2	sdg26aprf.xls_1	sdg26aprf.xls_2	47.112	53.5314	147.395	157.531	1.59671	2.77626e-09	4.10125e-06	AT5G66270	Zinc finger C-x8-C-x5-C-x3-H type family protein
AT5G67488	col_1	col_2	sdg26aprf.xls_1	sdg26aprf.xls_2	4.00955	3.96402	12.1248	17.9494	1.88306	0.00209449	0.301544	AT5G67488	ncRNA
