# Supplementary material for: Characterization of an autonomous pathway complex that promotes flowering in Arabidopsis
Source: Nucleic Acids Res. 2022 Jun 29;50(13):7380–95. doi: 10.1093/nar/gkac551 (PMC9303297; doi:10.1093/nar/gkac551)
Supplement: gkac551_Supplemental_Files [file gkac551_supplemental_files.zip › Dataset 3.xlsx]

## Sheet: List of Dataset 3
Dataset 3. Expression levels of flowering-time genes in the APC mutants and the WT.
Dataset 3-1. Expression levels of flowering-time genes in the fld mutant and the WT.
Dataset 3-2. Expression levels of flowering-time genes in the ld mutant and the WT.
Dataset 3-3. Expression levels of flowering-time genes in the efl2/4 mutant and the WT.
Dataset 3-4. Expression levels of flowering-time genes in the sdg26 aprf1 mutant and the WT.

## Sheet: fld
Dataset 3-1. Expression levels of flowering-time genes in the fld mutant and the WT.
Gene_id	Gene_name	Biotype	col-1	col-2	sample_1	sample_2	normalized_reads_Col-1	normalized_reads_Col-2	normalized_reads_mutant-1	normalized_reads_mutant-2	logFC	PValue
AT4G24540	AGL24	protein_coding	col_1	col_2	fld_1	fld_2	72.3178	61.5786	41.8498	48.2724	-0.569851	0.0549922
AT2G13540	CBP80,ATCBP80,ENS,ABH1	protein_coding	col_1	col_2	fld_1	fld_2	877.904	743.988	778.269	673.868	-0.159434	0.445272
AT1G18450	ATARP4,ARP4	protein_coding	col_1	col_2	fld_1	fld_2	630.809	613.872	624.802	649.719	0.03417	0.870128
AT3G33520	ARP6,ESD1,SUF3,ATARP6	protein_coding	col_1	col_2	fld_1	fld_2	475.124	557.265	530.135	550.149	0.065366	0.75868
AT5G48300	APS1,ADG1	protein_coding	col_1	col_2	fld_1	fld_2	14854.2	13925.4	14937.5	14541.3	0.0346307	0.855505
AT5G13790	AGL15	protein_coding	col_1	col_2	fld_1	fld_2	37.1651	35.7578	28.8936	38.2116	-0.119733	0.756891
AT3G57230	AGL16	protein_coding	col_1	col_2	fld_1	fld_2	704.138	721.154	559.037	516.965	-0.405485	0.0469578
AT2G22630	AGL17	protein_coding	col_1	col_2	fld_1	fld_2	26.1217	33.7801	27.9026	26.1518	-0.147773	0.720213
AT3G57390	AGL18	protein_coding	col_1	col_2	fld_1	fld_2	218.978	228.467	260.087	248.425	0.184473	0.398517
AT4G22950	GL19,AGL19	protein_coding	col_1	col_2	fld_1	fld_2	21.1037	35.7744	15.9379	26.14	-0.433261	0.320077
AT2G45650	RSB1,AGL6	protein_coding	col_1	col_2	fld_1	fld_2	2.00931	1.98604	1.99268	2.01199	0.00303819	1
AT1G79430	WDY,APL	protein_coding	col_1	col_2	fld_1	fld_2	374.672	395.346	283.993	364.072	-0.248738	0.265648
AT1G69120	AtAP1,AP1,AGL7	protein_coding	col_1	col_2	fld_1	fld_2	0.000550536	0.994327	3.98826	1.00951	2.073	0.233794
AT4G36920	AP2,FL1,FLO2,AtAP2	protein_coding	col_1	col_2	fld_1	fld_2	779.477	851.284	729.435	732.193	-0.157959	0.429922
AT1G51450	TRO,ASH2R	protein_coding	col_1	col_2	fld_1	fld_2	266.19	294.03	246.133	253.45	-0.165237	0.457569
AT3G01090	AKIN10,SNRK1.1,KIN10	protein_coding	col_1	col_2	fld_1	fld_2	1584.05	1357.86	1613.33	1407.07	0.0380024	0.853834
AT2G27550	ATC	protein_coding	col_1	col_2	fld_1	fld_2	421.876	384.41	383.654	353.027	-0.130164	0.545768
AT1G04870	PRMT10,ATPRMT10	protein_coding	col_1	col_2	fld_1	fld_2	662.944	540.354	614.836	643.684	0.0647498	0.763412
AT5G42400	ATXR7,SDG25	protein_coding	col_1	col_2	fld_1	fld_2	616.747	603.939	500.239	523.998	-0.25309	0.217469
AT2G37630	ATMYB91,AS1,ATPHAN,MYB91	protein_coding	col_1	col_2	fld_1	fld_2	1378.12	1004.23	1440.94	1233.07	0.166633	0.451668
AT2G45430	AHL22	protein_coding	col_1	col_2	fld_1	fld_2	398.782	447.003	353.755	368.106	-0.228538	0.280278
AT1G66650	AT1G66650	protein_coding	col_1	col_2	fld_1	fld_2	12.0556	13.9084	6.98031	1.01214	-1.66716	0.00952529
AT1G54440	RRP6L1,AtRRP6L1	protein_coding	col_1	col_2	fld_1	fld_2	415.854	426.137	383.646	436.493	-0.0379616	0.861368
AT5G35910	RRP6L2,AtRRP6L2	protein_coding	col_1	col_2	fld_1	fld_2	1120.99	1006.23	1134.01	1078.18	0.0565194	0.779403
AT5G60410	SIZ1,ATSIZ1	protein_coding	col_1	col_2	fld_1	fld_2	1852.26	2197.24	1948.15	2065.83	-0.0127263	0.951082
AT4G38960	BBX19	protein_coding	col_1	col_2	fld_1	fld_2	91.3868	45.6648	77.7348	54.3244	-0.0532968	0.907159
AT5G14170	BAF60,SWP73B,CHC1	protein_coding	col_1	col_2	fld_1	fld_2	1087.85	1278.42	1220.71	1282.34	0.0810393	0.688466
AT3G23060	ATBM1C	protein_coding	col_1	col_2	fld_1	fld_2	3.01377	2.97935	3.98826	1.00951	-0.248796	1
AT2G46020	CHA2,CHR2,BRM,ATBRM	protein_coding	col_1	col_2	fld_1	fld_2	2820.57	3252.15	2450.38	3138.96	-0.119675	0.569565
AT3G18550	ATTCP18,TCP18,BRC1,AtBRC1	protein_coding	col_1	col_2	fld_1	fld_2	1.00661	2.98263	2.9884	4.02216	0.773968	0.567716
AT5G62040	BFT	protein_coding	col_1	col_2	fld_1	fld_2	33.1465	30.7902	15.9331	37.1936	-0.266407	0.547433
AT4G23100	ATECS1,CAD2,PAD2,AtGSH1,GSH1,GSHA,RML1	protein_coding	col_1	col_2	fld_1	fld_2	6351.29	5800.01	6420.43	6173.35	0.0516024	0.787949
AT1G50700	CPK33	protein_coding	col_1	col_2	fld_1	fld_2	113.509	122.182	97.6538	107.612	-0.199277	0.430676
AT2G17290	ATCDPK3,CPK6,ATCPK6	protein_coding	col_1	col_2	fld_1	fld_2	774.463	1031.09	654.688	870.971	-0.243019	0.293866
AT5G44200	CBP20,ATCBP20	protein_coding	col_1	col_2	fld_1	fld_2	530.368	596.002	589.928	547.138	0.0136208	0.952476
AT3G60250	CKB3	protein_coding	col_1	col_2	fld_1	fld_2	653.921	771.824	610.843	790.512	-0.0249392	0.912931
AT2G44680	CKB4	protein_coding	col_1	col_2	fld_1	fld_2	507.262	528.451	501.236	519.976	-0.0203537	0.925751
AT2G46830	AtCCA1,CCA1	protein_coding	col_1	col_2	fld_1	fld_2	91.3937	58.5864	64.7771	51.3023	-0.368674	0.257484
AT1G71800	CSTF64	protein_coding	col_1	col_2	fld_1	fld_2	497.215	490.701	466.357	506.898	-0.021578	0.921562
AT1G17760	CSTF77,ATCSTF77	protein_coding	col_1	col_2	fld_1	fld_2	701.124	699.299	705.526	578.324	-0.125334	0.551508
AT4G38680	ATCSP2,CSP2,CSDP2,GRP2	protein_coding	col_1	col_2	fld_1	fld_2	1585.06	1538.66	1455.88	1423.15	-0.117665	0.547143
AT5G15840	CO,FG,BBX1	protein_coding	col_1	col_2	fld_1	fld_2	38.1866	73.5323	31.882	44.2442	-0.552165	0.150316
AT5G57660	COL5,BBX6,ATCOL5	protein_coding	col_1	col_2	fld_1	fld_2	223.025	517.576	277	641.627	0.310784	0.443013
AT3G07650	COL9,BBX7	protein_coding	col_1	col_2	fld_1	fld_2	1755.83	1920.1	2135.49	1988.39	0.165882	0.402469
AT2G32950	DET340,ATCOP1,EMB168,COP1,FUS1	protein_coding	col_1	col_2	fld_1	fld_2	1235.49	944.633	1149.96	1007.78	-0.0148536	0.947347
AT4G08920	OOP2,CRY1,BLU1,ATCRY1,HY4	protein_coding	col_1	col_2	fld_1	fld_2	2420.79	2542.91	2558.01	2637.1	0.0657296	0.736284
AT1G04400	CRY2,ATCRY2,FHA,AT-PHH1,PHH1	protein_coding	col_1	col_2	fld_1	fld_2	3317.79	3624.65	2911.76	3202.33	-0.183303	0.347351
AT4G34530	CIB1	protein_coding	col_1	col_2	fld_1	fld_2	4.16334e-17	4.16334e-17	4.16334e-17	4.16334e-17	0	1
AT5G48560	CIB2	protein_coding	col_1	col_2	fld_1	fld_2	752.352	743.998	697.554	577.317	-0.231025	0.265892
AT1G10120	CIB4	protein_coding	col_1	col_2	fld_1	fld_2	517.299	454.933	429.484	510.916	-0.0480192	0.8274
AT1G26260	CIB5	protein_coding	col_1	col_2	fld_1	fld_2	134.6	136.085	123.575	87.5162	-0.358236	0.177717
AT1G26830	CUL3,CUL3A,ATCUL3,ATCUL3A	protein_coding	col_1	col_2	fld_1	fld_2	2026.03	2032.34	1914.27	1911.95	-0.0849749	0.663135
AT5G46210	ATCUL4,CUL4	protein_coding	col_1	col_2	fld_1	fld_2	2658.85	2710.78	2524.12	2704.48	-0.0383981	0.845139
AT2G23380	SET1,ICU1,CLF,SDG1	protein_coding	col_1	col_2	fld_1	fld_2	508.269	565.208	503.228	534.055	-0.0495046	0.815048
AT5G64960	CDKC;2,CDKC2	protein_coding	col_1	col_2	fld_1	fld_2	1281.71	1235.69	1283.49	1249.16	0.0087145	0.966641
AT5G62430	CDF1	protein_coding	col_1	col_2	fld_1	fld_2	154.674	100.303	107.609	170.957	0.12755	0.687583
AT5G39660	CDF2	protein_coding	col_1	col_2	fld_1	fld_2	153.661	77.4463	166.439	68.4267	0.0230841	0.964825
AT3G47500	CDF3	protein_coding	col_1	col_2	fld_1	fld_2	82.3569	58.5909	101.649	79.4656	0.36146	0.230676
AT2G34140	CDF4	protein_coding	col_1	col_2	fld_1	fld_2	54.237	44.6917	56.7998	57.3284	0.205888	0.516221
AT1G69570	CDF5	protein_coding	col_1	col_2	fld_1	fld_2	4.02012	5.96232	1.99121	4.02074	-0.710123	0.4843
AT3G19140	DNF	protein_coding	col_1	col_2	fld_1	fld_2	4.16334e-17	4.16334e-17	4.16334e-17	4.16334e-17	0	1
AT4G10180	DET1,FUS2,ATDET1	protein_coding	col_1	col_2	fld_1	fld_2	1212.39	1051.92	1183.84	1052.03	-0.0182086	0.931013
AT1G01040	ATDCL1,SIN1,DCL1,EMB60,EMB76,SUS1,ASU1,CAF	protein_coding	col_1	col_2	fld_1	fld_2	827.688	832.405	837.059	796.565	-0.02318	0.91018
AT3G43920	DCL3,ATDCL3	protein_coding	col_1	col_2	fld_1	fld_2	282.247	220.503	216.242	197.134	-0.282122	0.229475
AT5G20320	DCL4,ATDCL4	protein_coding	col_1	col_2	fld_1	fld_2	737.281	672.474	647.722	662.795	-0.105277	0.606
AT3G44110	ATJ,ATJ3,J3	protein_coding	col_1	col_2	fld_1	fld_2	7984.57	8366.77	7821.5	8527.83	-0.000180192	0.999625
AT4G22140	EBS	protein_coding	col_1	col_2	fld_1	fld_2	605.703	665.533	600.885	639.66	-0.0352792	0.867443
AT2G25930	PYK20,ELF3	protein_coding	col_1	col_2	fld_1	fld_2	2092.32	2108.83	2057.76	2132.21	-0.00384572	0.985632
AT2G40080	ELF4	protein_coding	col_1	col_2	fld_1	fld_2	536.372	358.564	591.932	408.359	0.160587	0.54326
AT5G04240	ELF6	protein_coding	col_1	col_2	fld_1	fld_2	643.87	666.522	599.889	619.546	-0.103777	0.610812
AT1G79730	ELF7	protein_coding	col_1	col_2	fld_1	fld_2	1051.69	1274.45	995.495	1148.57	-0.117609	0.574412
AT2G06210	VIP6,ELF8	nontranslating_CDS	col_1	col_2	fld_1	fld_2	1276.69	1232.71	1131.02	1226.02	-0.0903622	0.647136
AT1G77300	ASHH2,SDG8,CCR1,EFS,LAZ2	protein_coding	col_1	col_2	fld_1	fld_2	1324.9	1221.78	1189.82	1149.59	-0.122454	0.534313
AT2G03500	HHO4,EFM	protein_coding	col_1	col_2	fld_1	fld_2	145.65	148.006	119.581	112.648	-0.338228	0.158747
AT4G15880	ATESD4,ESD4	protein_coding	col_1	col_2	fld_1	fld_2	544.426	548.315	593.911	601.444	0.129455	0.528002
AT2G39810	ESD6,HOS1	protein_coding	col_1	col_2	fld_1	fld_2	845.768	846.312	830.08	859.923	-0.0017769	0.996279
AT1G08260	ABO4,TIL1,EMB142,POL2A,EMB529,ESD7,EMB2284	protein_coding	col_1	col_2	fld_1	fld_2	506.25	445	448.424	440.524	-0.0976652	0.645749
AT5G11530	EMF1	protein_coding	col_1	col_2	fld_1	fld_2	741.297	650.618	689.576	670.844	-0.0329864	0.874925
AT5G51230	AtEMF2,VEF2,EMF2,CYR1	protein_coding	col_1	col_2	fld_1	fld_2	703.131	674.464	687.582	691.963	0.00204682	0.996017
AT5G23150	HUA2	protein_coding	col_1	col_2	fld_1	fld_2	1050.69	1198.95	1032.37	1108.34	-0.0716166	0.724059
AT4G16280	FCA	protein_coding	col_1	col_2	fld_1	fld_2	652.918	788.712	650.707	742.243	-0.0495933	0.817119
AT4G35900	atbzip14,FD,FD-1	protein_coding	col_1	col_2	fld_1	fld_2	79.3489	67.5383	84.7023	83.4791	0.195133	0.494761
AT2G17770	BZIP27,FDP,ATBZIP27	protein_coding	col_1	col_2	fld_1	fld_2	34.1462	24.8236	19.9247	29.1588	-0.263543	0.52066
AT3G20740	FIE1,FIS3,FIE	protein_coding	col_1	col_2	fld_1	fld_2	341.517	304.943	363.725	319.839	0.0805536	0.710067
AT2G21070	FIO1	protein_coding	col_1	col_2	fld_1	fld_2	152.683	160.921	144.489	159.911	-0.0430142	0.858203
AT1G68050	FKF1,ADO3	protein_coding	col_1	col_2	fld_1	fld_2	185.804	96.319	220.245	115.692	0.251637	0.497049
AT2G30120	AT2G30120	protein_coding	col_1	col_2	fld_1	fld_2	130.579	121.181	120.575	125.718	-0.0316205	0.904342
AT1G35460	CFLAP2,FBH1	protein_coding	col_1	col_2	fld_1	fld_2	341.526	374.489	359.733	383.191	0.0531632	0.807318
AT4G09180	FBH2	protein_coding	col_1	col_2	fld_1	fld_2	328.463	321.835	373.69	328.891	0.111561	0.602857
AT1G51140	AKS1,FBH3,CFLAP1	protein_coding	col_1	col_2	fld_1	fld_2	1453.45	836.343	1383.15	893.14	-0.00851349	0.977821
AT2G42280	AKS3,FBH4	protein_coding	col_1	col_2	fld_1	fld_2	215.967	243.371	195.31	213.217	-0.169112	0.466546
AT5G10140	AGL25,FLC,FLF,RSB6	protein_coding	col_1	col_2	fld_1	fld_2	4.01824	3.97266	623.807	612.509	7.22931	4.50409e-87
AT3G10390	FLD,RSI1	protein_coding	col_1	col_2	fld_1	fld_2	452.015	463.884	42.8502	40.2328	-3.45857	5.67312e-41
AT3G04610	FLK	protein_coding	col_1	col_2	fld_1	fld_2	1083.83	1104.58	1103.12	1199.87	0.0736052	0.711684
AT1G77080	FLM,AGL27,MAF1	protein_coding	col_1	col_2	fld_1	fld_2	553.463	514.536	592.91	684.914	0.258717	0.21793
AT1G65480	RSB8,FT	protein_coding	col_1	col_2	fld_1	fld_2	51.234	62.5872	2.987	6.03095	-3.62269	2.719e-15
AT5G24860	FPF1,ATFPF1	protein_coding	col_1	col_2	fld_1	fld_2	4.16334e-17	4.16334e-17	4.16334e-17	4.16334e-17	0	1
AT4G25530	FWA,HDG6	protein_coding	col_1	col_2	fld_1	fld_2	2.00705	0	0	2.00907	0.00280627	1
AT5G61920	FLL4,FLX4	protein_coding	col_1	col_2	fld_1	fld_2	32.1568	57.6339	57.8016	45.2677	0.198259	0.606836
AT2G43410	FPA	protein_coding	col_1	col_2	fld_1	fld_2	1103.91	993.316	1253.6	1156.63	0.20068	0.316508
AT4G00650	RSB7,FLA,FRI	protein_coding	col_1	col_2	fld_1	fld_2	141.634	151.982	159.443	139.807	0.0274179	0.935046
AT5G16320	FRL1	protein_coding	col_1	col_2	fld_1	fld_2	118.526	112.242	115.589	133.76	0.111562	0.67832
AT1G31814	FRL2	protein_coding	col_1	col_2	fld_1	fld_2	139.627	156.951	156.45	153.882	0.0652911	0.809125
AT2G33835	FES1	protein_coding	col_1	col_2	fld_1	fld_2	179.811	230.466	198.301	208.19	-0.0134787	0.963972
AT5G60910	FUL,AGL8	protein_coding	col_1	col_2	fld_1	fld_2	33.1536	42.721	13.9506	14.081	-1.42876	0.000258912
AT5G06850	MCTP1,FTIP1	protein_coding	col_1	col_2	fld_1	fld_2	295.318	311.907	287.989	273.57	-0.11275	0.611388
AT2G19520	FVE,ATMSI4,MSI4,NFC4,ACG1,NFC04	protein_coding	col_1	col_2	fld_1	fld_2	1194.32	1161.19	1226.69	1146.57	0.0108368	0.95838
AT5G13480	FY	protein_coding	col_1	col_2	fld_1	fld_2	556.478	539.372	548.072	567.247	0.0253992	0.905835
AT3G05120	ATGID1A,GID1A	protein_coding	col_1	col_2	fld_1	fld_2	698.109	679.431	874.931	719.13	0.210604	0.31026
AT3G63010	ATGID1B,GID1B	protein_coding	col_1	col_2	fld_1	fld_2	351.569	370.513	312.901	297.708	-0.241824	0.257439
AT5G27320	ATGID1C,GID1C	protein_coding	col_1	col_2	fld_1	fld_2	356.579	280.102	315.896	260.502	-0.14334	0.537333
AT4G02780	ATCPS1,GA1,ABC33,CPS1,CPS	protein_coding	col_1	col_2	fld_1	fld_2	7.03163	6.95259	8.96673	11.0614	0.51029	0.443157
AT1G79460	GA2,ATKS,KS,KS1,ATKS1	protein_coding	col_1	col_2	fld_1	fld_2	287.266	206.591	254.106	254.458	0.0424088	0.865698
AT3G02885	GASA5	protein_coding	col_1	col_2	fld_1	fld_2	801.573	837.375	905.818	838.808	0.0901368	0.653122
AT1G14920	RGA2,GAI	protein_coding	col_1	col_2	fld_1	fld_2	748.336	772.808	808.153	929.314	0.191778	0.342964
AT1G78440	GA2OX1,ATGA2OX1	protein_coding	col_1	col_2	fld_1	fld_2	7.02747	2.974	10.9641	7.04523	0.834568	0.237747
AT1G30040	ATGA2OX2,GA2OX2	protein_coding	col_1	col_2	fld_1	fld_2	142.652	219.55	132.521	207.164	-0.0926406	0.771529
AT2G34555	GA2OX3,ATGA2OX3	protein_coding	col_1	col_2	fld_1	fld_2	0.000550536	0.994327	4.16334e-17	4.16334e-17	-2.32043	1
AT1G47990	ATGA2OX4,GA2OX4	protein_coding	col_1	col_2	fld_1	fld_2	1.00578	1.98764	2.98768	5.02655	1.34736	0.248998
AT1G02400	ATGA2OX4,ATGA2OX6,GA2OX6,DTA1	protein_coding	col_1	col_2	fld_1	fld_2	109.505	179.819	142.491	187.058	0.187503	0.520847
AT1G50960	ATGA2OX7,GA2OX7	protein_coding	col_1	col_2	fld_1	fld_2	4.01611	1.98324	0.996185	1.00625	-1.47121	0.306229
AT4G21200	GA2OX8,ATGA2OX8	protein_coding	col_1	col_2	fld_1	fld_2	12.0645	26.837	31.8918	24.1453	0.523255	0.247173
AT4G25420	GA5,GA20OX1,ATGA20OX1,AT2301	protein_coding	col_1	col_2	fld_1	fld_2	16.079	25.8372	17.9398	13.0803	-0.431476	0.355662
AT5G51810	ATGA20OX2,GA20OX2,AT2353	protein_coding	col_1	col_2	fld_1	fld_2	22.0971	19.8634	15.9462	12.0737	-0.577895	0.197704
AT5G07200	YAP169,GA20OX3,ATGA20OX3	protein_coding	col_1	col_2	fld_1	fld_2	2.01202	4.97078	3.98566	4.02348	0.189922	1
AT1G15550	GA3OX1,ATGA3OX1,GA4	protein_coding	col_1	col_2	fld_1	fld_2	297.332	351.647	235.166	292.665	-0.298072	0.196469
AT1G80340	GA4H,ATGA3OX2,GA3OX2	protein_coding	col_1	col_2	fld_1	fld_2	70.2839	19.8303	67.789	12.1032	-0.174422	0.829069
AT1G22770	FB,GI	protein_coding	col_1	col_2	fld_1	fld_2	147.626	56.5781	210.297	54.3588	0.373185	0.498354
AT5G63960	AT5G63960	protein_coding	col_1	col_2	fld_1	fld_2	434.926	333.74	345.785	331.903	-0.1816	0.421373
AT2G21660	ATGRP7,RBGA3,GRP7,GR-RBP7,CCR2	protein_coding	col_1	col_2	fld_1	fld_2	8032.78	6734.72	9184.72	7206.28	0.150481	0.473318
AT2G20570	GPRI1,ATGLK1,GLK1	protein_coding	col_1	col_2	fld_1	fld_2	3628.16	3034.59	3433.93	2968.01	-0.0575956	0.777296
AT5G44190	ATGLK2,GPRI2,GLK2	protein_coding	col_1	col_2	fld_1	fld_2	1412.29	1459.19	1491.76	1161.67	-0.113915	0.585857
AT4G29130	GIN2,HXK1,ATHXK1	protein_coding	col_1	col_2	fld_1	fld_2	2023	1677.71	1828.58	1452.33	-0.173674	0.418788
AT5G64610	HAM1	protein_coding	col_1	col_2	fld_1	fld_2	576.579	719.181	569.99	666.81	-0.0672266	0.760908
AT5G09740	HAG5,HAM2,HAC11,HAG05	protein_coding	col_1	col_2	fld_1	fld_2	320.432	350.649	349.771	339.949	0.0394873	0.856643
AT5G61060	HDA5,HDA05,ATHDA5	protein_coding	col_1	col_2	fld_1	fld_2	692.086	726.123	645.725	733.192	-0.0405544	0.8455
AT5G63110	SIL1,HDA6,AXE1,RTS1,RPD3B,ATHDA6	protein_coding	col_1	col_2	fld_1	fld_2	554.476	631.762	652.707	614.523	0.095248	0.64805
AT3G44680	HDA9,AtHDA9,AtHDAC9,HDA09,HDAC9	protein_coding	col_1	col_2	fld_1	fld_2	351.571	392.37	375.676	412.357	0.0829852	0.701576
AT3G54560	HTA11	protein_coding	col_1	col_2	fld_1	fld_2	380.691	337.722	376.674	388.222	0.0904487	0.671089
AT2G38810	HTA8	protein_coding	col_1	col_2	fld_1	fld_2	133.59	114.223	152.465	145.838	0.267391	0.282208
AT1G52740	HTA9	protein_coding	col_1	col_2	fld_1	fld_2	1065.75	1192.99	1156.93	1245.13	0.0887205	0.658357
AT2G44950	HUB1,RDO4	protein_coding	col_1	col_2	fld_1	fld_2	701.123	687.378	723.46	659.784	-0.00545529	0.982411
AT1G55250	HUB2	protein_coding	col_1	col_2	fld_1	fld_2	571.548	594.01	597.899	578.314	0.0131226	0.953449
AT5G40490	HLP1,RBGD5	protein_coding	col_1	col_2	fld_1	fld_2	581.593	604.936	526.145	605.459	-0.0683949	0.74653
AT4G32980	ATH1	protein_coding	col_1	col_2	fld_1	fld_2	1356.01	686.344	1359.24	818.717	0.0927338	0.770807
AT4G40060	ATHB-16,ATHB16,HB16	protein_coding	col_1	col_2	fld_1	fld_2	2193.78	2560.8	2372.66	2480.2	0.0295045	0.883882
AT5G45600	GAS41,YAF9a,TAF14B	protein_coding	col_1	col_2	fld_1	fld_2	505.245	437.053	519.176	489.809	0.0986706	0.640361
AT2G31650	SDG27,ATX1	protein_coding	col_1	col_2	fld_1	fld_2	220.977	179.779	204.285	184.06	-0.0452375	0.851173
AT2G48160	SL3,HULK2	protein_coding	col_1	col_2	fld_1	fld_2	1749.8	1850.57	1763.8	1818.41	-0.00729913	0.971928
AT3G63070	HULK3,SL4	protein_coding	col_1	col_2	fld_1	fld_2	1175.24	1171.13	1204.76	1210.93	0.0420086	0.83158
AT3G49660	AtWDR5a,WDR5a	protein_coding	col_1	col_2	fld_1	fld_2	151.675	148.003	158.444	153.883	0.0596168	0.824074
AT5G44160	NUC,IDD8,AtIDD8	protein_coding	col_1	col_2	fld_1	fld_2	190.847	174.819	175.392	129.758	-0.260679	0.299776
AT3G26744	SCRM,ATICE1,ICE1	protein_coding	col_1	col_2	fld_1	fld_2	949.225	867.165	850.008	918.254	-0.0387329	0.848911
AT3G57300	INO80,ATINO80	protein_coding	col_1	col_2	fld_1	fld_2	1462.52	1495.95	1464.85	1511.65	0.00876475	0.966005
AT4G20400	PKDM7B,JMJ14	protein_coding	col_1	col_2	fld_1	fld_2	1017.53	917.824	1035.36	1011.8	0.0810306	0.686017
AT3G20810	JMJ30,JMJD5	protein_coding	col_1	col_2	fld_1	fld_2	1657.38	1456.2	1835.55	1626.32	0.152982	0.450502
AT3G45880	JMJ32	protein_coding	col_1	col_2	fld_1	fld_2	43.192	41.7178	44.8508	27.1692	-0.236416	0.518311
AT2G34880	PKDM7C,MEE27,JMJ15	protein_coding	col_1	col_2	fld_1	fld_2	3.01159	0.99009	0.996185	1.00625	-0.91486	0.695829
AT1G01060	LHY,LHY1	protein_coding	col_1	col_2	fld_1	fld_2	414.837	320.827	259.096	207.198	-0.657413	0.00565339
AT5G48890	LATE	protein_coding	col_1	col_2	fld_1	fld_2	1.00378	0	0	1.00487	0.00255111	1
AT5G61850	LFY3,LFY	protein_coding	col_1	col_2	fld_1	fld_2	1.00378	0	0.997025	0.000709463	0.00224038	1
AT4G00830	LIF2	protein_coding	col_1	col_2	fld_1	fld_2	1389.19	1404.56	1346.26	1482.48	0.0179498	0.929286
AT1G12910	ATAN11,LWD1	protein_coding	col_1	col_2	fld_1	fld_2	535.397	694.351	503.223	629.593	-0.118485	0.606485
AT3G26640	LWD2	protein_coding	col_1	col_2	fld_1	fld_2	219.986	254.299	259.091	241.386	0.0774731	0.738959
AT2G46260	LRB1	protein_coding	col_1	col_2	fld_1	fld_2	771.451	1061.89	820.104	1152.58	0.105635	0.662101
AT3G61600	AHT1,ATPOB1,POB1,LRB2	protein_coding	col_1	col_2	fld_1	fld_2	1373.12	1344.96	1446.91	1510.65	0.12181	0.533711
AT2G18915	LKP2,ADO2	protein_coding	col_1	col_2	fld_1	fld_2	285.275	309.922	297.946	355.024	0.133526	0.548616
AT1G62830	LDL1,LSD1,ATSWP1,SWP1,ATLSD1	protein_coding	col_1	col_2	fld_1	fld_2	353.575	351.636	342.795	336.931	-0.053077	0.810342
AT3G13682	LDL2	protein_coding	col_1	col_2	fld_1	fld_2	86.3926	108.283	80.7085	108.61	-0.0404458	0.892784
AT4G02560	LD	protein_coding	col_1	col_2	fld_1	fld_2	698.114	747.977	706.515	723.14	-0.0165044	0.937997
AT3G46640	LUX,PCL1	protein_coding	col_1	col_2	fld_1	fld_2	840.757	1084.73	872.927	973.569	-0.060461	0.77875
AT5G65050	MAF2,AGL31	protein_coding	col_1	col_2	fld_1	fld_2	610.726	675.467	735.413	750.296	0.207985	0.303909
AT5G65060	MAF3,FCL3,AGL70	protein_coding	col_1	col_2	fld_1	fld_2	157.707	175.824	165.415	184.049	0.0671744	0.800309
AT5G65070	AGL69,MAF4,FCL4	protein_coding	col_1	col_2	fld_1	fld_2	15.0648	11.9154	47.8322	46.2665	1.79316	1.72026e-06
AT5G65080	MAF5,AGL68	protein_coding	col_1	col_2	fld_1	fld_2	11.052	13.9097	77.7216	94.5336	2.77402	1.12016e-14
AT4G00450	MED12,CCT,CRP	protein_coding	col_1	col_2	fld_1	fld_2	1531.83	1583.36	1412.03	1534.78	-0.080164	0.68479
AT1G55325	MAB2,MED13,GCT	protein_coding	col_1	col_2	fld_1	fld_2	1007.48	913.851	914.787	828.752	-0.140047	0.486865
AT4G04920	IEN1,MED16,SFR6,AtSFR6,YID1	protein_coding	col_1	col_2	fld_1	fld_2	769.423	694.326	793.212	780.471	0.104478	0.604402
AT2G22370	MED18	protein_coding	col_1	col_2	fld_1	fld_2	107.483	120.198	119.579	119.686	0.0714453	0.801208
AT3G01460	MBD9,ATMBD9	protein_coding	col_1	col_2	fld_1	fld_2	793.53	707.238	741.395	712.081	-0.0461629	0.822364
AT2G25095	MIR156A	miRNA	col_1	col_2	fld_1	fld_2	3.01475	3.9742	1.99055	5.02509	0.00357844	1
AT4G30972	MIR156B	miRNA	col_1	col_2	fld_1	fld_2	4.16334e-17	4.16334e-17	4.16334e-17	4.16334e-17	0	1
AT4G31877	MIR156C	miRNA	col_1	col_2	fld_1	fld_2	8.03312	4.96187	5.982	2.01649	-0.681203	0.4275
AT5G10945	MIR156D	miRNA	col_1	col_2	fld_1	fld_2	1.00661	2.98263	2.99089	1.00852	0.00308761	1
AT5G11977	MIR156E	miRNA	col_1	col_2	fld_1	fld_2	4.16334e-17	4.16334e-17	4.16334e-17	4.16334e-17	0	1
AT5G26147	MIR156F	miRNA	col_1	col_2	fld_1	fld_2	4.16334e-17	4.16334e-17	4.16334e-17	4.16334e-17	0	1
AT2G19425	MIR156G	miRNA	col_1	col_2	fld_1	fld_2	4.16334e-17	4.16334e-17	4.16334e-17	4.16334e-17	0	1
AT5G55835	MIR156H	miRNA	col_1	col_2	fld_1	fld_2	4.16334e-17	4.16334e-17	4.16334e-17	4.16334e-17	0	1
AT2G28056	MIR172A,MIR172	miRNA	col_1	col_2	fld_1	fld_2	1.00378	0	4.16334e-17	4.16334e-17	-2.32084	1
AT5G04275	MIR172B,MIR172,EAT	miRNA	col_1	col_2	fld_1	fld_2	2.01118	3.97585	5.982	2.01649	0.403472	0.804616
AT3G11435	MIR172C	miRNA	col_1	col_2	fld_1	fld_2	4.16334e-17	4.16334e-17	4.16334e-17	4.16334e-17	0	1
AT4G24680	MOS1	protein_coding	col_1	col_2	fld_1	fld_2	1680.49	1897.26	1706	1920.99	0.0197044	0.923604
AT4G37280	MRG1	protein_coding	col_1	col_2	fld_1	fld_2	491.194	554.282	503.226	573.276	0.0421324	0.845865
AT1G02740	MRG2	protein_coding	col_1	col_2	fld_1	fld_2	184.828	205.624	183.349	222.263	0.0548102	0.814969
AT5G58230	ATMSI1,MEE70,MSI1	protein_coding	col_1	col_2	fld_1	fld_2	599.673	608.908	671.642	608.491	0.0829746	0.688366
AT3G28910	MYB30,ATMYB30	protein_coding	col_1	col_2	fld_1	fld_2	708.161	808.574	753.341	1010.77	0.217897	0.322179
AT5G18240	ATMYR1,MYR1	protein_coding	col_1	col_2	fld_1	fld_2	4.02099	6.95715	6.97752	4.02703	0.00321634	1
AT3G04030	MYR2	protein_coding	col_1	col_2	fld_1	fld_2	167.743	147.004	149.474	152.875	-0.0578749	0.812278
AT5G64170	LNK1	protein_coding	col_1	col_2	fld_1	fld_2	74.3134	38.715	88.7131	26.1839	0.0231931	0.980255
AT3G54500	LNK2	protein_coding	col_1	col_2	fld_1	fld_2	247.1	237.401	235.179	196.133	-0.167601	0.459739
AT4G03090	NDX,AtNDX	protein_coding	col_1	col_2	fld_1	fld_2	431.917	365.532	351.762	367.1	-0.149595	0.49281
AT5G12840	ATHAP2A,NF-YA1,HAP2A,NFYA1,EMB2220,AtNFYA1	protein_coding	col_1	col_2	fld_1	fld_2	375.667	317.853	333.825	342.963	-0.0351765	0.875607
AT2G34720	NF-YA4	protein_coding	col_1	col_2	fld_1	fld_2	543.403	364.524	609.871	399.31	0.152556	0.571314
AT2G38880	HAP3A,NF-YB1,HAP3,ATNF-YB1,ATHAP3	protein_coding	col_1	col_2	fld_1	fld_2	207.93	227.476	192.327	172.996	-0.253027	0.269704
AT5G47640	NF-YB2	protein_coding	col_1	col_2	fld_1	fld_2	779.446	435.039	792.227	554.194	0.148787	0.603972
AT4G14540	NF-YB3	protein_coding	col_1	col_2	fld_1	fld_2	763.399	724.129	731.434	625.592	-0.132415	0.519686
AT1G54830	NF-YC3	protein_coding	col_1	col_2	fld_1	fld_2	366.626	305.932	348.777	311.792	-0.0258602	0.913836
AT5G63470	NF-YC4	protein_coding	col_1	col_2	fld_1	fld_2	298.342	399.335	320.864	400.28	0.0476147	0.849323
AT1G08970	HAP5C,NF-YC9	protein_coding	col_1	col_2	fld_1	fld_2	844.762	808.562	873.929	828.749	0.0424436	0.833659
AT1G60220	ULP1D,OTS1	protein_coding	col_1	col_2	fld_1	fld_2	593.653	716.199	694.558	681.906	0.0715204	0.734676
AT1G10570	ULP1C,OTS2	protein_coding	col_1	col_2	fld_1	fld_2	426.901	419.181	468.357	414.38	0.0611999	0.771932
AT5G51820	STF1,PGM,ATPGMP,PGM1	protein_coding	col_1	col_2	fld_1	fld_2	5881.2	5532.81	6100.55	5749.93	0.054142	0.776664
AT4G24620	PGI1,PGI	protein_coding	col_1	col_2	fld_1	fld_2	4961.1	4641.8	5103.06	4677.79	0.0264941	0.891118
AT3G12810	PIE1,SRCAP,chr13	protein_coding	col_1	col_2	fld_1	fld_2	937.168	794.648	838.055	808.633	-0.0726804	0.723691
AT1G09570	FRE1,FHY2,HY8,PHYA	protein_coding	col_1	col_2	fld_1	fld_2	1466.54	1707.53	1495.73	1879.75	0.0887296	0.676306
AT1G25540	MED25,PFT1	protein_coding	col_1	col_2	fld_1	fld_2	804.591	929.761	847.018	935.351	0.0393622	0.849463
AT2G18790	PHYB,OOP1,HY3	protein_coding	col_1	col_2	fld_1	fld_2	1942.64	1540.63	1977.06	1623.31	0.0477175	0.825724
AT5G35840	PHYC	protein_coding	col_1	col_2	fld_1	fld_2	704.138	707.246	727.446	661.796	-0.0227962	0.913565
AT4G16250	PHYD	protein_coding	col_1	col_2	fld_1	fld_2	476.122	478.782	515.188	515.955	0.110787	0.58955
AT4G18130	PHYE	protein_coding	col_1	col_2	fld_1	fld_2	997.432	765.835	910.801	839.814	-0.0103489	0.964149
AT2G43010	AtPIF4,SRL2,PIF4	protein_coding	col_1	col_2	fld_1	fld_2	25.1207	38.7526	78.7413	33.2166	0.807199	0.069297
AT1G72390	PHL	protein_coding	col_1	col_2	fld_1	fld_2	1077.8	1022.13	934.712	967.539	-0.14261	0.471727
AT3G59060	bHLHb1,PIF5,PIL6,A-PUT2	protein_coding	col_1	col_2	fld_1	fld_2	542.432	764.883	691.569	669.838	0.0584409	0.798348
AT3G22590	PHP,CDC73	protein_coding	col_1	col_2	fld_1	fld_2	408.826	447.001	425.504	419.403	-0.0185424	0.934416
AT2G28830	PUB12,AtPUB12	protein_coding	col_1	col_2	fld_1	fld_2	102.471	156.968	138.512	142.817	0.116584	0.678518
AT3G46510	PUB13,ATPUB13	protein_coding	col_1	col_2	fld_1	fld_2	1515.76	1824.75	1573.47	1629.33	-0.060748	0.766421
AT1G80070	PRP8,SUS2,EMB177,EMB14,EMB33	protein_coding	col_1	col_2	fld_1	fld_2	6345.27	6249	5855.41	6203.52	-0.0626647	0.74192
AT5G49020	PRMT4A,ATPRMT4A	protein_coding	col_1	col_2	fld_1	fld_2	607.703	546.321	666.66	592.4	0.125686	0.549312
AT5G60100	PRR3,APRR3	protein_coding	col_1	col_2	fld_1	fld_2	471.083	328.767	528.161	310.808	0.0689233	0.810844
AT5G24470	PRR5,APRR5	protein_coding	col_1	col_2	fld_1	fld_2	332.462	208.57	345.799	220.285	0.0653472	0.829443
AT5G02810	PRR7,APRR7	protein_coding	col_1	col_2	fld_1	fld_2	67.2905	47.6654	79.7336	42.2634	0.0857979	0.839361
AT2G46790	APRR9,TL1,PRR9	protein_coding	col_1	col_2	fld_1	fld_2	4.01824	3.97266	1.99268	2.01199	-0.95385	0.411183
AT1G32230	CEO1,RCD1,AtRCD1,CEO,RIMB1,ATP8	protein_coding	col_1	col_2	fld_1	fld_2	4458.87	4559.36	4555.98	4381.09	-0.0130401	0.946077
AT2G47700	RFI2	protein_coding	col_1	col_2	fld_1	fld_2	1444.45	2044.29	1522.64	2061.79	0.0390129	0.871326
AT3G18990	REM39,VRN1	protein_coding	col_1	col_2	fld_1	fld_2	1182.27	1232.72	1173.87	1190.82	-0.0303669	0.878791
AT4G16845	VRN2	protein_coding	col_1	col_2	fld_1	fld_2	614.737	591.025	593.91	624.574	0.0151383	0.945288
AT3G48430	REF6,JMJ12	protein_coding	col_1	col_2	fld_1	fld_2	700.12	716.188	732.429	641.683	-0.0436125	0.83361
AT2G01570	RGA1,RGA	protein_coding	col_1	col_2	fld_1	fld_2	1300.78	963.504	1287.48	1070.14	0.0583029	0.795277
AT5G23730	EFO2,RUP2	protein_coding	col_1	col_2	fld_1	fld_2	186.815	118.181	194.328	134.79	0.109863	0.722128
AT5G37260	CIR1,RVE2	protein_coding	col_1	col_2	fld_1	fld_2	3350.91	2479.32	3871.4	2812.12	0.197061	0.39663
AT1G66350	RGL1,RGL	protein_coding	col_1	col_2	fld_1	fld_2	394.754	354.609	335.814	392.238	-0.0416182	0.856066
AT3G03450	RGL2	protein_coding	col_1	col_2	fld_1	fld_2	165.727	120.174	168.408	166.957	0.230171	0.37666
AT5G17490	RGL3,AtRGL3	protein_coding	col_1	col_2	fld_1	fld_2	37.1651	35.7578	51.8198	46.2691	0.426584	0.186454
AT1G06040	STO,BBX24	protein_coding	col_1	col_2	fld_1	fld_2	578.539	237.354	675.658	253.499	0.187371	0.669003
AT1G75060	AT1G75060	protein_coding	col_1	col_2	fld_1	fld_2	104.452	69.5135	95.664	93.5371	0.121159	0.696495
AT1G19330	AT1G19330	protein_coding	col_1	col_2	fld_1	fld_2	294.289	171.814	290.983	239.381	0.186345	0.508953
AT3G54990	SMZ	protein_coding	col_1	col_2	fld_1	fld_2	113.49	69.5096	141.514	92.5487	0.354794	0.280782
AT2G39250	SNZ	protein_coding	col_1	col_2	fld_1	fld_2	487.161	393.342	436.475	328.899	-0.202016	0.382294
AT5G59560	SRR1	protein_coding	col_1	col_2	fld_1	fld_2	259.162	305.954	255.1	281.608	-0.0744613	0.750665
AT5G37055	SEF,ATSWC6	protein_coding	col_1	col_2	fld_1	fld_2	78.3597	108.288	87.6887	97.5546	-0.0111062	0.977598
AT1G76710	SDG26,ASHH1	protein_coding	col_1	col_2	fld_1	fld_2	266.194	318.868	282.003	332.898	0.0716381	0.756401
AT2G44150	ASHH3,SDG7	protein_coding	col_1	col_2	fld_1	fld_2	445.988	456.93	427.499	404.319	-0.118288	0.568681
AT4G31120	AtPMRT5,PRMT5,CAU1,SKB1	protein_coding	col_1	col_2	fld_1	fld_2	720.206	674.462	692.566	661.793	-0.042285	0.837189
AT4G39100	SHL1	protein_coding	col_1	col_2	fld_1	fld_2	847.775	806.575	861.973	769.413	-0.0201411	0.923381
AT2G22540	AGL22,SVP,FAQ1	protein_coding	col_1	col_2	fld_1	fld_2	1510.71	1080.71	1072.24	807.642	-0.463018	0.0498917
AT2G35510	SRO1	protein_coding	col_1	col_2	fld_1	fld_2	963.292	967.497	912.787	994.691	-0.0175322	0.932379
AT2G46340	SPA1	protein_coding	col_1	col_2	fld_1	fld_2	2407.7	1447.24	2351.75	1531.8	0.0106755	0.970377
AT3G15354	SPA3	protein_coding	col_1	col_2	fld_1	fld_2	1916.52	1184.01	1761.82	1215.99	-0.0582408	0.827378
AT1G53090	SPA4	protein_coding	col_1	col_2	fld_1	fld_2	715.164	434.051	713.512	395.295	-0.0516089	0.868493
AT4G10710	SPT16	protein_coding	col_1	col_2	fld_1	fld_2	1590.08	1593.29	1547.56	1481.49	-0.0716847	0.714473
AT3G57920	SPL15	protein_coding	col_1	col_2	fld_1	fld_2	4.16334e-17	4.16334e-17	4.16334e-17	4.16334e-17	0	1
AT2G33810	SPL3	protein_coding	col_1	col_2	fld_1	fld_2	4.16334e-17	4.16334e-17	4.16334e-17	4.16334e-17	0	1
AT1G53160	SPL4,FTM6	protein_coding	col_1	col_2	fld_1	fld_2	27.1342	50.6805	16.934	28.1508	-0.784513	0.064697
AT3G15270	SPL5	protein_coding	col_1	col_2	fld_1	fld_2	15.0726	21.8607	5.97405	13.0666	-0.947933	0.0634258
AT2G42200	AtSPL9,SPL9	protein_coding	col_1	col_2	fld_1	fld_2	174.749	75.453	191.337	139.816	0.404058	0.264642
AT3G28730	HMG,ATHMG,SSRP1,NFD	protein_coding	col_1	col_2	fld_1	fld_2	1172.22	1225.76	1334.31	1304.47	0.138029	0.480152
AT2G23740	SUVR5	protein_coding	col_1	col_2	fld_1	fld_2	472.093	370.494	453.408	427.452	0.0641346	0.775712
AT3G43190	ATSUS4,SUS4	protein_coding	col_1	col_2	fld_1	fld_2	2088.31	2223.06	2187.31	2148.3	0.00808638	0.968306
AT5G06170	SUC9,ATSUC9	protein_coding	col_1	col_2	fld_1	fld_2	2.00705	0	4.16334e-17	4.16334e-17	-3.16889	0.506478
AT1G30970	SUF4	protein_coding	col_1	col_2	fld_1	fld_2	901.014	891.01	836.061	821.707	-0.112328	0.571844
AT2G45660	ATSOC1,SOC1,AGL20	protein_coding	col_1	col_2	fld_1	fld_2	268.201	310.919	12.9522	16.0892	-4.30626	1.06168e-41
AT2G28550	RAP2.7,TOE1	protein_coding	col_1	col_2	fld_1	fld_2	2779.37	2111.79	2850.99	2177.49	0.0399583	0.860494
AT5G60120	TOE2	protein_coding	col_1	col_2	fld_1	fld_2	1094.87	943.647	1009.45	1022.86	-0.00438534	0.985356
AT5G67180	TOE3,EAT3	protein_coding	col_1	col_2	fld_1	fld_2	242.061	155.927	258.106	165.972	0.0916586	0.763545
AT1G25560	TEM1,EDF1,AtTEM1	protein_coding	col_1	col_2	fld_1	fld_2	2086.25	799.569	2374.68	1120.46	0.276317	0.494236
AT1G68840	TEM2,EDF2,RAP2.8,RAV2,AtRAV2	protein_coding	col_1	col_2	fld_1	fld_2	2612.58	759.825	3353.25	1289.43	0.461105	0.343519
AT5G17690	AtLHP1,TFL2,LHP1	protein_coding	col_1	col_2	fld_1	fld_2	375.681	437.072	375.677	402.3	-0.063125	0.771821
AT5G03840	TFL1,TFL-1	protein_coding	col_1	col_2	fld_1	fld_2	19.0889	23.8446	13.9519	12.0716	-0.71698	0.108685
AT3G22380	TIC	protein_coding	col_1	col_2	fld_1	fld_2	7431.1	7198.62	7393.01	7248.51	0.00116376	0.99552
AT5G61380	TOC1,APRR1,PRR1,AtTOC1	protein_coding	col_1	col_2	fld_1	fld_2	2308.28	2152.53	2441.42	2216.7	0.0624476	0.753545
AT1G15750	WSIP1,TPL	protein_coding	col_1	col_2	fld_1	fld_2	4010.88	4708.37	3828.53	4627.49	-0.0442315	0.828725
AT1G78580	ATTPS1,TPS1	protein_coding	col_1	col_2	fld_1	fld_2	1003.46	846.3	933.724	762.378	-0.12506	0.556376
AT1G05830	SDG30,ATX2	protein_coding	col_1	col_2	fld_1	fld_2	862.849	963.532	840.045	877.02	-0.0890516	0.658214
AT4G20370	TSF	protein_coding	col_1	col_2	fld_1	fld_2	8.03204	3.96729	0.996185	1.00625	-2.44229	0.01943
AT1G14400	ATUBC1,UBC1	protein_coding	col_1	col_2	fld_1	fld_2	2098.36	2469.41	2149.44	2505.34	0.0272052	0.895616
AT2G02760	UBC2,ATUBC2	protein_coding	col_1	col_2	fld_1	fld_2	2384.63	2631.32	2394.58	2554.63	-0.0193337	0.92303
AT5G06600	UBP12,AtUBP12	protein_coding	col_1	col_2	fld_1	fld_2	3817	3536.23	3652.16	3492	-0.0416076	0.829996
AT3G11910	AtUBP13,UBP13	protein_coding	col_1	col_2	fld_1	fld_2	2895.91	3139.9	2912.76	3088.68	-0.00824371	0.967032
AT3G49600	UBP26,SUP32,ATUBP26	protein_coding	col_1	col_2	fld_1	fld_2	689.068	656.583	715.485	707.05	0.0801553	0.691711
AT2G30140	UGT87A2	protein_coding	col_1	col_2	fld_1	fld_2	1383.17	1483.04	1394.09	1582.05	0.0542846	0.786664
AT4G28190	ULT1,ULT	protein_coding	col_1	col_2	fld_1	fld_2	192.874	280.14	200.284	293.662	0.0623218	0.825991
AT1G57820	ORTH2,VIM1	protein_coding	col_1	col_2	fld_1	fld_2	659.937	616.849	599.889	620.552	-0.0650942	0.752757
AT1G66050	ORTH5,VIM2	protein_coding	col_1	col_2	fld_1	fld_2	14.0603	10.9221	4.98	8.04264	-0.927128	0.114384
AT5G39550	ORTH1,VIM3	protein_coding	col_1	col_2	fld_1	fld_2	236.05	223.494	218.235	200.151	-0.135234	0.542733
AT1G28520	VOZ1,ATVOZ1	protein_coding	col_1	col_2	fld_1	fld_2	906.034	857.234	923.752	929.322	0.0716654	0.718565
AT2G42400	VOZ2,ATVOZ2	protein_coding	col_1	col_2	fld_1	fld_2	460.05	457.922	452.406	491.812	0.0406437	0.849095
AT4G29830	SKI8,VIP3	protein_coding	col_1	col_2	fld_1	fld_2	171.773	209.603	257.1	229.32	0.350728	0.131539
AT5G61150	VIP4	protein_coding	col_1	col_2	fld_1	fld_2	1606.16	1678.72	1512.68	1595.13	-0.0799423	0.684937
AT1G61040	VIP5	protein_coding	col_1	col_2	fld_1	fld_2	669.99	750.96	664.659	752.301	-0.00409341	0.988123
AT5G57380	VIN3	protein_coding	col_1	col_2	fld_1	fld_2	2.01028	2.98092	2.9884	4.02216	0.468993	0.785467
AT3G24440	VRN5,VIL1	protein_coding	col_1	col_2	fld_1	fld_2	342.522	310.904	292.965	336.922	-0.0529172	0.819959
AT4G30200	VEL1,VIL2	protein_coding	col_1	col_2	fld_1	fld_2	1398.23	1486.02	1336.3	1561.94	0.00695994	0.974241
AT2G18880	VEL2,VIL3	protein_coding	col_1	col_2	fld_1	fld_2	4.16334e-17	4.16334e-17	4.16334e-17	4.16334e-17	0	1
AT4G26440	WRK34,ATWRKY34,WRKY34,MSP3	protein_coding	col_1	col_2	fld_1	fld_2	1.00378	0	4.16334e-17	4.16334e-17	-2.32084	1
AT4G11880	AGL14,XAL2	protein_coding	col_1	col_2	fld_1	fld_2	50.23	62.588	52.8163	47.2748	-0.172386	0.583155
AT5G57360	LKP1,ADO1,FKL2,ZTL	protein_coding	col_1	col_2	fld_1	fld_2	1054.69	943.65	1075.23	899.16	-0.0173687	0.935432

## Sheet: ld
Dataset 3-2. Expression levels of flowering-time genes in the ld mutant and the WT.
Gene_id	Gene_name	Biotype	col-1	col-2	sample_1	sample_2	normalized_reads_Col-1	normalized_reads_Col-2	normalized_reads_mutant-1	normalized_reads_mutant-2	logFC	PValue
AT4G24540	AGL24	protein_coding	col_1	col_2	ld_1	ld_2	71.7856	61.1117	40.0501	49.7724	-0.564046	0.0677967
AT2G13540	CBP80,ATCBP80,ENS,ABH1	protein_coding	col_1	col_2	ld_1	ld_2	871.368	738.428	862.046	766.173	0.0164552	0.942011
AT1G18450	ATARP4,ARP4	protein_coding	col_1	col_2	ld_1	ld_2	626.106	609.291	585.713	641.159	-0.0100091	0.966769
AT3G33520	ARP6,ESD1,SUF3,ATARP6	protein_coding	col_1	col_2	ld_1	ld_2	471.568	553.119	527.642	564.953	0.0925003	0.672536
AT5G48300	APS1,ADG1	protein_coding	col_1	col_2	ld_1	ld_2	14743.4	13821.5	14422.5	14721.5	0.0289564	0.885935
AT5G13790	AGL15	protein_coding	col_1	col_2	ld_1	ld_2	36.8887	35.4892	40.0512	58.9014	0.449478	0.184181
AT3G57230	AGL16	protein_coding	col_1	col_2	ld_1	ld_2	698.884	715.777	574.698	550.744	-0.329895	0.116351
AT2G22630	AGL17	protein_coding	col_1	col_2	ld_1	ld_2	25.9181	33.5356	46.0532	28.4876	0.325254	0.379056
AT3G57390	AGL18	protein_coding	col_1	col_2	ld_1	ld_2	217.341	226.764	231.282	244.878	0.10043	0.665323
AT4G22950	GL19,AGL19	protein_coding	col_1	col_2	ld_1	ld_2	20.9303	35.523	16.0241	45.655	0.127233	0.803736
AT2G45650	RSB1,AGL6	protein_coding	col_1	col_2	ld_1	ld_2	1.99372	1.97054	0.000151289	1.01361	-1.74373	0.387611
AT1G79430	WDY,APL	protein_coding	col_1	col_2	ld_1	ld_2	371.873	392.4	325.395	329.222	-0.223383	0.304127
AT1G69120	AtAP1,AP1,AGL7	protein_coding	col_1	col_2	ld_1	ld_2	0	0.988018	1.00133	1.01746	0.869121	1
AT4G36920	AP2,FL1,FLO2,AtAP2	protein_coding	col_1	col_2	ld_1	ld_2	773.656	844.94	725.882	761.067	-0.122393	0.559479
AT1G51450	TRO,ASH2R	protein_coding	col_1	col_2	ld_1	ld_2	264.198	291.842	251.304	229.657	-0.209161	0.355076
AT3G01090	AKIN10,SNRK1.1,KIN10	protein_coding	col_1	col_2	ld_1	ld_2	1572.25	1347.72	1505.83	1384.98	-0.0144585	0.94687
AT2G27550	ATC	protein_coding	col_1	col_2	ld_1	ld_2	418.735	381.536	391.474	334.327	-0.140792	0.529115
AT1G04870	PRMT10,ATPRMT10	protein_coding	col_1	col_2	ld_1	ld_2	658.015	536.31	665.808	615.781	0.101765	0.647014
AT5G42400	ATXR7,SDG25	protein_coding	col_1	col_2	ld_1	ld_2	612.148	599.433	560.681	573.089	-0.0957468	0.652642
AT2G37630	ATMYB91,AS1,ATPHAN,MYB91	protein_coding	col_1	col_2	ld_1	ld_2	1367.87	996.718	1344.63	1172.62	0.0902874	0.693561
AT2G45430	AHL22	protein_coding	col_1	col_2	ld_1	ld_2	395.799	443.676	408.496	413.56	-0.0302783	0.897207
AT1G66650	AT1G66650	protein_coding	col_1	col_2	ld_1	ld_2	11.9625	13.8066	6.00687	4.07238	-1.33242	0.0252423
AT1G54440	RRP6L1,AtRRP6L1	protein_coding	col_1	col_2	ld_1	ld_2	412.75	422.96	399.484	352.613	-0.152	0.483321
AT5G35910	RRP6L2,AtRRP6L2	protein_coding	col_1	col_2	ld_1	ld_2	1112.64	998.717	1112.35	1027.31	0.0192332	0.929147
AT5G60410	SIZ1,ATSIZ1	protein_coding	col_1	col_2	ld_1	ld_2	1838.43	2180.87	1948.37	2114.53	0.0155488	0.942602
AT4G38960	BBX19	protein_coding	col_1	col_2	ld_1	ld_2	90.7385	45.2957	64.0752	43.7281	-0.334651	0.398211
AT5G14170	BAF60,SWP73B,CHC1	protein_coding	col_1	col_2	ld_1	ld_2	1079.73	1268.89	1163.41	1309.76	0.0745115	0.726806
AT3G23060	ATBM1C	protein_coding	col_1	col_2	ld_1	ld_2	2.99071	2.95643	5.00564	3.05635	0.424144	0.802613
AT2G46020	CHA2,CHR2,BRM,ATBRM	protein_coding	col_1	col_2	ld_1	ld_2	2799.52	3227.91	2784.38	3027.01	-0.0526678	0.802456
AT3G18550	ATTCP18,TCP18,BRC1,AtBRC1	protein_coding	col_1	col_2	ld_1	ld_2	0.995549	2.96331	6.00658	3.05943	1.14549	0.297573
AT5G62040	BFT	protein_coding	col_1	col_2	ld_1	ld_2	32.9012	30.5576	14.0193	25.3725	-0.68529	0.0898372
AT4G23100	ATECS1,CAD2,PAD2,AtGSH1,GSH1,GSHA,RML1	protein_coding	col_1	col_2	ld_1	ld_2	6303.93	5756.75	6247.59	6435.08	0.072547	0.722054
AT1G50700	CPK33	protein_coding	col_1	col_2	ld_1	ld_2	112.657	121.274	109.134	121.922	-0.0179791	0.960669
AT2G17290	ATCDPK3,CPK6,ATCPK6	protein_coding	col_1	col_2	ld_1	ld_2	768.666	1023.42	729.889	931.745	-0.109075	0.644269
AT5G44200	CBP20,ATCBP20	protein_coding	col_1	col_2	ld_1	ld_2	526.404	591.564	542.66	590.354	0.0192363	0.932977
AT3G60250	CKB3	protein_coding	col_1	col_2	ld_1	ld_2	649.031	766.078	606.74	796.597	-0.0121149	0.961408
AT2G44680	CKB4	protein_coding	col_1	col_2	ld_1	ld_2	503.475	524.511	488.594	491.802	-0.0683834	0.750375
AT2G46830	AtCCA1,CCA1	protein_coding	col_1	col_2	ld_1	ld_2	90.7341	58.1294	62.075	57.9268	-0.310093	0.333622
AT1G71800	CSTF64	protein_coding	col_1	col_2	ld_1	ld_2	493.507	487.039	468.569	475.543	-0.0546189	0.801224
AT1G17760	CSTF77,ATCSTF77	protein_coding	col_1	col_2	ld_1	ld_2	695.894	694.083	719.872	609.698	-0.0640559	0.768237
AT4G38680	ATCSP2,CSP2,CSDP2,GRP2	protein_coding	col_1	col_2	ld_1	ld_2	1573.24	1527.18	1474.79	1493.69	-0.0627307	0.760154
AT5G15840	CO,FG,BBX1	protein_coding	col_1	col_2	ld_1	ld_2	37.8747	73.0108	25.0346	53.7943	-0.490978	0.273246
AT5G57660	COL5,BBX6,ATCOL5	protein_coding	col_1	col_2	ld_1	ld_2	221.31	513.768	293.365	694.899	0.426995	0.300532
AT3G07650	COL9,BBX7	protein_coding	col_1	col_2	ld_1	ld_2	1742.72	1905.79	2309.8	2206	0.307654	0.135837
AT2G32950	DET340,ATCOP1,EMB168,COP1,FUS1	protein_coding	col_1	col_2	ld_1	ld_2	1226.3	937.569	1151.4	976.517	-0.0241295	0.916582
AT4G08920	OOP2,CRY1,BLU1,ATCRY1,HY4	protein_coding	col_1	col_2	ld_1	ld_2	2402.73	2523.95	2685.26	2844.11	0.166486	0.42072
AT1G04400	CRY2,ATCRY2,FHA,AT-PHH1,PHH1	protein_coding	col_1	col_2	ld_1	ld_2	3293.03	3597.62	3049.7	3207.88	-0.139035	0.498825
AT4G34530	CIB1	protein_coding	col_1	col_2	ld_1	ld_2	2.77556e-17	2.77556e-17	2.77556e-17	2.77556e-17	0	1
AT5G48560	CIB2	protein_coding	col_1	col_2	ld_1	ld_2	746.74	738.448	643.783	673.681	-0.172864	0.409382
AT1G10120	CIB4	protein_coding	col_1	col_2	ld_1	ld_2	513.45	451.532	430.526	574.065	0.0579775	0.806843
AT1G26260	CIB5	protein_coding	col_1	col_2	ld_1	ld_2	133.595	135.07	107.13	102.634	-0.356651	0.157426
AT1G26830	CUL3,CUL3A,ATCUL3,ATCUL3A	protein_coding	col_1	col_2	ld_1	ld_2	2010.91	2017.18	1949.37	2029.19	-0.017858	0.931601
AT5G46210	ATCUL4,CUL4	protein_coding	col_1	col_2	ld_1	ld_2	2639.01	2690.56	2634.2	2749.61	0.014602	0.94452
AT2G23380	SET1,ICU1,CLF,SDG1	protein_coding	col_1	col_2	ld_1	ld_2	504.47	560.999	525.639	547.683	0.0105551	0.965236
AT5G64960	CDKC;2,CDKC2	protein_coding	col_1	col_2	ld_1	ld_2	1272.15	1226.47	1298.58	1310.79	0.0625629	0.761513
AT5G62430	CDF1	protein_coding	col_1	col_2	ld_1	ld_2	153.545	99.5324	142.173	138.197	0.147776	0.612197
AT5G39660	CDF2	protein_coding	col_1	col_2	ld_1	ld_2	152.554	76.8359	127.152	95.5493	-0.0425054	0.925511
AT3G47500	CDF3	protein_coding	col_1	col_2	ld_1	ld_2	81.759	58.1385	92.1083	57.9659	0.10148	0.784018
AT2G34140	CDF4	protein_coding	col_1	col_2	ld_1	ld_2	53.8401	44.3503	41.0517	53.8316	-0.0494751	0.924227
AT1G69570	CDF5	protein_coding	col_1	col_2	ld_1	ld_2	3.98645	5.92043	2.00305	4.058	-0.689096	0.485031
AT3G19140	DNF	protein_coding	col_1	col_2	ld_1	ld_2	2.77556e-17	2.77556e-17	2.77556e-17	2.77556e-17	0	1
AT4G10180	DET1,FUS2,ATDET1	protein_coding	col_1	col_2	ld_1	ld_2	1203.36	1044.06	1184.44	1047.64	-0.00985842	0.965168
AT1G01040	ATDCL1,SIN1,DCL1,EMB60,EMB76,SUS1,ASU1,CAF	protein_coding	col_1	col_2	ld_1	ld_2	821.514	826.197	814.988	716.385	-0.105597	0.616173
AT3G43920	DCL3,ATDCL3	protein_coding	col_1	col_2	ld_1	ld_2	280.159	218.843	228.276	201.21	-0.216185	0.377363
AT5G20320	DCL4,ATDCL4	protein_coding	col_1	col_2	ld_1	ld_2	731.788	667.451	655.796	622.89	-0.129932	0.540819
AT3G44110	ATJ,ATJ3,J3	protein_coding	col_1	col_2	ld_1	ld_2	7925.02	8304.37	8168.92	8847.34	0.0683018	0.735377
AT4G22140	EBS	protein_coding	col_1	col_2	ld_1	ld_2	601.178	660.575	601.731	620.845	-0.0455227	0.83352
AT2G25930	PYK20,ELF3	protein_coding	col_1	col_2	ld_1	ld_2	2076.72	2093.1	2169.63	2103.37	0.0352678	0.864094
AT2G40080	ELF4	protein_coding	col_1	col_2	ld_1	ld_2	532.4	355.865	565.683	378.055	0.0874557	0.74894
AT5G04240	ELF6	protein_coding	col_1	col_2	ld_1	ld_2	639.065	661.553	647.786	624.92	-0.0312917	0.885263
AT1G79730	ELF7	protein_coding	col_1	col_2	ld_1	ld_2	1043.84	1264.95	1018.24	1252.84	-0.0237947	0.91616
AT2G06210	VIP6,ELF8	nontranslating_CDS	col_1	col_2	ld_1	ld_2	1267.17	1223.52	1251.52	1144.17	-0.0560831	0.786899
AT1G77300	ASHH2,SDG8,CCR1,EFS,LAZ2	protein_coding	col_1	col_2	ld_1	ld_2	1315.02	1212.66	1238.5	1104.54	-0.109402	0.599996
AT2G03500	HHO4,EFM	protein_coding	col_1	col_2	ld_1	ld_2	144.562	146.902	149.179	120.945	-0.109469	0.680337
AT4G15880	ATESD4,ESD4	protein_coding	col_1	col_2	ld_1	ld_2	540.364	544.225	562.683	548.71	0.0352132	0.87162
AT2G39810	ESD6,HOS1	protein_coding	col_1	col_2	ld_1	ld_2	839.46	839.999	826.004	863.696	0.00875837	0.969451
AT1G08260	ABO4,TIL1,EMB142,POL2A,EMB529,ESD7,EMB2284	protein_coding	col_1	col_2	ld_1	ld_2	502.483	441.672	453.548	346.536	-0.23871	0.305067
AT5G11530	EMF1	protein_coding	col_1	col_2	ld_1	ld_2	735.777	645.756	694.843	620.867	-0.0703744	0.74638
AT5G51230	AtEMF2,VEF2,EMF2,CYR1	protein_coding	col_1	col_2	ld_1	ld_2	697.889	669.43	680.826	628.991	-0.0619506	0.771976
AT5G23150	HUA2	protein_coding	col_1	col_2	ld_1	ld_2	1042.84	1190.02	1044.27	1134.99	-0.0350735	0.869471
AT4G16280	FCA	protein_coding	col_1	col_2	ld_1	ld_2	648.034	782.841	617.753	773.233	-0.0408458	0.85965
AT4G35900	atbzip14,FD,FD-1	protein_coding	col_1	col_2	ld_1	ld_2	78.7646	67.0266	92.1123	95.5124	0.363468	0.186587
AT2G17770	BZIP27,FDP,ATBZIP27	protein_coding	col_1	col_2	ld_1	ld_2	33.9013	24.6284	27.0339	32.5044	0.02457	1
AT3G20740	FIE1,FIS3,FIE	protein_coding	col_1	col_2	ld_1	ld_2	338.977	302.661	330.401	327.193	0.0354594	0.878928
AT2G21070	FIO1	protein_coding	col_1	col_2	ld_1	ld_2	151.54	159.723	135.166	154.434	-0.104119	0.693455
AT1G68050	FKF1,ADO3	protein_coding	col_1	col_2	ld_1	ld_2	184.457	95.5675	206.244	105.755	0.155862	0.686295
AT2G30120	AT2G30120	protein_coding	col_1	col_2	ld_1	ld_2	129.609	120.273	114.139	121.928	-0.0819924	0.756076
AT1G35460	CFLAP2,FBH1	protein_coding	col_1	col_2	ld_1	ld_2	338.972	371.701	359.437	385.1	0.0670782	0.762112
AT4G09180	FBH2	protein_coding	col_1	col_2	ld_1	ld_2	326.014	319.433	356.433	344.471	0.118888	0.583572
AT1G51140	AKS1,FBH3,CFLAP1	protein_coding	col_1	col_2	ld_1	ld_2	1442.65	830.07	1409.71	776.402	-0.0560364	0.859551
AT2G42280	AKS3,FBH4	protein_coding	col_1	col_2	ld_1	ld_2	214.348	241.563	205.25	212.366	-0.12658	0.595124
AT5G10140	AGL25,FLC,FLF,RSB6	protein_coding	col_1	col_2	ld_1	ld_2	3.98771	3.94232	489.595	520.245	6.94791	4.66219e-76
AT3G10390	FLD,RSI1	protein_coding	col_1	col_2	ld_1	ld_2	448.641	460.425	451.55	493.822	0.0564419	0.796357
AT3G04610	FLK	protein_coding	col_1	col_2	ld_1	ld_2	1075.74	1096.34	1071.3	1194.94	0.0611969	0.769572
AT1G77080	FLM,AGL27,MAF1	protein_coding	col_1	col_2	ld_1	ld_2	549.34	510.694	553.673	576.135	0.0919483	0.667729
AT1G65480	RSB8,FT	protein_coding	col_1	col_2	ld_1	ld_2	50.8424	62.1282	5.00694	8.11931	-3.0827	8.21671e-13
AT5G24860	FPF1,ATFPF1	protein_coding	col_1	col_2	ld_1	ld_2	2.77556e-17	2.77556e-17	2.77556e-17	2.77556e-17	0	1
AT4G25530	FWA,HDG6	protein_coding	col_1	col_2	ld_1	ld_2	1.99524	0	0.000583615	4.04911	0.940979	0.701933
AT5G61920	FLL4,FLX4	protein_coding	col_1	col_2	ld_1	ld_2	31.8947	57.2258	35.044	43.6767	-0.178937	0.670952
AT2G43410	FPA	protein_coding	col_1	col_2	ld_1	ld_2	1095.69	985.9	1281.56	1232.56	0.272353	0.187381
AT4G00650	RSB7,FLA,FRI	protein_coding	col_1	col_2	ld_1	ld_2	140.573	150.852	138.17	169.667	0.0788033	0.757205
AT5G16320	FRL1	protein_coding	col_1	col_2	ld_1	ld_2	117.645	111.402	98.1206	113.789	-0.112175	0.682503
AT1G31814	FRL2	protein_coding	col_1	col_2	ld_1	ld_2	138.578	155.787	135.166	160.526	0.0063077	0.984338
AT2G33835	FES1	protein_coding	col_1	col_2	ld_1	ld_2	178.454	228.761	186.227	197.121	-0.0872101	0.728873
AT5G60910	FUL,AGL8	protein_coding	col_1	col_2	ld_1	ld_2	32.8966	42.4108	20.0216	8.16211	-1.40884	0.00110044
AT5G06850	MCTP1,FTIP1	protein_coding	col_1	col_2	ld_1	ld_2	293.111	309.583	322.39	268.282	-0.0290022	0.906137
AT2G19520	FVE,ATMSI4,MSI4,NFC4,ACG1,NFC04	protein_coding	col_1	col_2	ld_1	ld_2	1185.41	1152.53	1219.48	1165.5	0.0287401	0.890167
AT5G13480	FY	protein_coding	col_1	col_2	ld_1	ld_2	552.329	535.347	533.648	544.638	-0.0125085	0.957452
AT3G05120	ATGID1A,GID1A	protein_coding	col_1	col_2	ld_1	ld_2	692.904	674.361	895.085	726.558	0.246159	0.254906
AT3G63010	ATGID1B,GID1B	protein_coding	col_1	col_2	ld_1	ld_2	348.942	367.752	324.395	350.551	-0.0866097	0.692512
AT5G27320	ATGID1C,GID1C	protein_coding	col_1	col_2	ld_1	ld_2	353.935	277.998	278.337	238.81	-0.28895	0.222265
AT4G02780	ATCPS1,GA1,ABC33,CPS1,CPS	protein_coding	col_1	col_2	ld_1	ld_2	6.97868	6.89998	9.01057	7.12032	0.213611	0.870399
AT1G79460	GA2,ATKS,KS,KS1,ATKS1	protein_coding	col_1	col_2	ld_1	ld_2	285.146	205.031	244.293	176.848	-0.218705	0.416052
AT3G02885	GASA5	protein_coding	col_1	col_2	ld_1	ld_2	795.591	831.131	944.146	880.987	0.166013	0.426072
AT1G14920	RGA2,GAI	protein_coding	col_1	col_2	ld_1	ld_2	742.751	767.045	833.013	905.351	0.203321	0.327918
AT1G78440	GA2OX1,ATGA2OX1	protein_coding	col_1	col_2	ld_1	ld_2	6.98145	2.94527	7.00782	4.07548	0.157466	1
AT1G30040	ATGA2OX2,GA2OX2	protein_coding	col_1	col_2	ld_1	ld_2	141.561	217.937	252.307	269.264	0.536421	0.0401261
AT2G34555	GA2OX3,ATGA2OX3	protein_coding	col_1	col_2	ld_1	ld_2	0	0.988018	3.00348	2.03701	2.0921	0.232736
AT1G47990	ATGA2OX4,GA2OX4	protein_coding	col_1	col_2	ld_1	ld_2	0.996108	1.9739	4.00549	6.09052	1.68115	0.11175
AT1G02400	ATGA2OX4,ATGA2OX6,GA2OX6,DTA1	protein_coding	col_1	col_2	ld_1	ld_2	108.66	178.505	114.142	161.52	-0.0591034	0.867066
AT1G50960	ATGA2OX7,GA2OX7	protein_coding	col_1	col_2	ld_1	ld_2	3.98913	1.96468	2.00255	2.03352	-0.533088	0.764981
AT4G21200	GA2OX8,ATGA2OX8	protein_coding	col_1	col_2	ld_1	ld_2	11.9567	26.6552	28.0346	30.4792	0.595816	0.192525
AT4G25420	GA5,GA20OX1,ATGA20OX1,AT2301	protein_coding	col_1	col_2	ld_1	ld_2	15.9469	25.6558	21.0234	11.2049	-0.365443	0.432886
AT5G51810	ATGA20OX2,GA20OX2,AT2353	protein_coding	col_1	col_2	ld_1	ld_2	21.9345	19.7121	24.0265	11.2115	-0.238462	0.607414
AT5G07200	YAP169,GA20OX3,ATGA20OX3	protein_coding	col_1	col_2	ld_1	ld_2	1.99191	4.93826	5.00717	9.13188	1.00018	0.233589
AT1G15550	GA3OX1,ATGA3OX1,GA4	protein_coding	col_1	col_2	ld_1	ld_2	295.102	349.034	249.305	300.746	-0.227834	0.329693
AT1G80340	GA4H,ATGA3OX2,GA3OX2	protein_coding	col_1	col_2	ld_1	ld_2	69.8078	19.6451	62.0699	25.4682	-0.0316636	0.977015
AT1G22770	FB,GI	protein_coding	col_1	col_2	ld_1	ld_2	146.577	56.1147	138.161	63.08	-0.0105685	0.987561
AT5G63960	AT5G63960	protein_coding	col_1	col_2	ld_1	ld_2	431.701	331.234	335.406	285.553	-0.296844	0.206802
AT2G21660	ATGRP7,RBGA3,GRP7,GR-RBP7,CCR2	protein_coding	col_1	col_2	ld_1	ld_2	7972.88	6684.48	8202.96	7181.95	0.0698947	0.740733
AT2G20570	GPRI1,ATGLK1,GLK1	protein_coding	col_1	col_2	ld_1	ld_2	3601.11	3011.95	3102.77	2935.58	-0.13115	0.535117
AT5G44190	ATGLK2,GPRI2,GLK2	protein_coding	col_1	col_2	ld_1	ld_2	1401.76	1448.31	1603.95	1231.58	-0.0073608	0.974841
AT4G29130	GIN2,HXK1,ATHXK1	protein_coding	col_1	col_2	ld_1	ld_2	2007.93	1665.18	1655.01	1505.9	-0.216628	0.310039
AT5G64610	HAM1	protein_coding	col_1	col_2	ld_1	ld_2	572.262	713.831	568.693	670.615	-0.0535163	0.815438
AT5G09740	HAG5,HAM2,HAC11,HAG05	protein_coding	col_1	col_2	ld_1	ld_2	318.035	348.038	301.366	290.617	-0.170077	0.441573
AT5G61060	HDA5,HDA05,ATHDA5	protein_coding	col_1	col_2	ld_1	ld_2	686.92	720.709	703.855	725.506	0.0220816	0.919191
AT5G63110	SIL1,HDA6,AXE1,RTS1,RPD3B,ATHDA6	protein_coding	col_1	col_2	ld_1	ld_2	550.331	627.058	572.697	658.425	0.0643135	0.77155
AT3G44680	HDA9,AtHDA9,AtHDAC9,HDA09,HDAC9	protein_coding	col_1	col_2	ld_1	ld_2	348.941	389.45	345.421	376.969	-0.0316667	0.891398
AT3G54560	HTA11	protein_coding	col_1	col_2	ld_1	ld_2	377.86	335.195	327.399	362.741	-0.047119	0.83565
AT2G38810	HTA8	protein_coding	col_1	col_2	ld_1	ld_2	132.602	113.363	130.159	143.262	0.152534	0.563105
AT1G52740	HTA9	protein_coding	col_1	col_2	ld_1	ld_2	1057.8	1184.1	1154.4	1251.85	0.102034	0.624579
AT2G44950	HUB1,RDO4	protein_coding	col_1	col_2	ld_1	ld_2	695.895	682.25	722.877	655.413	0.000174487	1
AT1G55250	HUB2	protein_coding	col_1	col_2	ld_1	ld_2	567.282	589.581	593.721	599.51	0.0446323	0.836318
AT5G40490	HLP1,RBGD5	protein_coding	col_1	col_2	ld_1	ld_2	577.252	600.427	481.587	583.225	-0.145373	0.50818
AT4G32980	ATH1	protein_coding	col_1	col_2	ld_1	ld_2	1345.95	681.183	1395.69	779.448	0.10166	0.76101
AT4G40060	ATHB-16,ATHB16,HB16	protein_coding	col_1	col_2	ld_1	ld_2	2177.41	2541.71	2327.83	2384.83	-0.00198573	0.993654
AT5G45600	GAS41,YAF9a,TAF14B	protein_coding	col_1	col_2	ld_1	ld_2	501.486	433.783	494.6	443.046	0.00371839	0.992225
AT2G31650	SDG27,ATX1	protein_coding	col_1	col_2	ld_1	ld_2	219.341	178.426	225.273	208.316	0.124444	0.609475
AT2G48160	SL3,HULK2	protein_coding	col_1	col_2	ld_1	ld_2	1736.74	1836.77	1850.25	1955.01	0.0906351	0.658484
AT3G63070	HULK3,SL4	protein_coding	col_1	col_2	ld_1	ld_2	1166.47	1162.39	1277.55	1138.07	0.0527781	0.800036
AT3G49660	AtWDR5a,WDR5a	protein_coding	col_1	col_2	ld_1	ld_2	150.545	146.898	127.158	184.886	0.0689113	0.802981
AT5G44160	NUC,IDD8,AtIDD8	protein_coding	col_1	col_2	ld_1	ld_2	189.429	173.51	202.243	158.547	-0.00840032	0.987051
AT3G26744	SCRM,ATICE1,ICE1	protein_coding	col_1	col_2	ld_1	ld_2	942.152	860.691	880.069	871.833	-0.0413341	0.844549
AT3G57300	INO80,ATINO80	protein_coding	col_1	col_2	ld_1	ld_2	1451.61	1484.79	1613.96	1459.16	0.0656604	0.75152
AT4G20400	PKDM7B,JMJ14	protein_coding	col_1	col_2	ld_1	ld_2	1009.95	910.971	996.209	909.442	-0.0114852	0.958894
AT3G20810	JMJ30,JMJD5	protein_coding	col_1	col_2	ld_1	ld_2	1645.03	1445.33	1825.22	1559.77	0.131385	0.537588
AT3G45880	JMJ32	protein_coding	col_1	col_2	ld_1	ld_2	42.8706	41.4048	24.0303	29.4555	-0.653853	0.0677048
AT2G34880	PKDM7C,MEE27,JMJ15	protein_coding	col_1	col_2	ld_1	ld_2	2.99218	0.979127	2.00225	1.0208	-0.364414	1
AT1G01060	LHY,LHY1	protein_coding	col_1	col_2	ld_1	ld_2	411.761	318.418	262.316	205.29	-0.642535	0.0089673
AT5G48890	LATE	protein_coding	col_1	col_2	ld_1	ld_2	0.997445	0	0.000151289	1.01361	0.0199124	1
AT5G61850	LFY3,LFY	protein_coding	col_1	col_2	ld_1	ld_2	0.997445	0	1.00103	0.00198323	0.0193604	1
AT4G00830	LIF2	protein_coding	col_1	col_2	ld_1	ld_2	1378.83	1394.08	1266.54	1505.86	-0.000285739	1
AT1G12910	ATAN11,LWD1	protein_coding	col_1	col_2	ld_1	ld_2	531.385	689.189	513.626	640.123	-0.0812874	0.731391
AT3G26640	LWD2	protein_coding	col_1	col_2	ld_1	ld_2	218.335	252.411	213.26	235.727	-0.0683534	0.774931
AT2G46260	LRB1	protein_coding	col_1	col_2	ld_1	ld_2	765.674	1053.99	847.032	1103.47	0.100109	0.677003
AT3G61600	AHT1,ATPOB1,POB1,LRB2	protein_coding	col_1	col_2	ld_1	ld_2	1362.88	1334.93	1451.76	1600.37	0.17801	0.387347
AT2G18915	LKP2,ADO2	protein_coding	col_1	col_2	ld_1	ld_2	283.141	307.615	314.383	343.437	0.154997	0.486932
AT1G62830	LDL1,LSD1,ATSWP1,SWP1,ATLSD1	protein_coding	col_1	col_2	ld_1	ld_2	350.938	349.012	301.366	310.929	-0.192969	0.374217
AT3G13682	LDL2	protein_coding	col_1	col_2	ld_1	ld_2	85.7356	107.486	101.124	115.823	0.166627	0.544524
AT4G02560	LD	protein_coding	col_1	col_2	ld_1	ld_2	692.901	742.402	386.471	430.82	-0.812297	0.000159399
AT3G46640	LUX,PCL1	protein_coding	col_1	col_2	ld_1	ld_2	834.468	1076.65	909.106	1084.17	0.0606708	0.788896
AT5G65050	MAF2,AGL31	protein_coding	col_1	col_2	ld_1	ld_2	606.163	670.435	709.862	682.839	0.125546	0.554779
AT5G65060	MAF3,FCL3,AGL70	protein_coding	col_1	col_2	ld_1	ld_2	156.523	174.518	192.231	153.464	0.0625123	0.808823
AT5G65070	AGL69,MAF4,FCL4	protein_coding	col_1	col_2	ld_1	ld_2	14.9563	11.8218	36.0461	51.7924	1.70438	2.4932e-05
AT5G65080	MAF5,AGL68	protein_coding	col_1	col_2	ld_1	ld_2	10.965	13.8094	44.0575	78.1859	2.29078	1.1376e-07
AT4G00450	MED12,CCT,CRP	protein_coding	col_1	col_2	ld_1	ld_2	1520.4	1571.55	1616.96	1505.9	0.0143548	0.945959
AT1G55325	MAB2,MED13,GCT	protein_coding	col_1	col_2	ld_1	ld_2	999.977	907.028	982.191	839.34	-0.0661136	0.757641
AT4G04920	IEN1,MED16,SFR6,AtSFR6,YID1	protein_coding	col_1	col_2	ld_1	ld_2	763.692	689.14	805.977	671.684	0.0244892	0.913361
AT2G22370	MED18	protein_coding	col_1	col_2	ld_1	ld_2	106.674	119.306	115.14	110.763	-0.000554544	1
AT3G01460	MBD9,ATMBD9	protein_coding	col_1	col_2	ld_1	ld_2	787.62	701.955	756.919	737.708	0.00490413	0.985023
AT2G25095	MIR156A	miRNA	col_1	col_2	ld_1	ld_2	2.99006	3.94554	2.00255	2.03352	-0.746742	0.567789
AT4G30972	MIR156B	miRNA	col_1	col_2	ld_1	ld_2	2.77556e-17	2.77556e-17	2.77556e-17	2.77556e-17	0	1
AT4G31877	MIR156C	miRNA	col_1	col_2	ld_1	ld_2	7.97765	4.91967	0.000583615	4.04911	-1.61617	0.0706759
AT5G10945	MIR156D	miRNA	col_1	col_2	ld_1	ld_2	0.995549	2.96331	7.00649	0.012926	0.792057	0.598389
AT5G11977	MIR156E	miRNA	col_1	col_2	ld_1	ld_2	2.77556e-17	2.77556e-17	2.77556e-17	2.77556e-17	0	1
AT5G26147	MIR156F	miRNA	col_1	col_2	ld_1	ld_2	2.77556e-17	2.77556e-17	2.77556e-17	2.77556e-17	0	1
AT2G19425	MIR156G	miRNA	col_1	col_2	ld_1	ld_2	2.77556e-17	2.77556e-17	2.77556e-17	2.77556e-17	0	1
AT5G55835	MIR156H	miRNA	col_1	col_2	ld_1	ld_2	2.77556e-17	2.77556e-17	2.77556e-17	2.77556e-17	0	1
AT2G28056	MIR172A,MIR172	miRNA	col_1	col_2	ld_1	ld_2	0.997445	0	1.00103	0.00198323	0.0193598	1
AT5G04275	MIR172B,MIR172,EAT	miRNA	col_1	col_2	ld_1	ld_2	1.99247	3.94899	0.000151289	1.01361	-2.29959	0.13853
AT3G11435	MIR172C	miRNA	col_1	col_2	ld_1	ld_2	2.77556e-17	2.77556e-17	2.77556e-17	2.77556e-17	0	1
AT4G24680	MOS1	protein_coding	col_1	col_2	ld_1	ld_2	1667.95	1883.11	1697.06	1742.64	-0.0459753	0.825575
AT4G37280	MRG1	protein_coding	col_1	col_2	ld_1	ld_2	487.521	550.156	575.7	621.855	0.206642	0.338909
AT1G02740	MRG2	protein_coding	col_1	col_2	ld_1	ld_2	183.442	204.096	195.238	208.297	0.0582229	0.813834
AT5G58230	ATMSI1,MEE70,MSI1	protein_coding	col_1	col_2	ld_1	ld_2	595.198	604.367	655.795	592.414	0.0573548	0.791296
AT3G28910	MYB30,ATMYB30	protein_coding	col_1	col_2	ld_1	ld_2	702.869	802.552	998.212	956.176	0.37648	0.0740427
AT5G18240	ATMYR1,MYR1	protein_coding	col_1	col_2	ld_1	ld_2	3.98587	6.90949	6.00815	9.13563	0.46403	0.59751
AT3G04030	MYR2	protein_coding	col_1	col_2	ld_1	ld_2	166.499	145.9	133.163	143.265	-0.176339	0.4835
AT5G64170	LNK1	protein_coding	col_1	col_2	ld_1	ld_2	73.7881	38.401	72.0792	17.363	-0.326584	0.569107
AT3G54500	LNK2	protein_coding	col_1	col_2	ld_1	ld_2	245.259	235.628	234.283	192.074	-0.173426	0.460179
AT4G03090	NDX,AtNDX	protein_coding	col_1	col_2	ld_1	ld_2	428.707	362.795	345.42	365.796	-0.154237	0.482661
AT5G12840	ATHAP2A,NF-YA1,HAP2A,NFYA1,EMB2220,AtNFYA1	protein_coding	col_1	col_2	ld_1	ld_2	372.876	315.471	371.45	332.288	0.0319757	0.88842
AT2G34720	NF-YA4	protein_coding	col_1	col_2	ld_1	ld_2	539.379	361.781	519.626	325.224	-0.0929791	0.745801
AT2G38880	HAP3A,NF-YB1,HAP3,ATNF-YB1,ATHAP3	protein_coding	col_1	col_2	ld_1	ld_2	206.373	225.784	161.197	177.809	-0.350128	0.139081
AT5G47640	NF-YB2	protein_coding	col_1	col_2	ld_1	ld_2	773.675	431.759	801.969	507.11	0.119013	0.695977
AT4G14540	NF-YB3	protein_coding	col_1	col_2	ld_1	ld_2	757.709	718.724	753.915	712.31	-0.00998988	0.965358
AT1G54830	NF-YC3	protein_coding	col_1	col_2	ld_1	ld_2	363.904	303.638	309.376	322.105	-0.0800566	0.720071
AT5G63470	NF-YC4	protein_coding	col_1	col_2	ld_1	ld_2	296.096	396.374	360.441	464.33	0.252039	0.298537
AT1G08970	HAP5C,NF-YC9	protein_coding	col_1	col_2	ld_1	ld_2	838.464	802.528	787.958	818.987	-0.0302469	0.886516
AT1G60220	ULP1D,OTS1	protein_coding	col_1	col_2	ld_1	ld_2	589.212	710.869	612.746	691.96	0.00506656	0.985387
AT1G10570	ULP1C,OTS2	protein_coding	col_1	col_2	ld_1	ld_2	423.718	416.053	445.541	429.825	0.0598853	0.787576
AT5G51820	STF1,PGM,ATPGMP,PGM1	protein_coding	col_1	col_2	ld_1	ld_2	5837.34	5491.54	6095.4	5791.89	0.069416	0.732371
AT4G24620	PGI1,PGI	protein_coding	col_1	col_2	ld_1	ld_2	4924.1	4607.17	5030.11	4812.35	0.0463511	0.820146
AT3G12810	PIE1,SRCAP,chr13	protein_coding	col_1	col_2	ld_1	ld_2	930.19	788.709	829.005	712.324	-0.157241	0.467971
AT1G09570	FRE1,FHY2,HY8,PHYA	protein_coding	col_1	col_2	ld_1	ld_2	1455.59	1694.81	1449.76	1787.32	0.0391299	0.85865
AT1G25540	MED25,PFT1	protein_coding	col_1	col_2	ld_1	ld_2	798.579	922.835	864.051	948.026	0.0740034	0.729054
AT2G18790	PHYB,OOP1,HY3	protein_coding	col_1	col_2	ld_1	ld_2	1928.17	1529.12	1955.37	1445.98	-0.0235042	0.921033
AT5G35840	PHYC	protein_coding	col_1	col_2	ld_1	ld_2	698.885	701.971	692.841	642.2	-0.0693983	0.744002
AT4G16250	PHYD	protein_coding	col_1	col_2	ld_1	ld_2	472.57	475.211	504.612	482.665	0.058895	0.78582
AT4G18130	PHYE	protein_coding	col_1	col_2	ld_1	ld_2	990.012	760.105	999.211	770.259	0.015916	0.9485
AT2G43010	AtPIF4,SRL2,PIF4	protein_coding	col_1	col_2	ld_1	ld_2	24.9189	38.477	54.063	35.5992	0.498443	0.175969
AT1G72390	PHL	protein_coding	col_1	col_2	ld_1	ld_2	1069.76	1014.5	1036.26	984.629	-0.0445311	0.831383
AT3G59060	bHLHb1,PIF5,PIL6,A-PUT2	protein_coding	col_1	col_2	ld_1	ld_2	538.361	759.2	755.919	788.503	0.251171	0.278915
AT3G22590	PHP,CDC73	protein_coding	col_1	col_2	ld_1	ld_2	405.769	443.672	368.45	464.333	-0.0286565	0.90887
AT2G28830	PUB12,AtPUB12	protein_coding	col_1	col_2	ld_1	ld_2	101.683	155.82	137.168	163.574	0.223522	0.426584
AT3G46510	PUB13,ATPUB13	protein_coding	col_1	col_2	ld_1	ld_2	1504.44	1811.15	1422.73	1718.23	-0.0780833	0.722031
AT1G80070	PRP8,SUS2,EMB177,EMB14,EMB33	protein_coding	col_1	col_2	ld_1	ld_2	6297.94	6202.39	5986.27	5826.43	-0.0816251	0.686244
AT5G49020	PRMT4A,ATPRMT4A	protein_coding	col_1	col_2	ld_1	ld_2	603.178	542.238	646.784	555.841	0.0703508	0.750173
AT5G60100	PRR3,APRR3	protein_coding	col_1	col_2	ld_1	ld_2	467.595	326.293	482.581	299.822	-0.0209213	0.941926
AT5G24470	PRR5,APRR5	protein_coding	col_1	col_2	ld_1	ld_2	330.014	206.987	385.46	171.825	0.0534758	0.886947
AT5G02810	PRR7,APRR7	protein_coding	col_1	col_2	ld_1	ld_2	66.8039	47.2954	72.0825	34.6093	-0.0963214	0.837798
AT2G46790	APRR9,TL1,PRR9	protein_coding	col_1	col_2	ld_1	ld_2	3.98771	3.94232	4.0044	2.04022	-0.376948	0.802679
AT1G32230	CEO1,RCD1,AtRCD1,CEO,RIMB1,ATP8	protein_coding	col_1	col_2	ld_1	ld_2	4425.61	4525.35	4220.13	4193.53	-0.0893088	0.658674
AT2G47700	RFI2	protein_coding	col_1	col_2	ld_1	ld_2	1433.65	2029.06	1601.95	2304.5	0.17392	0.491599
AT3G18990	REM39,VRN1	protein_coding	col_1	col_2	ld_1	ld_2	1173.45	1223.53	1133.38	1226.44	-0.0225501	0.914719
AT4G16845	VRN2	protein_coding	col_1	col_2	ld_1	ld_2	610.155	586.613	605.736	636.085	0.0532948	0.804402
AT3G48430	REF6,JMJ12	protein_coding	col_1	col_2	ld_1	ld_2	694.896	710.847	668.811	610.703	-0.135697	0.521787
AT2G01570	RGA1,RGA	protein_coding	col_1	col_2	ld_1	ld_2	1291.1	956.297	1371.66	1071.03	0.120243	0.608708
AT5G23730	EFO2,RUP2	protein_coding	col_1	col_2	ld_1	ld_2	185.45	117.275	200.239	128.087	0.117197	0.722138
AT5G37260	CIR1,RVE2	protein_coding	col_1	col_2	ld_1	ld_2	3325.94	2460.8	3298	2711.04	0.0543943	0.814181
AT1G66350	RGL1,RGL	protein_coding	col_1	col_2	ld_1	ld_2	391.817	351.957	366.444	341.428	-0.0712982	0.748012
AT3G03450	RGL2	protein_coding	col_1	col_2	ld_1	ld_2	164.51	119.261	126.153	124.985	-0.175947	0.512468
AT5G17490	RGL3,AtRGL3	protein_coding	col_1	col_2	ld_1	ld_2	36.8887	35.4892	42.0517	45.7196	0.277208	0.393969
AT1G06040	STO,BBX24	protein_coding	col_1	col_2	ld_1	ld_2	574.286	235.535	633.76	260.241	0.142544	0.739109
AT1G75060	AT1G75060	protein_coding	col_1	col_2	ld_1	ld_2	103.695	68.9757	118.14	79.3021	0.193434	0.569601
AT1G19330	AT1G19330	protein_coding	col_1	col_2	ld_1	ld_2	292.13	170.502	369.442	196.194	0.289918	0.387726
AT3G54990	SMZ	protein_coding	col_1	col_2	ld_1	ld_2	112.669	68.968	153.181	84.4051	0.387059	0.281458
AT2G39250	SNZ	protein_coding	col_1	col_2	ld_1	ld_2	483.543	390.394	398.48	263.233	-0.401071	0.117038
AT5G59560	SRR1	protein_coding	col_1	col_2	ld_1	ld_2	257.217	303.682	260.315	229.661	-0.194934	0.39758
AT5G37055	SEF,ATSWC6	protein_coding	col_1	col_2	ld_1	ld_2	77.7579	107.496	91.1112	96.5261	0.0181834	0.955687
AT1G76710	SDG26,ASHH1	protein_coding	col_1	col_2	ld_1	ld_2	264.196	316.5	275.337	349.512	0.105546	0.663049
AT2G44150	ASHH3,SDG7	protein_coding	col_1	col_2	ld_1	ld_2	442.66	453.523	479.581	399.363	-0.0279688	0.90572
AT4G31120	AtPMRT5,PRMT5,CAU1,SKB1	protein_coding	col_1	col_2	ld_1	ld_2	714.839	669.427	627.761	572.09	-0.206194	0.331985
AT4G39100	SHL1	protein_coding	col_1	col_2	ld_1	ld_2	841.455	800.556	814.989	766.165	-0.0544599	0.795112
AT2G22540	AGL22,SVP,FAQ1	protein_coding	col_1	col_2	ld_1	ld_2	1499.47	1072.63	1098.33	958.223	-0.322649	0.161539
AT2G35510	SRO1	protein_coding	col_1	col_2	ld_1	ld_2	956.107	960.281	924.122	890.128	-0.0790019	0.702781
AT2G46340	SPA1	protein_coding	col_1	col_2	ld_1	ld_2	2389.78	1436.41	2169.63	1344.4	-0.122762	0.672066
AT3G15354	SPA3	protein_coding	col_1	col_2	ld_1	ld_2	1902.26	1175.15	1779.16	1138.12	-0.0770648	0.785258
AT1G53090	SPA4	protein_coding	col_1	col_2	ld_1	ld_2	709.866	430.782	704.849	364.878	-0.0925652	0.77527
AT4G10710	SPT16	protein_coding	col_1	col_2	ld_1	ld_2	1578.22	1581.41	1506.83	1470.33	-0.0858116	0.675327
AT3G57920	SPL15	protein_coding	col_1	col_2	ld_1	ld_2	2.77556e-17	2.77556e-17	2.77556e-17	2.77556e-17	0	1
AT2G33810	SPL3	protein_coding	col_1	col_2	ld_1	ld_2	2.77556e-17	2.77556e-17	2.77556e-17	2.77556e-17	0	1
AT1G53160	SPL4,FTM6	protein_coding	col_1	col_2	ld_1	ld_2	26.9099	50.3242	33.0418	43.6722	-0.0102105	1
AT3G15270	SPL5	protein_coding	col_1	col_2	ld_1	ld_2	14.9511	21.7057	12.0143	10.1682	-0.718541	0.12906
AT2G42200	AtSPL9,SPL9	protein_coding	col_1	col_2	ld_1	ld_2	173.494	74.8508	213.255	137.232	0.496613	0.188301
AT3G28730	HMG,ATHMG,SSRP1,NFD	protein_coding	col_1	col_2	ld_1	ld_2	1163.48	1216.62	1288.56	1203.1	0.0660804	0.749092
AT2G23740	SUVR5	protein_coding	col_1	col_2	ld_1	ld_2	468.589	367.715	478.579	377.016	0.0329908	0.890566
AT3G43190	ATSUS4,SUS4	protein_coding	col_1	col_2	ld_1	ld_2	2072.73	2206.49	1929.34	1730.47	-0.225557	0.276646
AT5G06170	SUC9,ATSUC9	protein_coding	col_1	col_2	ld_1	ld_2	1.99524	0	2.77556e-17	2.77556e-17	-3.15942	0.507526
AT1G30970	SUF4	protein_coding	col_1	col_2	ld_1	ld_2	894.294	884.364	842.023	881.986	-0.0450246	0.830154
AT2G45660	ATSOC1,SOC1,AGL20	protein_coding	col_1	col_2	ld_1	ld_2	266.19	308.609	23.0275	20.3307	-3.72088	2.4656e-34
AT2G28550	RAP2.7,TOE1	protein_coding	col_1	col_2	ld_1	ld_2	2758.66	2096.02	2764.35	1970.31	-0.0360936	0.882742
AT5G60120	TOE2	protein_coding	col_1	col_2	ld_1	ld_2	1086.72	936.599	1068.3	954.155	-0.000585318	1
AT5G67180	TOE3,EAT3	protein_coding	col_1	col_2	ld_1	ld_2	240.284	154.739	277.332	167.725	0.172078	0.580821
AT1G25560	TEM1,EDF1,AtTEM1	protein_coding	col_1	col_2	ld_1	ld_2	2070.76	793.55	2261.74	1152.38	0.253283	0.524065
AT1G68840	TEM2,EDF2,RAP2.8,RAV2,AtRAV2	protein_coding	col_1	col_2	ld_1	ld_2	2593.19	754.093	3273.97	1410.49	0.484828	0.306301
AT5G17690	AtLHP1,TFL2,LHP1	protein_coding	col_1	col_2	ld_1	ld_2	372.867	433.821	437.53	372.94	0.00675538	0.987191
AT5G03840	TFL1,TFL-1	protein_coding	col_1	col_2	ld_1	ld_2	18.9402	23.6718	8.01196	18.2589	-0.693951	0.135478
AT3G22380	TIC	protein_coding	col_1	col_2	ld_1	ld_2	7375.68	7144.92	7233.79	6733.83	-0.0560125	0.781477
AT5G61380	TOC1,APRR1,PRR1,AtTOC1	protein_coding	col_1	col_2	ld_1	ld_2	2291.07	2136.47	2702.28	2154.21	0.133417	0.539105
AT1G15750	WSIP1,TPL	protein_coding	col_1	col_2	ld_1	ld_2	3980.95	4673.26	4075.95	4904.78	0.0534196	0.803991
AT1G78580	ATTPS1,TPS1	protein_coding	col_1	col_2	ld_1	ld_2	995.991	839.976	987.196	757.05	-0.0738756	0.745326
AT1G05830	SDG30,ATX2	protein_coding	col_1	col_2	ld_1	ld_2	856.405	956.352	863.048	850.495	-0.0812049	0.699133
AT4G20370	TSF	protein_coding	col_1	col_2	ld_1	ld_2	7.97837	3.93114	2.77556e-17	2.77556e-17	-5.60317	0.00092188
AT1G14400	ATUBC1,UBC1	protein_coding	col_1	col_2	ld_1	ld_2	2082.69	2451.01	2092.54	2517.92	0.0242018	0.912482
AT2G02760	UBC2,ATUBC2	protein_coding	col_1	col_2	ld_1	ld_2	2366.83	2611.7	2449.98	2537.25	0.00250658	0.991436
AT5G06600	UBP12,AtUBP12	protein_coding	col_1	col_2	ld_1	ld_2	3788.54	3509.85	3603.38	3452.78	-0.0486889	0.811054
AT3G11910	AtUBP13,UBP13	protein_coding	col_1	col_2	ld_1	ld_2	2874.3	3116.49	2876.49	3129.64	0.0036813	0.98669
AT3G49600	UBP26,SUP32,ATUBP26	protein_coding	col_1	col_2	ld_1	ld_2	683.932	651.683	752.914	728.564	0.14952	0.47568
AT2G30140	UGT87A2	protein_coding	col_1	col_2	ld_1	ld_2	1372.84	1471.98	1331.62	1372.77	-0.0730398	0.723173
AT4G28190	ULT1,ULT	protein_coding	col_1	col_2	ld_1	ld_2	191.411	278.073	237.291	321.052	0.2498	0.347526
AT1G57820	ORTH2,VIM1	protein_coding	col_1	col_2	ld_1	ld_2	655.02	612.243	596.725	623.892	-0.0540967	0.801008
AT1G66050	ORTH5,VIM2	protein_coding	col_1	col_2	ld_1	ld_2	13.9593	10.8357	4.00549	6.09052	-1.27626	0.0342635
AT5G39550	ORTH1,VIM3	protein_coding	col_1	col_2	ld_1	ld_2	234.292	221.823	211.255	181.906	-0.21405	0.363981
AT1G28520	VOZ1,ATVOZ1	protein_coding	col_1	col_2	ld_1	ld_2	899.28	850.836	968.175	916.549	0.106903	0.605919
AT2G42400	VOZ2,ATVOZ2	protein_coding	col_1	col_2	ld_1	ld_2	456.618	454.505	441.537	484.676	0.0236591	0.917305
AT4G29830	SKI8,VIP3	protein_coding	col_1	col_2	ld_1	ld_2	170.479	208.05	224.272	206.285	0.185632	0.444171
AT5G61150	VIP4	protein_coding	col_1	col_2	ld_1	ld_2	1594.17	1666.2	1507.83	1635.94	-0.0525505	0.799612
AT1G61040	VIP5	protein_coding	col_1	col_2	ld_1	ld_2	664.984	745.366	604.737	770.182	-0.0367604	0.872747
AT5G57380	VIN3	protein_coding	col_1	col_2	ld_1	ld_2	1.99307	2.95972	5.00593	4.0691	0.840992	0.450961
AT3G24440	VRN5,VIL1	protein_coding	col_1	col_2	ld_1	ld_2	339.974	308.578	328.398	308.91	-0.0251682	0.909813
AT4G30200	VEL1,VIL2	protein_coding	col_1	col_2	ld_1	ld_2	1387.8	1474.94	1384.68	1572.93	0.0470173	0.822592
AT2G18880	VEL2,VIL3	protein_coding	col_1	col_2	ld_1	ld_2	2.77556e-17	2.77556e-17	1.00103	0.00198323	2.33161	1
AT4G26440	WRK34,ATWRKY34,WRKY34,MSP3	protein_coding	col_1	col_2	ld_1	ld_2	0.997445	0	2.77556e-17	2.77556e-17	-2.31229	1
AT4G11880	AGL14,XAL2	protein_coding	col_1	col_2	ld_1	ld_2	49.8451	62.1298	32.0409	44.684	-0.54452	0.103281
AT5G57360	LKP1,ADO1,FKL2,ZTL	protein_coding	col_1	col_2	ld_1	ld_2	1046.84	936.604	1033.25	881.001	-0.0511806	0.812156

## Sheet: efl
Dataset 3-3. Expression levels of flowering-time genes in the efl2/4 mutant and the WT.
Gene_id	Gene_name	Biotype	col-1	col-2	sample_1	sample_2	normalized_reads_Col-1	normalized_reads_Col-2	normalized_reads_mutant-1	normalized_reads_mutant-2	logFC	PValue
AT4G24540	AGL24	protein_coding	col_1	col_2	elf4l2l4_1	elf4l2l4_2	72.5955	61.5751	60.824	40.0596	-0.410253	0.209124
AT2G13540	CBP80,ATCBP80,ENS,ABH1	protein_coding	col_1	col_2	elf4l2l4_1	elf4l2l4_2	881.315	743.947	959.117	881.24	0.179323	0.393484
AT1G18450	ATARP4,ARP4	protein_coding	col_1	col_2	elf4l2l4_1	elf4l2l4_2	633.264	613.838	616.147	597.841	-0.0388061	0.853831
AT3G33520	ARP6,ESD1,SUF3,ATARP6	protein_coding	col_1	col_2	elf4l2l4_1	elf4l2l4_2	476.979	557.234	491.518	541.76	-0.00135526	1
AT5G48300	APS1,ADG1	protein_coding	col_1	col_2	elf4l2l4_1	elf4l2l4_2	14912	13924.6	15733.7	15085.2	0.0959119	0.623543
AT5G13790	AGL15	protein_coding	col_1	col_2	elf4l2l4_1	elf4l2l4_2	37.3092	35.7558	44.8658	42.0597	0.249911	0.458154
AT3G57230	AGL16	protein_coding	col_1	col_2	elf4l2l4_1	elf4l2l4_2	706.88	721.114	563.309	500.706	-0.424381	0.0408524
AT2G22630	AGL17	protein_coding	col_1	col_2	elf4l2l4_1	elf4l2l4_2	26.2277	33.7781	37.8914	25.0378	0.0681912	0.898285
AT3G57390	AGL18	protein_coding	col_1	col_2	elf4l2l4_1	elf4l2l4_2	219.831	228.454	256.224	305.427	0.325053	0.152758
AT4G22950	GL19,AGL19	protein_coding	col_1	col_2	elf4l2l4_1	elf4l2l4_2	21.194	35.7722	30.9125	19.0294	-0.189273	0.692539
AT2G45650	RSB1,AGL6	protein_coding	col_1	col_2	elf4l2l4_1	elf4l2l4_2	2.01743	1.98591	5.55e-17	5.55e-17	-4.08854	0.132251
AT1G79430	WDY,APL	protein_coding	col_1	col_2	elf4l2l4_1	elf4l2l4_2	376.132	395.324	332.995	372.522	-0.128892	0.554681
AT1G69120	AtAP1,AP1,AGL7	protein_coding	col_1	col_2	elf4l2l4_1	elf4l2l4_2	0.00103007	0.994276	0.996737	1.00153	0.846323	1
AT4G36920	AP2,FL1,FLO2,AtAP2	protein_coding	col_1	col_2	elf4l2l4_1	elf4l2l4_2	782.515	851.237	719.833	742.043	-0.16036	0.432904
AT1G51450	TRO,ASH2R	protein_coding	col_1	col_2	elf4l2l4_1	elf4l2l4_2	267.23	294.013	235.291	244.343	-0.226635	0.312315
AT3G01090	AKIN10,SNRK1.1,KIN10	protein_coding	col_1	col_2	elf4l2l4_1	elf4l2l4_2	1590.21	1357.79	1518.43	1555.19	0.0602133	0.770429
AT2G27550	ATC	protein_coding	col_1	col_2	elf4l2l4_1	elf4l2l4_2	423.515	384.389	550.343	579.815	0.484175	0.021128
AT1G04870	PRMT10,ATPRMT10	protein_coding	col_1	col_2	elf4l2l4_1	elf4l2l4_2	665.518	540.325	707.869	735.033	0.258931	0.225187
AT5G42400	ATXR7,SDG25	protein_coding	col_1	col_2	elf4l2l4_1	elf4l2l4_2	619.147	603.906	543.363	590.83	-0.108798	0.601136
AT2G37630	ATMYB91,AS1,ATPHAN,MYB91	protein_coding	col_1	col_2	elf4l2l4_1	elf4l2l4_2	1383.48	1004.17	1231.3	1222.72	0.0395812	0.859746
AT2G45430	AHL22	protein_coding	col_1	col_2	elf4l2l4_1	elf4l2l4_2	400.338	446.978	370.876	487.682	0.0189581	0.934447
AT1G66650	AT1G66650	protein_coding	col_1	col_2	elf4l2l4_1	elf4l2l4_2	12.1042	13.9075	13.9651	3.00696	-0.608321	0.342293
AT1G54440	RRP6L1,AtRRP6L1	protein_coding	col_1	col_2	elf4l2l4_1	elf4l2l4_2	417.474	426.113	388.827	438.615	-0.0278906	0.895889
AT5G35910	RRP6L2,AtRRP6L2	protein_coding	col_1	col_2	elf4l2l4_1	elf4l2l4_2	1125.35	1006.17	1158.51	1208.7	0.151304	0.455026
AT5G60410	SIZ1,ATSIZ1	protein_coding	col_1	col_2	elf4l2l4_1	elf4l2l4_2	1859.48	2197.12	1825.51	1874.64	-0.132695	0.518013
AT4G38960	BBX19	protein_coding	col_1	col_2	elf4l2l4_1	elf4l2l4_2	91.7255	45.6626	64.8125	42.0626	-0.361472	0.371681
AT5G14170	BAF60,SWP73B,CHC1	protein_coding	col_1	col_2	elf4l2l4_1	elf4l2l4_2	1092.09	1278.35	1213.35	1256.77	0.0593929	0.773773
AT3G23060	ATBM1C	protein_coding	col_1	col_2	elf4l2l4_1	elf4l2l4_2	3.02579	2.97916	0	1.00119	-2.32388	0.136468
AT2G46020	CHA2,CHR2,BRM,ATBRM	protein_coding	col_1	col_2	elf4l2l4_1	elf4l2l4_2	2831.56	3251.97	2817.52	3186.48	-0.0189936	0.927186
AT3G18550	ATTCP18,TCP18,BRC1,AtBRC1	protein_coding	col_1	col_2	elf4l2l4_1	elf4l2l4_2	1.01238	2.98247	0	2.00222	-0.919049	0.697334
AT5G62040	BFT	protein_coding	col_1	col_2	elf4l2l4_1	elf4l2l4_2	33.2745	30.7884	16.9425	31.0405	-0.415221	0.313331
AT4G23100	ATECS1,CAD2,PAD2,AtGSH1,GSH1,GSHA,RML1	protein_coding	col_1	col_2	elf4l2l4_1	elf4l2l4_2	6376.01	5799.69	6823.47	6362.95	0.115049	0.562346
AT1G50700	CPK33	protein_coding	col_1	col_2	elf4l2l4_1	elf4l2l4_2	113.953	122.175	113.655	128.179	0.0343266	0.903248
AT2G17290	ATCDPK3,CPK6,ATCPK6	protein_coding	col_1	col_2	elf4l2l4_1	elf4l2l4_2	777.489	1031.03	862.401	985.384	0.0309385	0.89107
AT5G44200	CBP20,ATCBP20	protein_coding	col_1	col_2	elf4l2l4_1	elf4l2l4_2	532.437	595.969	566.296	564.794	0.00339687	0.991758
AT3G60250	CKB3	protein_coding	col_1	col_2	elf4l2l4_1	elf4l2l4_2	656.473	771.781	690.917	808.134	0.0697445	0.746351
AT2G44680	CKB4	protein_coding	col_1	col_2	elf4l2l4_1	elf4l2l4_2	509.238	528.421	547.355	505.712	0.0212561	0.923467
AT2G46830	AtCCA1,CCA1	protein_coding	col_1	col_2	elf4l2l4_1	elf4l2l4_2	91.7381	58.5833	86.7424	73.1045	0.0888101	0.78386
AT1G71800	CSTF64	protein_coding	col_1	col_2	elf4l2l4_1	elf4l2l4_2	499.15	490.673	422.724	490.688	-0.115884	0.58817
AT1G17760	CSTF77,ATCSTF77	protein_coding	col_1	col_2	elf4l2l4_1	elf4l2l4_2	703.853	699.261	709.866	671.946	-0.0220614	0.917701
AT4G38680	ATCSP2,CSP2,CSDP2,GRP2	protein_coding	col_1	col_2	elf4l2l4_1	elf4l2l4_2	1591.23	1538.57	1606.17	1501.11	-0.0104111	0.960369
AT5G15840	CO,FG,BBX1	protein_coding	col_1	col_2	elf4l2l4_1	elf4l2l4_2	38.3488	73.5277	20.9233	61.0784	-0.4468	0.373053
AT5G57660	COL5,BBX6,ATCOL5	protein_coding	col_1	col_2	elf4l2l4_1	elf4l2l4_2	223.919	517.546	236.271	477.662	-0.0545115	0.892656
AT3G07650	COL9,BBX7	protein_coding	col_1	col_2	elf4l2l4_1	elf4l2l4_2	1762.67	1920	2141.57	1553.19	0.00473078	0.984424
AT2G32950	DET340,ATCOP1,EMB168,COP1,FUS1	protein_coding	col_1	col_2	elf4l2l4_1	elf4l2l4_2	1240.29	944.581	1159.52	945.332	-0.0537887	0.811544
AT4G08920	OOP2,CRY1,BLU1,ATCRY1,HY4	protein_coding	col_1	col_2	elf4l2l4_1	elf4l2l4_2	2430.21	2542.77	2701.88	2314.26	0.0124628	0.952452
AT1G04400	CRY2,ATCRY2,FHA,AT-PHH1,PHH1	protein_coding	col_1	col_2	elf4l2l4_1	elf4l2l4_2	3330.7	3624.45	3045.84	2996.21	-0.203039	0.308411
AT4G34530	CIB1	protein_coding	col_1	col_2	elf4l2l4_1	elf4l2l4_2	5.55e-17	5.55e-17	5.55e-17	5.55e-17	5.13e-15	1
AT5G48560	CIB2	protein_coding	col_1	col_2	elf4l2l4_1	elf4l2l4_2	755.28	743.957	762.707	730.027	-0.00626412	0.979062
AT1G10120	CIB4	protein_coding	col_1	col_2	elf4l2l4_1	elf4l2l4_2	519.308	454.908	517.438	627.88	0.233402	0.284987
AT1G26260	CIB5	protein_coding	col_1	col_2	elf4l2l4_1	elf4l2l4_2	135.125	136.078	132.603	119.169	-0.107127	0.684123
AT1G26830	CUL3,CUL3A,ATCUL3,ATCUL3A	protein_coding	col_1	col_2	elf4l2l4_1	elf4l2l4_2	2033.91	2032.23	1967.08	1966.77	-0.0477164	0.811502
AT5G46210	ATCUL4,CUL4	protein_coding	col_1	col_2	elf4l2l4_1	elf4l2l4_2	2669.2	2710.63	2703.86	2958.16	0.0737506	0.713734
AT2G23380	SET1,ICU1,CLF,SDG1	protein_coding	col_1	col_2	elf4l2l4_1	elf4l2l4_2	510.252	565.176	543.366	519.731	-0.0166586	0.941477
AT5G64960	CDKC;2,CDKC2	protein_coding	col_1	col_2	elf4l2l4_1	elf4l2l4_2	1286.7	1235.62	1257.22	1333.87	0.0388074	0.847872
AT5G62430	CDF1	protein_coding	col_1	col_2	elf4l2l4_1	elf4l2l4_2	155.263	100.298	123.62	172.238	0.211169	0.488553
AT5G39660	CDF2	protein_coding	col_1	col_2	elf4l2l4_1	elf4l2l4_2	154.239	77.4426	117.656	76.1113	-0.25747	0.484541
AT3G47500	CDF3	protein_coding	col_1	col_2	elf4l2l4_1	elf4l2l4_2	82.6691	58.5878	75.7745	66.0943	0.00654533	1
AT2G34140	CDF4	protein_coding	col_1	col_2	elf4l2l4_1	elf4l2l4_2	54.444	44.6892	55.8404	33.0503	-0.156652	0.687481
AT1G69570	CDF5	protein_coding	col_1	col_2	elf4l2l4_1	elf4l2l4_2	4.03766	5.96196	4.98473	5.00715	-0.0019013	1
AT3G19140	DNF	protein_coding	col_1	col_2	elf4l2l4_1	elf4l2l4_2	5.55e-17	5.55e-17	5.55e-17	5.55e-17	5.13e-15	1
AT4G10180	DET1,FUS2,ATDET1	protein_coding	col_1	col_2	elf4l2l4_1	elf4l2l4_2	1217.11	1051.86	1234.29	1072.51	0.0238781	0.910804
AT1G01040	ATDCL1,SIN1,DCL1,EMB60,EMB76,SUS1,ASU1,CAF	protein_coding	col_1	col_2	elf4l2l4_1	elf4l2l4_2	830.91	832.359	788.624	886.245	0.0100174	0.964212
AT3G43920	DCL3,ATDCL3	protein_coding	col_1	col_2	elf4l2l4_1	elf4l2l4_2	283.338	220.491	224.332	174.248	-0.337753	0.178531
AT5G20320	DCL4,ATDCL4	protein_coding	col_1	col_2	elf4l2l4_1	elf4l2l4_2	740.147	672.437	642.069	626.882	-0.154647	0.454448
AT3G44110	ATJ,ATJ3,J3	protein_coding	col_1	col_2	elf4l2l4_1	elf4l2l4_2	8015.66	8366.31	7698.83	9351.14	0.0576584	0.778445
AT4G22140	EBS	protein_coding	col_1	col_2	elf4l2l4_1	elf4l2l4_2	608.064	665.496	605.177	651.916	-0.0188003	0.931975
AT2G25930	PYK20,ELF3	protein_coding	col_1	col_2	elf4l2l4_1	elf4l2l4_2	2100.47	2108.71	2044.85	1832.58	-0.118428	0.557424
AT2G40080	ELF4	protein_coding	col_1	col_2	elf4l2l4_1	elf4l2l4_2	538.445	358.545	540.387	348.496	-0.0130388	0.967022
AT5G04240	ELF6	protein_coding	col_1	col_2	elf4l2l4_1	elf4l2l4_2	646.378	666.485	617.141	670.942	-0.0274993	0.89785
AT1G79730	ELF7	protein_coding	col_1	col_2	elf4l2l4_1	elf4l2l4_2	1055.8	1274.38	1046.85	1136.6	-0.0938484	0.65338
AT2G06210	VIP6,ELF8	nontranslating_CDS	col_1	col_2	elf4l2l4_1	elf4l2l4_2	1281.65	1232.64	1258.22	1223.72	-0.0186814	0.927508
AT1G77300	ASHH2,SDG8,CCR1,EFS,LAZ2	protein_coding	col_1	col_2	elf4l2l4_1	elf4l2l4_2	1330.05	1221.72	1328.01	1203.69	-0.0113739	0.957328
AT2G03500	HHO4,EFM	protein_coding	col_1	col_2	elf4l2l4_1	elf4l2l4_2	146.217	147.997	130.605	138.194	-0.130245	0.607873
AT4G15880	ATESD4,ESD4	protein_coding	col_1	col_2	elf4l2l4_1	elf4l2l4_2	546.546	548.284	532.396	571.803	0.0122839	0.957546
AT2G39810	ESD6,HOS1	protein_coding	col_1	col_2	elf4l2l4_1	elf4l2l4_2	849.061	846.265	906.274	877.234	0.0731479	0.71966
AT1G08260	ABO4,TIL1,EMB142,POL2A,EMB529,ESD7,EMB2284	protein_coding	col_1	col_2	elf4l2l4_1	elf4l2l4_2	508.216	444.976	444.665	395.558	-0.181891	0.400971
AT5G11530	EMF1	protein_coding	col_1	col_2	elf4l2l4_1	elf4l2l4_2	744.178	650.582	702.884	721.014	0.0298529	0.889094
AT5G51230	AtEMF2,VEF2,EMF2,CYR1	protein_coding	col_1	col_2	elf4l2l4_1	elf4l2l4_2	705.867	674.426	654.031	678.954	-0.0502957	0.809152
AT5G23150	HUA2	protein_coding	col_1	col_2	elf4l2l4_1	elf4l2l4_2	1054.78	1198.88	981.043	1194.68	-0.0508	0.81176
AT4G16280	FCA	protein_coding	col_1	col_2	elf4l2l4_1	elf4l2l4_2	655.466	788.668	646.049	819.148	0.0208438	0.928272
AT4G35900	atbzip14,FD,FD-1	protein_coding	col_1	col_2	elf4l2l4_1	elf4l2l4_2	79.6538	67.5345	91.7237	92.1296	0.320586	0.237964
AT2G17770	BZIP27,FDP,ATBZIP27	protein_coding	col_1	col_2	elf4l2l4_1	elf4l2l4_2	34.2739	24.8222	17.9457	18.0254	-0.711886	0.0807192
AT3G20740	FIE1,FIS3,FIE	protein_coding	col_1	col_2	elf4l2l4_1	elf4l2l4_2	342.842	304.926	354.933	337.475	0.0961692	0.665504
AT2G21070	FIO1	protein_coding	col_1	col_2	elf4l2l4_1	elf4l2l4_2	153.279	160.912	134.592	153.214	-0.126499	0.616938
AT1G68050	FKF1,ADO3	protein_coding	col_1	col_2	elf4l2l4_1	elf4l2l4_2	186.507	96.3142	152.557	74.1112	-0.319049	0.419601
AT2G30120	AT2G30120	protein_coding	col_1	col_2	elf4l2l4_1	elf4l2l4_2	131.086	121.174	114.65	142.198	0.0259898	0.928495
AT1G35460	CFLAP2,FBH1	protein_coding	col_1	col_2	elf4l2l4_1	elf4l2l4_2	342.859	374.468	393.821	313.444	-0.0203779	0.934308
AT4G09180	FBH2	protein_coding	col_1	col_2	elf4l2l4_1	elf4l2l4_2	329.741	321.817	325.025	295.417	-0.0705463	0.742888
AT1G51140	AKS1,FBH3,CFLAP1	protein_coding	col_1	col_2	elf4l2l4_1	elf4l2l4_2	1459.09	836.297	1556.34	777.102	0.0237189	0.943739
AT2G42280	AKS3,FBH4	protein_coding	col_1	col_2	elf4l2l4_1	elf4l2l4_2	216.812	243.357	213.354	250.35	0.0109495	0.967424
AT5G10140	AGL25,FLC,FLF,RSB6	protein_coding	col_1	col_2	elf4l2l4_1	elf4l2l4_2	4.03414	3.97241	370.883	390.549	6.52756	3.43e-66
AT3G10390	FLD,RSI1	protein_coding	col_1	col_2	elf4l2l4_1	elf4l2l4_2	453.776	463.858	422.726	455.64	-0.0630935	0.764712
AT3G04610	FLK	protein_coding	col_1	col_2	elf4l2l4_1	elf4l2l4_2	1088.05	1104.52	1096.7	1186.67	0.0585296	0.772282
AT1G77080	FLM,AGL27,MAF1	protein_coding	col_1	col_2	elf4l2l4_1	elf4l2l4_2	555.615	514.508	684.94	661.931	0.331793	0.108144
AT1G65480	RSB8,FT	protein_coding	col_1	col_2	elf4l2l4_1	elf4l2l4_2	51.438	62.5834	10.9673	10.0145	-2.4283	5.49e-10
AT5G24860	FPF1,ATFPF1	protein_coding	col_1	col_2	elf4l2l4_1	elf4l2l4_2	5.55e-17	5.55e-17	5.55e-17	5.55e-17	5.13e-15	1
AT4G25530	FWA,HDG6	protein_coding	col_1	col_2	elf4l2l4_1	elf4l2l4_2	2.01319	0	2.9922	1.00208	0.914883	0.697262
AT5G61920	FLL4,FLX4	protein_coding	col_1	col_2	elf4l2l4_1	elf4l2l4_2	32.2931	57.6304	38.877	56.0761	0.0779351	0.865243
AT2G43410	FPA	protein_coding	col_1	col_2	elf4l2l4_1	elf4l2l4_2	1108.21	993.262	978.054	1108.56	-0.0102236	0.962814
AT4G00650	RSB7,FLA,FRI	protein_coding	col_1	col_2	elf4l2l4_1	elf4l2l4_2	142.188	151.973	139.576	164.229	0.0464233	0.857871
AT5G16320	FRL1	protein_coding	col_1	col_2	elf4l2l4_1	elf4l2l4_2	118.986	112.236	109.67	107.151	-0.0926099	0.735563
AT1G31814	FRL2	protein_coding	col_1	col_2	elf4l2l4_1	elf4l2l4_2	140.174	156.942	147.554	158.222	0.0413171	0.872828
AT2G33835	FES1	protein_coding	col_1	col_2	elf4l2l4_1	elf4l2l4_2	180.519	230.452	192.425	161.229	-0.216643	0.388541
AT5G60910	FUL,AGL8	protein_coding	col_1	col_2	elf4l2l4_1	elf4l2l4_2	33.2875	42.7185	10.9673	10.0145	-1.84485	1.13e-05
AT5G06850	MCTP1,FTIP1	protein_coding	col_1	col_2	elf4l2l4_1	elf4l2l4_2	296.47	311.889	321.037	290.41	0.00729071	0.98252
AT2G19520	FVE,ATMSI4,MSI4,NFC4,ACG1,NFC04	protein_coding	col_1	col_2	elf4l2l4_1	elf4l2l4_2	1198.97	1161.13	1340.97	1204.7	0.109194	0.590101
AT5G13480	FY	protein_coding	col_1	col_2	elf4l2l4_1	elf4l2l4_2	558.643	539.342	533.392	584.821	0.0263335	0.90372
AT3G05120	ATGID1A,GID1A	protein_coding	col_1	col_2	elf4l2l4_1	elf4l2l4_2	700.826	679.394	850.448	671.948	0.141441	0.512017
AT3G63010	ATGID1B,GID1B	protein_coding	col_1	col_2	elf4l2l4_1	elf4l2l4_2	352.939	370.492	333.991	379.532	-0.0199236	0.939661
AT5G27320	ATGID1C,GID1C	protein_coding	col_1	col_2	elf4l2l4_1	elf4l2l4_2	357.958	280.087	252.245	213.302	-0.454415	0.0563422
AT4G02780	ATCPS1,GA1,ABC33,CPS1,CPS	protein_coding	col_1	col_2	elf4l2l4_1	elf4l2l4_2	7.05922	6.95217	9.97097	8.01193	0.35461	0.637915
AT1G79460	GA2,ATKS,KS,KS1,ATKS1	protein_coding	col_1	col_2	elf4l2l4_1	elf4l2l4_2	288.373	206.58	267.198	243.343	0.0448493	0.859903
AT3G02885	GASA5	protein_coding	col_1	col_2	elf4l2l4_1	elf4l2l4_2	804.695	837.328	1073.78	841.186	0.221814	0.301722
AT1G14920	RGA2,GAI	protein_coding	col_1	col_2	elf4l2l4_1	elf4l2l4_2	751.25	772.765	736.784	727.022	-0.058148	0.777049
AT1G78440	GA2OX1,ATGA2OX1	protein_coding	col_1	col_2	elf4l2l4_1	elf4l2l4_2	7.05146	2.97379	11.9698	3.00657	0.569131	0.508342
AT1G30040	ATGA2OX2,GA2OX2	protein_coding	col_1	col_2	elf4l2l4_1	elf4l2l4_2	143.22	219.537	277.174	205.292	0.411069	0.139568
AT2G34555	GA2OX3,ATGA2OX3	protein_coding	col_1	col_2	elf4l2l4_1	elf4l2l4_2	0.00103007	0.994276	5.55e-17	5.55e-17	-2.32248	1
AT1G47990	ATGA2OX4,GA2OX4	protein_coding	col_1	col_2	elf4l2l4_1	elf4l2l4_2	1.01082	1.98752	3.98996	1.00232	0.689782	0.737335
AT1G02400	ATGA2OX4,ATGA2OX6,GA2OX6,DTA1	protein_coding	col_1	col_2	elf4l2l4_1	elf4l2l4_2	109.946	179.808	94.7037	157.215	-0.201775	0.545608
AT1G50960	ATGA2OX7,GA2OX7	protein_coding	col_1	col_2	elf4l2l4_1	elf4l2l4_2	4.03017	1.98309	3.99082	0.000670616	-0.559289	0.767527
AT4G21200	GA2OX8,ATGA2OX8	protein_coding	col_1	col_2	elf4l2l4_1	elf4l2l4_2	12.1206	26.8354	28.915	24.0349	0.43954	0.33574
AT4G25420	GA5,GA20OX1,ATGA20OX1,AT2301	protein_coding	col_1	col_2	elf4l2l4_1	elf4l2l4_2	16.1477	25.8356	18.9403	24.0327	0.0326724	1
AT5G51810	ATGA20OX2,GA20OX2,AT2353	protein_coding	col_1	col_2	elf4l2l4_1	elf4l2l4_2	22.1819	19.8623	29.9135	22.0327	0.303798	0.472345
AT5G07200	YAP169,GA20OX3,ATGA20OX3	protein_coding	col_1	col_2	elf4l2l4_1	elf4l2l4_2	2.02249	4.9705	2.98835	7.00866	0.498185	0.657145
AT1G15550	GA3OX1,ATGA3OX1,GA4	protein_coding	col_1	col_2	elf4l2l4_1	elf4l2l4_2	298.495	351.627	282.144	361.505	-0.0145132	0.961341
AT1G80340	GA4H,ATGA3OX2,GA3OX2	protein_coding	col_1	col_2	elf4l2l4_1	elf4l2l4_2	70.5329	19.8295	53.8567	12.0239	-0.455459	0.525434
AT1G22770	FB,GI	protein_coding	col_1	col_2	elf4l2l4_1	elf4l2l4_2	148.174	56.5756	113.67	64.0955	-0.203807	0.649746
AT5G63960	AT5G63960	protein_coding	col_1	col_2	elf4l2l4_1	elf4l2l4_2	436.61	333.721	376.873	295.419	-0.19623	0.409171
AT2G21660	ATGRP7,RBGA3,GRP7,GR-RBP7,CCR2	protein_coding	col_1	col_2	elf4l2l4_1	elf4l2l4_2	8064.04	6734.35	7782.59	7306.27	0.0280473	0.890831
AT2G20570	GPRI1,ATGLK1,GLK1	protein_coding	col_1	col_2	elf4l2l4_1	elf4l2l4_2	3642.27	3034.43	3470.57	2795.93	-0.0914611	0.671097
AT5G44190	ATGLK2,GPRI2,GLK2	protein_coding	col_1	col_2	elf4l2l4_1	elf4l2l4_2	1417.79	1459.11	1709.87	1182.67	0.00782134	0.974307
AT4G29130	GIN2,HXK1,ATHXK1	protein_coding	col_1	col_2	elf4l2l4_1	elf4l2l4_2	2030.87	1677.62	1804.57	1641.31	-0.105933	0.61389
AT5G64610	HAM1	protein_coding	col_1	col_2	elf4l2l4_1	elf4l2l4_2	578.831	719.141	598.2	592.834	-0.124067	0.565205
AT5G09740	HAG5,HAM2,HAC11,HAG05	protein_coding	col_1	col_2	elf4l2l4_1	elf4l2l4_2	321.682	350.629	304.083	327.46	-0.0902618	0.687292
AT5G61060	HDA5,HDA05,ATHDA5	protein_coding	col_1	col_2	elf4l2l4_1	elf4l2l4_2	694.782	726.082	710.86	747.05	0.0371128	0.858829
AT5G63110	SIL1,HDA6,AXE1,RTS1,RPD3B,ATHDA6	protein_coding	col_1	col_2	elf4l2l4_1	elf4l2l4_2	556.64	631.727	650.046	617.87	0.09343	0.657222
AT3G44680	HDA9,AtHDA9,AtHDAC9,HDA09,HDAC9	protein_coding	col_1	col_2	elf4l2l4_1	elf4l2l4_2	352.944	392.348	362.908	357.503	-0.0490081	0.822616
AT3G54560	HTA11	protein_coding	col_1	col_2	elf4l2l4_1	elf4l2l4_2	382.169	337.703	363.906	353.498	-0.00489848	0.98486
AT2G38810	HTA8	protein_coding	col_1	col_2	elf4l2l4_1	elf4l2l4_2	134.105	114.217	121.631	135.189	0.0485987	0.855015
AT1G52740	HTA9	protein_coding	col_1	col_2	elf4l2l4_1	elf4l2l4_2	1069.91	1192.92	1139.57	1097.54	-0.0165005	0.937279
AT2G44950	HUB1,RDO4	protein_coding	col_1	col_2	elf4l2l4_1	elf4l2l4_2	703.852	687.34	739.774	740.041	0.0890858	0.663531
AT1G55250	HUB2	protein_coding	col_1	col_2	elf4l2l4_1	elf4l2l4_2	573.775	593.977	608.173	543.766	-0.0196641	0.929209
AT5G40490	HLP1,RBGD5	protein_coding	col_1	col_2	elf4l2l4_1	elf4l2l4_2	583.859	604.903	530.399	631.886	-0.0325097	0.882353
AT4G32980	ATH1	protein_coding	col_1	col_2	elf4l2l4_1	elf4l2l4_2	1361.26	686.307	1411.76	1026.45	0.251896	0.397477
AT4G40060	ATHB-16,ATHB16,HB16	protein_coding	col_1	col_2	elf4l2l4_1	elf4l2l4_2	2202.33	2560.66	2214.34	2455.45	-0.0285201	0.890661
AT5G45600	GAS41,YAF9a,TAF14B	protein_coding	col_1	col_2	elf4l2l4_1	elf4l2l4_2	507.206	437.029	542.367	563.792	0.22833	0.28096
AT2G31650	SDG27,ATX1	protein_coding	col_1	col_2	elf4l2l4_1	elf4l2l4_2	221.83	179.769	219.343	192.272	0.0356521	0.892858
AT2G48160	SL3,HULK2	protein_coding	col_1	col_2	elf4l2l4_1	elf4l2l4_2	1756.61	1850.46	1779.64	1952.74	0.0492584	0.808255
AT3G63070	HULK3,SL4	protein_coding	col_1	col_2	elf4l2l4_1	elf4l2l4_2	1179.81	1171.06	1151.53	1313.85	0.0685998	0.737274
AT3G49660	AtWDR5a,WDR5a	protein_coding	col_1	col_2	elf4l2l4_1	elf4l2l4_2	152.265	147.995	160.513	186.26	0.207614	0.3888
AT5G44160	NUC,IDD8,AtIDD8	protein_coding	col_1	col_2	elf4l2l4_1	elf4l2l4_2	191.587	174.81	209.373	184.261	0.103461	0.658482
AT3G26744	SCRM,ATICE1,ICE1	protein_coding	col_1	col_2	elf4l2l4_1	elf4l2l4_2	952.917	867.117	929.206	895.259	0.00352711	0.989283
AT3G57300	INO80,ATINO80	protein_coding	col_1	col_2	elf4l2l4_1	elf4l2l4_2	1468.21	1495.86	1576.26	1594.24	0.0971173	0.627398
AT4G20400	PKDM7B,JMJ14	protein_coding	col_1	col_2	elf4l2l4_1	elf4l2l4_2	1021.49	917.773	939.173	978.375	-0.0162239	0.939139
AT3G20810	JMJ30,JMJD5	protein_coding	col_1	col_2	elf4l2l4_1	elf4l2l4_2	1663.82	1456.12	1595.21	1299.83	-0.107913	0.612034
AT3G45880	JMJ32	protein_coding	col_1	col_2	elf4l2l4_1	elf4l2l4_2	43.3596	41.7154	31.9055	28.0403	-0.503187	0.143092
AT2G34880	PKDM7C,MEE27,JMJ15	protein_coding	col_1	col_2	elf4l2l4_1	elf4l2l4_2	3.02169	0.990004	1.99526	0.000343136	-0.920184	0.697282
AT1G01060	LHY,LHY1	protein_coding	col_1	col_2	elf4l2l4_1	elf4l2l4_2	416.443	320.809	408.768	439.617	0.202578	0.369544
AT5G48890	LATE	protein_coding	col_1	col_2	elf4l2l4_1	elf4l2l4_2	1.00709	0	0.99504	4.00471	2.06836	0.234319
AT5G61850	LFY3,LFY	protein_coding	col_1	col_2	elf4l2l4_1	elf4l2l4_2	1.00709	0	0.996737	1.00153	0.845849	1
AT4G00830	LIF2	protein_coding	col_1	col_2	elf4l2l4_1	elf4l2l4_2	1394.6	1404.48	1333.98	1426	-0.0202922	0.920962
AT1G12910	ATAN11,LWD1	protein_coding	col_1	col_2	elf4l2l4_1	elf4l2l4_2	537.49	694.312	592.218	602.847	-0.0437286	0.845277
AT3G26640	LWD2	protein_coding	col_1	col_2	elf4l2l4_1	elf4l2l4_2	220.847	254.285	239.28	241.339	0.0164798	0.946558
AT2G46260	LRB1	protein_coding	col_1	col_2	elf4l2l4_1	elf4l2l4_2	774.466	1061.83	843.458	961.35	-0.0249913	0.914213
AT3G61600	AHT1,ATPOB1,POB1,LRB2	protein_coding	col_1	col_2	elf4l2l4_1	elf4l2l4_2	1378.46	1344.88	1382.84	1302.83	-0.0200883	0.921853
AT2G18915	LKP2,ADO2	protein_coding	col_1	col_2	elf4l2l4_1	elf4l2l4_2	286.388	309.904	264.206	258.364	-0.190346	0.39292
AT1G62830	LDL1,LSD1,ATSWP1,SWP1,ATLSD1	protein_coding	col_1	col_2	elf4l2l4_1	elf4l2l4_2	354.952	351.616	333.994	351.494	-0.0436845	0.836045
AT3G13682	LDL2	protein_coding	col_1	col_2	elf4l2l4_1	elf4l2l4_2	86.7351	108.277	73.7728	94.13	-0.215859	0.453902
AT4G02560	LD	protein_coding	col_1	col_2	elf4l2l4_1	elf4l2l4_2	700.834	747.936	644.059	724.016	-0.0826877	0.692392
AT3G46640	LUX,PCL1	protein_coding	col_1	col_2	elf4l2l4_1	elf4l2l4_2	844.04	1084.67	643.052	1046.46	-0.191024	0.459661
AT5G65050	MAF2,AGL31	protein_coding	col_1	col_2	elf4l2l4_1	elf4l2l4_2	613.107	675.429	794.611	740.042	0.252116	0.222218
AT5G65060	MAF3,FCL3,AGL70	protein_coding	col_1	col_2	elf4l2l4_1	elf4l2l4_2	158.324	175.814	152.54	159.223	-0.0999973	0.691148
AT5G65070	AGL69,MAF4,FCL4	protein_coding	col_1	col_2	elf4l2l4_1	elf4l2l4_2	15.1213	11.9147	56.83	53.0753	2.01381	5.43e-08
AT5G65080	MAF5,AGL68	protein_coding	col_1	col_2	elf4l2l4_1	elf4l2l4_2	11.0974	13.9089	102.689	113.158	3.09649	7.97e-19
AT4G00450	MED12,CCT,CRP	protein_coding	col_1	col_2	elf4l2l4_1	elf4l2l4_2	1537.79	1583.27	1461.6	1589.23	-0.0328373	0.871941
AT1G55325	MAB2,MED13,GCT	protein_coding	col_1	col_2	elf4l2l4_1	elf4l2l4_2	1011.4	913.801	867.388	938.318	-0.0924215	0.653057
AT4G04920	IEN1,MED16,SFR6,AtSFR6,YID1	protein_coding	col_1	col_2	elf4l2l4_1	elf4l2l4_2	772.415	694.288	786.633	799.123	0.1126	0.583875
AT2G22370	MED18	protein_coding	col_1	col_2	elf4l2l4_1	elf4l2l4_2	107.905	120.191	115.652	116.163	0.0232176	0.939567
AT3G01460	MBD9,ATMBD9	protein_coding	col_1	col_2	elf4l2l4_1	elf4l2l4_2	796.615	707.199	750.739	821.153	0.0638854	0.75994
AT2G25095	MIR156A	miRNA	col_1	col_2	elf4l2l4_1	elf4l2l4_2	3.02761	3.97396	9.97302	5.00852	1.07049	0.174568
AT4G30972	MIR156B	miRNA	col_1	col_2	elf4l2l4_1	elf4l2l4_2	5.55e-17	5.55e-17	5.55e-17	5.55e-17	5.13e-15	1
AT4G31877	MIR156C	miRNA	col_1	col_2	elf4l2l4_1	elf4l2l4_2	8.06204	4.96155	3.98589	7.00901	-0.238649	0.854635
AT5G10945	MIR156D	miRNA	col_1	col_2	elf4l2l4_1	elf4l2l4_2	1.01238	2.98247	5.98239	5.00745	1.40252	0.141982
AT5G11977	MIR156E	miRNA	col_1	col_2	elf4l2l4_1	elf4l2l4_2	5.55e-17	5.55e-17	5.55e-17	5.55e-17	5.13e-15	1
AT5G26147	MIR156F	miRNA	col_1	col_2	elf4l2l4_1	elf4l2l4_2	5.55e-17	5.55e-17	5.55e-17	5.55e-17	5.13e-15	1
AT2G19425	MIR156G	miRNA	col_1	col_2	elf4l2l4_1	elf4l2l4_2	5.55e-17	5.55e-17	5.55e-17	5.55e-17	5.13e-15	1
AT5G55835	MIR156H	miRNA	col_1	col_2	elf4l2l4_1	elf4l2l4_2	5.55e-17	5.55e-17	5.55e-17	5.55e-17	5.13e-15	1
AT2G28056	MIR172A,MIR172	miRNA	col_1	col_2	elf4l2l4_1	elf4l2l4_2	1.00709	0	5.55e-17	5.55e-17	-2.32315	1
AT5G04275	MIR172B,MIR172,EAT	miRNA	col_1	col_2	elf4l2l4_1	elf4l2l4_2	2.02093	3.97562	3.98916	2.00352	-0.00192543	1
AT3G11435	MIR172C	miRNA	col_1	col_2	elf4l2l4_1	elf4l2l4_2	5.55e-17	5.55e-17	5.55e-17	5.55e-17	5.13e-15	1
AT4G24680	MOS1	protein_coding	col_1	col_2	elf4l2l4_1	elf4l2l4_2	1687.04	1897.15	1726.8	1940.73	0.033145	0.872896
AT4G37280	MRG1	protein_coding	col_1	col_2	elf4l2l4_1	elf4l2l4_2	493.11	554.251	549.347	543.765	0.0616337	0.772444
AT1G02740	MRG2	protein_coding	col_1	col_2	elf4l2l4_1	elf4l2l4_2	185.551	205.612	208.37	231.324	0.168548	0.464865
AT5G58230	ATMSI1,MEE70,MSI1	protein_coding	col_1	col_2	elf4l2l4_1	elf4l2l4_2	602.008	608.874	650.045	625.881	0.0754713	0.715997
AT3G28910	MYB30,ATMYB30	protein_coding	col_1	col_2	elf4l2l4_1	elf4l2l4_2	710.923	808.529	993.015	908.278	0.32336	0.118672
AT5G18240	ATMYR1,MYR1	protein_coding	col_1	col_2	elf4l2l4_1	elf4l2l4_2	4.03928	6.95674	5.9846	2.00403	-0.449346	0.677618
AT3G04030	MYR2	protein_coding	col_1	col_2	elf4l2l4_1	elf4l2l4_2	168.392	146.996	120.637	119.168	-0.394807	0.113158
AT5G64170	LNK1	protein_coding	col_1	col_2	elf4l2l4_1	elf4l2l4_2	74.5879	38.713	42.8774	27.041	-0.694245	0.0901018
AT3G54500	LNK2	protein_coding	col_1	col_2	elf4l2l4_1	elf4l2l4_2	248.06	237.388	276.17	266.375	0.160378	0.464165
AT4G03090	NDX,AtNDX	protein_coding	col_1	col_2	elf4l2l4_1	elf4l2l4_2	433.593	365.512	365.895	418.587	-0.0265907	0.907055
AT5G12840	ATHAP2A,NF-YA1,HAP2A,NFYA1,EMB2220,AtNFYA1	protein_coding	col_1	col_2	elf4l2l4_1	elf4l2l4_2	377.123	317.835	331.005	319.45	-0.0953682	0.663332
AT2G34720	NF-YA4	protein_coding	col_1	col_2	elf4l2l4_1	elf4l2l4_2	545.504	364.505	466.602	377.534	-0.108292	0.667269
AT2G38880	HAP3A,NF-YB1,HAP3,ATNF-YB1,ATHAP3	protein_coding	col_1	col_2	elf4l2l4_1	elf4l2l4_2	208.743	227.463	206.377	223.313	-0.0217639	0.941162
AT5G47640	NF-YB2	protein_coding	col_1	col_2	elf4l2l4_1	elf4l2l4_2	782.459	435.016	797.617	454.646	0.0406498	0.899815
AT4G14540	NF-YB3	protein_coding	col_1	col_2	elf4l2l4_1	elf4l2l4_2	766.369	724.089	687.933	627.884	-0.179745	0.383773
AT1G54830	NF-YC3	protein_coding	col_1	col_2	elf4l2l4_1	elf4l2l4_2	368.047	305.915	393.818	351.496	0.145217	0.514764
AT5G63470	NF-YC4	protein_coding	col_1	col_2	elf4l2l4_1	elf4l2l4_2	299.513	399.312	350.947	310.438	-0.0794896	0.733951
AT1G08970	HAP5C,NF-YC9	protein_coding	col_1	col_2	elf4l2l4_1	elf4l2l4_2	848.049	808.518	899.298	790.113	0.028337	0.893621
AT1G60220	ULP1D,OTS1	protein_coding	col_1	col_2	elf4l2l4_1	elf4l2l4_2	595.971	716.159	648.049	679.955	0.0173012	0.93855
AT1G10570	ULP1C,OTS2	protein_coding	col_1	col_2	elf4l2l4_1	elf4l2l4_2	428.563	419.158	476.565	488.687	0.187272	0.373705
AT5G51820	STF1,PGM,ATPGMP,PGM1	protein_coding	col_1	col_2	elf4l2l4_1	elf4l2l4_2	5904.09	5532.51	5967.05	5200.31	-0.0343647	0.864399
AT4G24620	PGI1,PGI	protein_coding	col_1	col_2	elf4l2l4_1	elf4l2l4_2	4980.41	4641.54	5191.38	4818.78	0.0570657	0.773578
AT3G12810	PIE1,SRCAP,chr13	protein_coding	col_1	col_2	elf4l2l4_1	elf4l2l4_2	940.81	794.604	868.39	789.111	-0.0662251	0.754393
AT1G09570	FRE1,FHY2,HY8,PHYA	protein_coding	col_1	col_2	elf4l2l4_1	elf4l2l4_2	1472.26	1707.44	1428.7	1675.35	-0.034752	0.869963
AT1G25540	MED25,PFT1	protein_coding	col_1	col_2	elf4l2l4_1	elf4l2l4_2	807.729	929.709	852.434	895.258	0.00846014	0.970341
AT2G18790	PHYB,OOP1,HY3	protein_coding	col_1	col_2	elf4l2l4_1	elf4l2l4_2	1950.2	1540.54	1981.05	1626.29	0.0474176	0.830491
AT5G35840	PHYC	protein_coding	col_1	col_2	elf4l2l4_1	elf4l2l4_2	706.879	707.207	631.101	643.905	-0.14934	0.465585
AT4G16250	PHYD	protein_coding	col_1	col_2	elf4l2l4_1	elf4l2l4_2	477.975	478.755	475.567	504.709	0.0350605	0.870942
AT4G18130	PHYE	protein_coding	col_1	col_2	elf4l2l4_1	elf4l2l4_2	1001.3	765.793	948.153	791.115	-0.0228541	0.921034
AT2G43010	AtPIF4,SRL2,PIF4	protein_coding	col_1	col_2	elf4l2l4_1	elf4l2l4_2	25.2257	38.7502	33.8939	44.0602	0.283532	0.456541
AT1G72390	PHL	protein_coding	col_1	col_2	elf4l2l4_1	elf4l2l4_2	1081.99	1022.07	976.064	971.366	-0.111583	0.579604
AT3G59060	bHLHb1,PIF5,PIL6,A-PUT2	protein_coding	col_1	col_2	elf4l2l4_1	elf4l2l4_2	544.556	764.84	516.447	505.711	-0.357261	0.119509
AT3G22590	PHP,CDC73	protein_coding	col_1	col_2	elf4l2l4_1	elf4l2l4_2	410.42	446.976	468.592	436.615	0.0782405	0.714925
AT2G28830	PUB12,AtPUB12	protein_coding	col_1	col_2	elf4l2l4_1	elf4l2l4_2	102.882	156.959	130.609	121.171	-0.0456112	0.887026
AT3G46510	PUB13,ATPUB13	protein_coding	col_1	col_2	elf4l2l4_1	elf4l2l4_2	1521.67	1824.65	1501.48	1602.25	-0.10858	0.602291
AT1G80070	PRP8,SUS2,EMB177,EMB14,EMB33	protein_coding	col_1	col_2	elf4l2l4_1	elf4l2l4_2	6369.97	6248.66	6364.85	6810.57	0.0622937	0.751125
AT5G49020	PRMT4A,ATPRMT4A	protein_coding	col_1	col_2	elf4l2l4_1	elf4l2l4_2	610.065	546.29	682.95	583.823	0.131585	0.53829
AT5G60100	PRR3,APRR3	protein_coding	col_1	col_2	elf4l2l4_1	elf4l2l4_2	472.904	328.749	359.929	237.339	-0.424371	0.112221
AT5G24470	PRR5,APRR5	protein_coding	col_1	col_2	elf4l2l4_1	elf4l2l4_2	333.74	208.559	334.012	180.261	-0.0764862	0.816877
AT5G02810	PRR7,APRR7	protein_coding	col_1	col_2	elf4l2l4_1	elf4l2l4_2	67.5445	47.6628	48.8564	39.0567	-0.388747	0.249323
AT2G46790	APRR9,TL1,PRR9	protein_coding	col_1	col_2	elf4l2l4_1	elf4l2l4_2	4.03414	3.97241	5.55e-17	5.55e-17	-5.0455	0.00982534
AT1G32230	CEO1,RCD1,AtRCD1,CEO,RIMB1,ATP8	protein_coding	col_1	col_2	elf4l2l4_1	elf4l2l4_2	4476.22	4559.11	4345.92	4496.32	-0.0311648	0.874701
AT2G47700	RFI2	protein_coding	col_1	col_2	elf4l2l4_1	elf4l2l4_2	1450.09	2044.17	1567.28	2018.83	0.0374099	0.875713
AT3G18990	REM39,VRN1	protein_coding	col_1	col_2	elf4l2l4_1	elf4l2l4_2	1186.87	1232.65	1141.57	1152.62	-0.0767378	0.702183
AT4G16845	VRN2	protein_coding	col_1	col_2	elf4l2l4_1	elf4l2l4_2	617.129	590.992	648.048	709.997	0.168739	0.415684
AT3G48430	REF6,JMJ12	protein_coding	col_1	col_2	elf4l2l4_1	elf4l2l4_2	702.847	716.148	814.55	788.109	0.175567	0.387257
AT2G01570	RGA1,RGA	protein_coding	col_1	col_2	elf4l2l4_1	elf4l2l4_2	1305.83	963.451	1306.08	941.328	-0.0139417	0.95545
AT5G23730	EFO2,RUP2	protein_coding	col_1	col_2	elf4l2l4_1	elf4l2l4_2	187.528	118.175	218.357	125.182	0.168291	0.610667
AT5G37260	CIR1,RVE2	protein_coding	col_1	col_2	elf4l2l4_1	elf4l2l4_2	3363.95	2479.18	2915.24	2320.27	-0.158392	0.48981
AT1G66350	RGL1,RGL	protein_coding	col_1	col_2	elf4l2l4_1	elf4l2l4_2	396.287	354.59	277.161	327.458	-0.312412	0.157951
AT3G03450	RGL2	protein_coding	col_1	col_2	elf4l2l4_1	elf4l2l4_2	166.362	120.168	133.59	189.262	0.172137	0.551522
AT5G17490	RGL3,AtRGL3	protein_coding	col_1	col_2	elf4l2l4_1	elf4l2l4_2	37.3092	35.7558	46.8594	45.0638	0.330324	0.314682
AT1G06040	STO,BBX24	protein_coding	col_1	col_2	elf4l2l4_1	elf4l2l4_2	580.76	237.342	485.557	257.37	-0.139078	0.720369
AT1G75060	AT1G75060	protein_coding	col_1	col_2	elf4l2l4_1	elf4l2l4_2	104.848	69.5098	135.602	88.1284	0.35945	0.258862
AT1G19330	AT1G19330	protein_coding	col_1	col_2	elf4l2l4_1	elf4l2l4_2	295.417	171.805	307.095	152.222	-0.0246092	0.949781
AT3G54990	SMZ	protein_coding	col_1	col_2	elf4l2l4_1	elf4l2l4_2	113.918	69.506	132.613	76.1125	0.186295	0.594822
AT2G39250	SNZ	protein_coding	col_1	col_2	elf4l2l4_1	elf4l2l4_2	489.05	393.32	431.712	295.42	-0.279011	0.259168
AT5G59560	SRR1	protein_coding	col_1	col_2	elf4l2l4_1	elf4l2l4_2	260.176	305.936	235.29	256.359	-0.20345	0.374408
AT5G37055	SEF,ATSWC6	protein_coding	col_1	col_2	elf4l2l4_1	elf4l2l4_2	78.6733	108.282	94.7152	93.1312	0.00661613	1
AT1G76710	SDG26,ASHH1	protein_coding	col_1	col_2	elf4l2l4_1	elf4l2l4_2	267.236	318.85	291.121	321.451	0.0636523	0.779294
AT2G44150	ASHH3,SDG7	protein_coding	col_1	col_2	elf4l2l4_1	elf4l2l4_2	447.725	456.905	435.692	391.552	-0.128972	0.542585
AT4G31120	AtPMRT5,PRMT5,CAU1,SKB1	protein_coding	col_1	col_2	elf4l2l4_1	elf4l2l4_2	723.007	674.425	641.073	602.849	-0.167829	0.416115
AT4G39100	SHL1	protein_coding	col_1	col_2	elf4l2l4_1	elf4l2l4_2	851.073	806.531	790.627	651.919	-0.200428	0.342289
AT2G22540	AGL22,SVP,FAQ1	protein_coding	col_1	col_2	elf4l2l4_1	elf4l2l4_2	1516.58	1080.65	1304.09	921.3	-0.222871	0.365938
AT2G35510	SRO1	protein_coding	col_1	col_2	elf4l2l4_1	elf4l2l4_2	967.042	967.444	906.272	952.338	-0.0577209	0.776659
AT2G46340	SPA1	protein_coding	col_1	col_2	elf4l2l4_1	elf4l2l4_2	2417.06	1447.16	2219.33	1539.17	-0.0400011	0.88441
AT3G15354	SPA3	protein_coding	col_1	col_2	elf4l2l4_1	elf4l2l4_2	1923.96	1183.95	1690.92	1216.72	-0.0960661	0.717641
AT1G53090	SPA4	protein_coding	col_1	col_2	elf4l2l4_1	elf4l2l4_2	717.929	434.027	741.788	381.545	-0.0362857	0.912285
AT4G10710	SPT16	protein_coding	col_1	col_2	elf4l2l4_1	elf4l2l4_2	1596.27	1593.2	1617.14	1577.22	0.00220483	0.992989
AT3G57920	SPL15	protein_coding	col_1	col_2	elf4l2l4_1	elf4l2l4_2	5.55e-17	5.55e-17	5.55e-17	5.55e-17	5.13e-15	1
AT2G33810	SPL3	protein_coding	col_1	col_2	elf4l2l4_1	elf4l2l4_2	5.55e-17	5.55e-17	5.55e-17	5.55e-17	5.13e-15	1
AT1G53160	SPL4,FTM6	protein_coding	col_1	col_2	elf4l2l4_1	elf4l2l4_2	27.2509	50.6774	21.9264	40.0526	-0.329469	0.458399
AT3G15270	SPL5	protein_coding	col_1	col_2	elf4l2l4_1	elf4l2l4_2	15.1359	21.8594	5.9805	8.01076	-1.38767	0.00854756
AT2G42200	AtSPL9,SPL9	protein_coding	col_1	col_2	elf4l2l4_1	elf4l2l4_2	175.404	75.4495	144.573	102.147	-0.023962	0.962763
AT3G28730	HMG,ATHMG,SSRP1,NFD	protein_coding	col_1	col_2	elf4l2l4_1	elf4l2l4_2	1176.79	1225.7	1371.87	1297.83	0.152131	0.44782
AT2G23740	SUVR5	protein_coding	col_1	col_2	elf4l2l4_1	elf4l2l4_2	473.922	370.474	464.604	438.618	0.097212	0.665371
AT3G43190	ATSUS4,SUS4	protein_coding	col_1	col_2	elf4l2l4_1	elf4l2l4_2	2096.44	2222.94	2108.65	2601.65	0.124982	0.549763
AT5G06170	SUC9,ATSUC9	protein_coding	col_1	col_2	elf4l2l4_1	elf4l2l4_2	2.01319	0	5.55e-17	5.55e-17	-3.17151	0.506938
AT1G30970	SUF4	protein_coding	col_1	col_2	elf4l2l4_1	elf4l2l4_2	904.521	890.961	886.33	1002.41	0.0730378	0.722673
AT2G45660	ATSOC1,SOC1,AGL20	protein_coding	col_1	col_2	elf4l2l4_1	elf4l2l4_2	269.25	310.902	31.9079	23.0343	-3.39441	7.64e-31
AT2G28550	RAP2.7,TOE1	protein_coding	col_1	col_2	elf4l2l4_1	elf4l2l4_2	2790.18	2111.67	2799.59	2124.99	0.00668845	0.97792
AT5G60120	TOE2	protein_coding	col_1	col_2	elf4l2l4_1	elf4l2l4_2	1099.13	943.595	1026.91	890.254	-0.0914755	0.664442
AT5G67180	TOE3,EAT3	protein_coding	col_1	col_2	elf4l2l4_1	elf4l2l4_2	242.989	155.918	253.248	173.248	0.0965398	0.751072
AT1G25560	TEM1,EDF1,AtTEM1	protein_coding	col_1	col_2	elf4l2l4_1	elf4l2l4_2	2094.34	799.526	1613.17	782.109	-0.272808	0.498078
AT1G68840	TEM2,EDF2,RAP2.8,RAV2,AtRAV2	protein_coding	col_1	col_2	elf4l2l4_1	elf4l2l4_2	2622.71	759.785	2507.48	993.408	0.0495836	0.919038
AT5G17690	AtLHP1,TFL2,LHP1	protein_coding	col_1	col_2	elf4l2l4_1	elf4l2l4_2	377.148	437.047	417.744	405.571	0.0160135	0.947206
AT5G03840	TFL1,TFL-1	protein_coding	col_1	col_2	elf4l2l4_1	elf4l2l4_2	19.1663	23.8432	14.9537	17.0235	-0.42515	0.348346
AT3G22380	TIC	protein_coding	col_1	col_2	elf4l2l4_1	elf4l2l4_2	7460.03	7198.22	7029.85	6717.45	-0.092562	0.637293
AT5G61380	TOC1,APRR1,PRR1,AtTOC1	protein_coding	col_1	col_2	elf4l2l4_1	elf4l2l4_2	2317.26	2152.41	2292.11	1970.77	-0.0683273	0.7387
AT1G15750	WSIP1,TPL	protein_coding	col_1	col_2	elf4l2l4_1	elf4l2l4_2	4026.5	4708.11	3894.28	4691.59	-0.0247838	0.906432
AT1G78580	ATTPS1,TPS1	protein_coding	col_1	col_2	elf4l2l4_1	elf4l2l4_2	1007.36	846.253	1106.68	841.187	0.0715748	0.750069
AT1G05830	SDG30,ATX2	protein_coding	col_1	col_2	elf4l2l4_1	elf4l2l4_2	866.212	963.478	819.531	912.281	-0.0793299	0.702646
AT4G20370	TSF	protein_coding	col_1	col_2	elf4l2l4_1	elf4l2l4_2	8.06002	3.96702	0.996116	2.0026	-1.91707	0.0487954
AT1G14400	ATUBC1,UBC1	protein_coding	col_1	col_2	elf4l2l4_1	elf4l2l4_2	2106.53	2469.28	2033.88	2088.94	-0.1504	0.460537
AT2G02760	UBC2,ATUBC2	protein_coding	col_1	col_2	elf4l2l4_1	elf4l2l4_2	2393.92	2631.18	2462.59	2588.64	0.00747684	0.971452
AT5G06600	UBP12,AtUBP12	protein_coding	col_1	col_2	elf4l2l4_1	elf4l2l4_2	3831.86	3536.03	3542.34	3746.27	-0.0156047	0.938294
AT3G11910	AtUBP13,UBP13	protein_coding	col_1	col_2	elf4l2l4_1	elf4l2l4_2	2907.18	3139.73	3079.73	3315.66	0.080826	0.686833
AT3G49600	UBP26,SUP32,ATUBP26	protein_coding	col_1	col_2	elf4l2l4_1	elf4l2l4_2	691.749	656.547	722.828	669.943	0.0468305	0.822935
AT2G30140	UGT87A2	protein_coding	col_1	col_2	elf4l2l4_1	elf4l2l4_2	1388.55	1482.96	1411.75	1537.16	0.0383596	0.850547
AT4G28190	ULT1,ULT	protein_coding	col_1	col_2	elf4l2l4_1	elf4l2l4_2	193.637	280.124	320.028	440.615	0.682653	0.00903475
AT1G57820	ORTH2,VIM1	protein_coding	col_1	col_2	elf4l2l4_1	elf4l2l4_2	662.504	616.815	637.085	596.84	-0.0520871	0.804263
AT1G66050	ORTH5,VIM2	protein_coding	col_1	col_2	elf4l2l4_1	elf4l2l4_2	14.1129	10.9214	8.97046	13.0173	-0.184964	0.804136
AT5G39550	ORTH1,VIM3	protein_coding	col_1	col_2	elf4l2l4_1	elf4l2l4_2	236.967	223.482	228.315	210.297	-0.0700072	0.774208
AT1G28520	VOZ1,ATVOZ1	protein_coding	col_1	col_2	elf4l2l4_1	elf4l2l4_2	909.559	857.187	960.112	939.321	0.104473	0.606069
AT2G42400	VOZ2,ATVOZ2	protein_coding	col_1	col_2	elf4l2l4_1	elf4l2l4_2	461.84	457.896	442.666	470.661	-0.0100887	0.96733
AT4G29830	SKI8,VIP3	protein_coding	col_1	col_2	elf4l2l4_1	elf4l2l4_2	172.448	209.591	209.366	240.336	0.23498	0.323351
AT5G61150	VIP4	protein_coding	col_1	col_2	elf4l2l4_1	elf4l2l4_2	1612.41	1678.63	1525.41	1840.59	0.0324767	0.877352
AT1G61040	VIP5	protein_coding	col_1	col_2	elf4l2l4_1	elf4l2l4_2	672.603	750.918	654.028	754.058	-0.0157574	0.944019
AT5G57380	VIN3	protein_coding	col_1	col_2	elf4l2l4_1	elf4l2l4_2	2.01925	2.98074	0.996116	2.0026	-0.693777	0.735898
AT3G24440	VRN5,VIL1	protein_coding	col_1	col_2	elf4l2l4_1	elf4l2l4_2	343.852	310.887	317.049	280.396	-0.132001	0.548372
AT4G30200	VEL1,VIL2	protein_coding	col_1	col_2	elf4l2l4_1	elf4l2l4_2	1403.68	1485.93	1386.83	1374.93	-0.0652879	0.744965
AT2G18880	VEL2,VIL3	protein_coding	col_1	col_2	elf4l2l4_1	elf4l2l4_2	5.55e-17	5.55e-17	0.997455	0.000173595	2.32092	1
AT4G26440	WRK34,ATWRKY34,WRKY34,MSP3	protein_coding	col_1	col_2	elf4l2l4_1	elf4l2l4_2	1.00709	0	5.55e-17	5.55e-17	-2.32314	1
AT4G11880	AGL14,XAL2	protein_coding	col_1	col_2	elf4l2l4_1	elf4l2l4_2	50.4306	62.5842	32.8946	50.0674	-0.445135	0.191052
AT5G57360	LKP1,ADO1,FKL2,ZTL	protein_coding	col_1	col_2	elf4l2l4_1	elf4l2l4_2	1058.8	943.598	976.07	794.119	-0.177772	0.404

## Sheet: sdg26 aprf1
Dataset 3-4. Expression levels of flowering-time genes in the sdg26 aprf1 mutant and the WT.
Gene_id	Gene_name	Biotype	col-1	col-2	sample_1	sample_2	normalized_reads_Col-1	normalized_reads_Col-2	normalized_reads_mutant-1	normalized_reads_mutant-2	logFC	PValue
AT4G24540	AGL24	protein_coding	col_1	col_2	sdg26aprf_1	sdg26aprf_2	72.1664	61.4455	84.7792	61.8089	0.133361	0.6716
AT2G13540	CBP80,ATCBP80,ENS,ABH1	protein_coding	col_1	col_2	sdg26aprf_1	sdg26aprf_2	876.043	742.405	687.47	625.129	-0.302129	0.144882
AT1G18450	ATARP4,ARP4	protein_coding	col_1	col_2	sdg26aprf_1	sdg26aprf_2	629.471	612.568	584.508	581.262	-0.0914036	0.653113
AT3G33520	ARP6,ESD1,SUF3,ATARP6	protein_coding	col_1	col_2	sdg26aprf_1	sdg26aprf_2	474.112	556.085	525.957	527.424	0.0320637	0.882306
AT5G48300	APS1,ADG1	protein_coding	col_1	col_2	sdg26aprf_1	sdg26aprf_2	14822.6	13895.8	14740.9	14557.5	0.0288431	0.881791
AT5G13790	AGL15	protein_coding	col_1	col_2	sdg26aprf_1	sdg26aprf_2	37.0864	35.6813	42.4205	61.8217	0.517398	0.131387
AT3G57230	AGL16	protein_coding	col_1	col_2	sdg26aprf_1	sdg26aprf_2	702.643	719.624	606.726	659.033	-0.168145	0.406208
AT2G22630	AGL17	protein_coding	col_1	col_2	sdg26aprf_1	sdg26aprf_2	26.0637	33.7107	36.3387	32.9	0.21081	0.600178
AT3G57390	AGL18	protein_coding	col_1	col_2	sdg26aprf_1	sdg26aprf_2	218.512	227.982	260.458	269.196	0.246276	0.257444
AT4G22950	GL19,AGL19	protein_coding	col_1	col_2	sdg26aprf_1	sdg26aprf_2	21.0543	35.7031	25.2268	17.9426	-0.39355	0.34774
AT2G45650	RSB1,AGL6	protein_coding	col_1	col_2	sdg26aprf_1	sdg26aprf_2	2.00487	1.98163	2.01979	1.99377	0.00879985	1
AT1G79430	WDY,APL	protein_coding	col_1	col_2	sdg26aprf_1	sdg26aprf_2	373.875	394.507	339.214	408.784	-0.0387365	0.866013
AT1G69120	AtAP1,AP1,AGL7	protein_coding	col_1	col_2	sdg26aprf_1	sdg26aprf_2	0.000287997	0.992533	1.01723	4.98777	2.32955	0.142272
AT4G36920	AP2,FL1,FLO2,AtAP2	protein_coding	col_1	col_2	sdg26aprf_1	sdg26aprf_2	777.82	849.479	630.957	706.891	-0.282508	0.165059
AT1G51450	TRO,ASH2R	protein_coding	col_1	col_2	sdg26aprf_1	sdg26aprf_2	265.623	293.407	220.075	220.341	-0.343924	0.119083
AT3G01090	AKIN10,SNRK1.1,KIN10	protein_coding	col_1	col_2	sdg26aprf_1	sdg26aprf_2	1580.69	1354.98	1600.07	1455.65	0.0578214	0.777173
AT2G27550	ATC	protein_coding	col_1	col_2	sdg26aprf_1	sdg26aprf_2	420.982	383.592	435.1	428.718	0.102492	0.629769
AT1G04870	PRMT10,ATPRMT10	protein_coding	col_1	col_2	sdg26aprf_1	sdg26aprf_2	661.541	539.203	621.859	609.179	0.035971	0.868246
AT5G42400	ATXR7,SDG25	protein_coding	col_1	col_2	sdg26aprf_1	sdg26aprf_2	615.438	602.656	585.515	566.306	-0.0806965	0.692862
AT2G37630	ATMYB91,AS1,ATPHAN,MYB91	protein_coding	col_1	col_2	sdg26aprf_1	sdg26aprf_2	1375.21	1002.09	1099.37	1204.4	-0.0452858	0.837583
AT2G45430	AHL22	protein_coding	col_1	col_2	sdg26aprf_1	sdg26aprf_2	397.933	446.056	336.188	418.755	-0.160771	0.468077
AT1G66650	AT1G66650	protein_coding	col_1	col_2	sdg26aprf_1	sdg26aprf_2	12.0291	13.8794	2.03032	7.98011	-1.34816	0.0282077
AT1G54440	RRP6L1,AtRRP6L1	protein_coding	col_1	col_2	sdg26aprf_1	sdg26aprf_2	414.97	425.233	387.645	350.948	-0.185943	0.379338
AT5G35910	RRP6L2,AtRRP6L2	protein_coding	col_1	col_2	sdg26aprf_1	sdg26aprf_2	1118.61	1004.09	1086.24	1089.74	0.0357724	0.859631
AT5G60410	SIZ1,ATSIZ1	protein_coding	col_1	col_2	sdg26aprf_1	sdg26aprf_2	1848.32	2192.58	2055.37	2142.6	0.0550022	0.786562
AT4G38960	BBX19	protein_coding	col_1	col_2	sdg26aprf_1	sdg26aprf_2	91.2025	45.5591	55.5109	43.8647	-0.459652	0.214804
AT5G14170	BAF60,SWP73B,CHC1	protein_coding	col_1	col_2	sdg26aprf_1	sdg26aprf_2	1085.54	1275.71	1168.01	1216.37	0.0140482	0.946563
AT3G23060	ATBM1C	protein_coding	col_1	col_2	sdg26aprf_1	sdg26aprf_2	3.00721	2.97283	3.02462	0.995574	-0.547207	0.764296
AT2G46020	CHA2,CHR2,BRM,ATBRM	protein_coding	col_1	col_2	sdg26aprf_1	sdg26aprf_2	2814.58	3245.25	2843.81	3246.3	0.00719135	0.972441
AT3G18550	ATTCP18,TCP18,BRC1,AtBRC1	protein_coding	col_1	col_2	sdg26aprf_1	sdg26aprf_2	1.00346	2.97714	5.05028	5.98248	1.41349	0.141269
AT5G62040	BFT	protein_coding	col_1	col_2	sdg26aprf_1	sdg26aprf_2	33.0767	30.724	30.2948	36.8923	0.0746263	0.896455
AT4G23100	ATECS1,CAD2,PAD2,AtGSH1,GSH1,GSHA,RML1	protein_coding	col_1	col_2	sdg26aprf_1	sdg26aprf_2	6337.81	5787.7	6614.34	6966.18	0.163494	0.406579
AT1G50700	CPK33	protein_coding	col_1	col_2	sdg26aprf_1	sdg26aprf_2	113.266	121.924	98.9392	107.68	-0.18663	0.479177
AT2G17290	ATCDPK3,CPK6,ATCPK6	protein_coding	col_1	col_2	sdg26aprf_1	sdg26aprf_2	772.813	1028.91	768.259	933.217	-0.0825818	0.712823
AT5G44200	CBP20,ATCBP20	protein_coding	col_1	col_2	sdg26aprf_1	sdg26aprf_2	529.24	594.739	566.35	644.079	0.106883	0.610683
AT3G60250	CKB3	protein_coding	col_1	col_2	sdg26aprf_1	sdg26aprf_2	652.529	770.188	658.202	652.051	-0.118812	0.566432
AT2G44680	CKB4	protein_coding	col_1	col_2	sdg26aprf_1	sdg26aprf_2	506.184	527.329	506.779	521.442	-0.00740795	0.976366
AT2G46830	AtCCA1,CCA1	protein_coding	col_1	col_2	sdg26aprf_1	sdg26aprf_2	91.2061	58.4558	69.6477	59.8181	-0.208644	0.500686
AT1G71800	CSTF64	protein_coding	col_1	col_2	sdg26aprf_1	sdg26aprf_2	496.159	489.658	455.294	470.594	-0.0904472	0.662436
AT1G17760	CSTF77,ATCSTF77	protein_coding	col_1	col_2	sdg26aprf_1	sdg26aprf_2	699.635	697.814	590.567	594.224	-0.238117	0.236425
AT4G38680	ATCSP2,CSP2,CSDP2,GRP2	protein_coding	col_1	col_2	sdg26aprf_1	sdg26aprf_2	1581.7	1535.39	1411.3	1439.7	-0.128714	0.512142
AT5G15840	CO,FG,BBX1	protein_coding	col_1	col_2	sdg26aprf_1	sdg26aprf_2	38.0976	73.3845	29.3259	82.7708	0.00788376	1
AT5G57660	COL5,BBX6,ATCOL5	protein_coding	col_1	col_2	sdg26aprf_1	sdg26aprf_2	222.537	516.494	359.43	584.268	0.3526	0.316617
AT3G07650	COL9,BBX7	protein_coding	col_1	col_2	sdg26aprf_1	sdg26aprf_2	1752.1	1916.03	2493.46	1688.94	0.189257	0.410491
AT2G32950	DET340,ATCOP1,EMB168,COP1,FUS1	protein_coding	col_1	col_2	sdg26aprf_1	sdg26aprf_2	1232.87	942.621	1100.35	873.383	-0.140404	0.529627
AT4G08920	OOP2,CRY1,BLU1,ATCRY1,HY4	protein_coding	col_1	col_2	sdg26aprf_1	sdg26aprf_2	2415.65	2537.51	3226.37	2401.81	0.184298	0.387043
AT1G04400	CRY2,ATCRY2,FHA,AT-PHH1,PHH1	protein_coding	col_1	col_2	sdg26aprf_1	sdg26aprf_2	3310.74	3616.95	3518.14	3094.75	-0.0671005	0.736614
AT4G34530	CIB1	protein_coding	col_1	col_2	sdg26aprf_1	sdg26aprf_2	0	0	0	0	0	1
AT5G48560	CIB2	protein_coding	col_1	col_2	sdg26aprf_1	sdg26aprf_2	750.754	742.418	656.178	616.156	-0.230874	0.252146
AT1G10120	CIB4	protein_coding	col_1	col_2	sdg26aprf_1	sdg26aprf_2	516.203	453.965	501.748	617.162	0.205806	0.340494
AT1G26260	CIB5	protein_coding	col_1	col_2	sdg26aprf_1	sdg26aprf_2	134.314	135.797	119.11	99.6978	-0.303712	0.233654
AT1G26830	CUL3,CUL3A,ATCUL3,ATCUL3A	protein_coding	col_1	col_2	sdg26aprf_1	sdg26aprf_2	2021.72	2028.03	1912.02	1979.09	-0.0576462	0.770277
AT5G46210	ATCUL4,CUL4	protein_coding	col_1	col_2	sdg26aprf_1	sdg26aprf_2	2653.2	2705.03	2709.53	2704.92	0.0150567	0.938783
AT2G23380	SET1,ICU1,CLF,SDG1	protein_coding	col_1	col_2	sdg26aprf_1	sdg26aprf_2	507.188	564.01	543.117	532.408	0.00578406	0.982497
AT5G64960	CDKC;2,CDKC2	protein_coding	col_1	col_2	sdg26aprf_1	sdg26aprf_2	1278.99	1233.07	1266.94	1243.28	-0.00105263	0.998042
AT5G62430	CDF1	protein_coding	col_1	col_2	sdg26aprf_1	sdg26aprf_2	154.353	100.083	160.513	159.523	0.3308	0.224069
AT5G39660	CDF2	protein_coding	col_1	col_2	sdg26aprf_1	sdg26aprf_2	153.346	77.2716	121.107	74.7662	-0.235294	0.524801
AT3G47500	CDF3	protein_coding	col_1	col_2	sdg26aprf_1	sdg26aprf_2	82.1868	58.4618	66.6316	69.7921	-0.0436709	0.885768
AT2G34140	CDF4	protein_coding	col_1	col_2	sdg26aprf_1	sdg26aprf_2	54.124	44.5944	49.4629	45.8614	-0.0502597	0.882657
AT1G69570	CDF5	protein_coding	col_1	col_2	sdg26aprf_1	sdg26aprf_2	4.01053	5.95041	10.0829	3.98436	0.485638	0.585399
AT3G19140	DNF	protein_coding	col_1	col_2	sdg26aprf_1	sdg26aprf_2	0	0	0	0	0	1
AT4G10180	DET1,FUS2,ATDET1	protein_coding	col_1	col_2	sdg26aprf_1	sdg26aprf_2	1209.82	1049.68	1260.87	1059.83	0.0385376	0.854173
AT1G01040	ATDCL1,SIN1,DCL1,EMB60,EMB76,SUS1,ASU1,CAF	protein_coding	col_1	col_2	sdg26aprf_1	sdg26aprf_2	825.93	830.638	828.815	865.415	0.0324328	0.873118
AT3G43920	DCL3,ATDCL3	protein_coding	col_1	col_2	sdg26aprf_1	sdg26aprf_2	281.653	220.03	212.002	221.339	-0.211058	0.363492
AT5G20320	DCL4,ATDCL4	protein_coding	col_1	col_2	sdg26aprf_1	sdg26aprf_2	735.717	671.044	713.713	621.139	-0.0756961	0.716578
AT3G44110	ATJ,ATJ3,J3	protein_coding	col_1	col_2	sdg26aprf_1	sdg26aprf_2	7967.62	8349.01	7816.67	8413.86	-0.00763274	0.969427
AT4G22140	EBS	protein_coding	col_1	col_2	sdg26aprf_1	sdg26aprf_2	604.415	664.122	614.789	581.261	-0.0849027	0.679948
AT2G25930	PYK20,ELF3	protein_coding	col_1	col_2	sdg26aprf_1	sdg26aprf_2	2087.88	2104.35	2431.9	2018.96	0.0863493	0.670936
AT2G40080	ELF4	protein_coding	col_1	col_2	sdg26aprf_1	sdg26aprf_2	535.242	357.795	496.663	408.773	0.019912	0.942491
AT5G04240	ELF6	protein_coding	col_1	col_2	sdg26aprf_1	sdg26aprf_2	642.502	665.108	672.333	649.059	0.0151077	0.944126
AT1G79730	ELF7	protein_coding	col_1	col_2	sdg26aprf_1	sdg26aprf_2	1049.46	1271.75	976.217	1166.52	-0.115404	0.585283
AT2G06210	VIP6,ELF8	nontranslating_CDS	col_1	col_2	sdg26aprf_1	sdg26aprf_2	1273.98	1230.09	1205.36	1213.37	-0.050014	0.800032
AT1G77300	ASHH2,SDG8,CCR1,EFS,LAZ2	protein_coding	col_1	col_2	sdg26aprf_1	sdg26aprf_2	1322.09	1219.19	1350.73	1294.13	0.0576346	0.771591
AT2G03500	HHO4,EFM	protein_coding	col_1	col_2	sdg26aprf_1	sdg26aprf_2	145.34	147.691	114.103	163.52	-0.0777083	0.786114
AT4G15880	ATESD4,ESD4	protein_coding	col_1	col_2	sdg26aprf_1	sdg26aprf_2	543.27	547.151	576.426	535.398	0.0280148	0.894857
AT2G39810	ESD6,HOS1	protein_coding	col_1	col_2	sdg26aprf_1	sdg26aprf_2	843.972	844.515	792.473	832.513	-0.055287	0.783224
AT1G08260	ABO4,TIL1,EMB142,POL2A,EMB529,ESD7,EMB2284	protein_coding	col_1	col_2	sdg26aprf_1	sdg26aprf_2	505.178	444.053	462.355	448.658	-0.0592492	0.780763
AT5G11530	EMF1	protein_coding	col_1	col_2	sdg26aprf_1	sdg26aprf_2	739.726	649.234	768.226	661.02	0.0412355	0.846591
AT5G51230	AtEMF2,VEF2,EMF2,CYR1	protein_coding	col_1	col_2	sdg26aprf_1	sdg26aprf_2	701.639	673.031	729.872	681.96	0.0384695	0.851954
AT5G23150	HUA2	protein_coding	col_1	col_2	sdg26aprf_1	sdg26aprf_2	1048.45	1196.41	1082.21	1201.41	0.0246921	0.905025
AT4G16280	FCA	protein_coding	col_1	col_2	sdg26aprf_1	sdg26aprf_2	651.527	787.041	696.568	721.844	-0.0203778	0.925621
AT4G35900	atbzip14,FD,FD-1	protein_coding	col_1	col_2	sdg26aprf_1	sdg26aprf_2	79.1827	67.3925	80.7475	64.8018	-0.010185	1
AT2G17770	BZIP27,FDP,ATBZIP27	protein_coding	col_1	col_2	sdg26aprf_1	sdg26aprf_2	34.0765	24.7679	30.2702	19.9355	-0.228183	0.574665
AT3G20740	FIE1,FIS3,FIE	protein_coding	col_1	col_2	sdg26aprf_1	sdg26aprf_2	340.794	304.293	330.111	327.022	0.0267147	0.907833
AT2G21070	FIO1	protein_coding	col_1	col_2	sdg26aprf_1	sdg26aprf_2	152.357	160.58	147.396	159.525	-0.0279685	0.921078
AT1G68050	FKF1,ADO3	protein_coding	col_1	col_2	sdg26aprf_1	sdg26aprf_2	185.421	96.1041	143.32	94.7074	-0.24189	0.482786
AT2G30120	AT2G30120	protein_coding	col_1	col_2	sdg26aprf_1	sdg26aprf_2	130.303	120.922	128.202	116.649	-0.0370699	0.905174
AT1G35460	CFLAP2,FBH1	protein_coding	col_1	col_2	sdg26aprf_1	sdg26aprf_2	340.799	373.695	379.579	383.853	0.0955172	0.652305
AT4G09180	FBH2	protein_coding	col_1	col_2	sdg26aprf_1	sdg26aprf_2	327.766	321.151	331.123	339.984	0.0485082	0.824436
AT1G51140	AKS1,FBH3,CFLAP1	protein_coding	col_1	col_2	sdg26aprf_1	sdg26aprf_2	1450.38	834.556	1450.6	694.903	-0.0908226	0.785864
AT2G42280	AKS3,FBH4	protein_coding	col_1	col_2	sdg26aprf_1	sdg26aprf_2	215.506	242.857	183.739	199.406	-0.258455	0.257855
AT5G10140	AGL25,FLC,FLF,RSB6	protein_coding	col_1	col_2	sdg26aprf_1	sdg26aprf_2	4.00955	3.96402	166.558	143.567	5.23796	8.06694e-37
AT3G10390	FLD,RSI1	protein_coding	col_1	col_2	sdg26aprf_1	sdg26aprf_2	451.055	462.899	455.289	445.667	-0.0206732	0.925795
AT3G04610	FLK	protein_coding	col_1	col_2	sdg26aprf_1	sdg26aprf_2	1081.53	1102.23	1118.55	1233.32	0.10699	0.590544
AT1G77080	FLM,AGL27,MAF1	protein_coding	col_1	col_2	sdg26aprf_1	sdg26aprf_2	552.289	513.442	628.908	513.459	0.10013	0.639634
AT1G65480	RSB8,FT	protein_coding	col_1	col_2	sdg26aprf_1	sdg26aprf_2	51.1225	62.4567	40.3644	27.9113	-0.732686	0.0253961
AT5G24860	FPF1,ATFPF1	protein_coding	col_1	col_2	sdg26aprf_1	sdg26aprf_2	0	0	1.00804	0	2.32595	1
AT4G25530	FWA,HDG6	protein_coding	col_1	col_2	sdg26aprf_1	sdg26aprf_2	2.00369	0	0.00117096	0.997469	-0.84075	1
AT5G61920	FLL4,FLX4	protein_coding	col_1	col_2	sdg26aprf_1	sdg26aprf_2	32.082	57.5182	50.4758	49.8506	0.162358	0.689838
AT2G43410	FPA	protein_coding	col_1	col_2	sdg26aprf_1	sdg26aprf_2	1101.57	991.205	1444.62	1566.32	0.524765	0.00854465
AT4G00650	RSB7,FLA,FRI	protein_coding	col_1	col_2	sdg26aprf_1	sdg26aprf_2	141.332	151.66	149.408	147.558	0.0193671	0.95047
AT5G16320	FRL1	protein_coding	col_1	col_2	sdg26aprf_1	sdg26aprf_2	118.276	112.003	84.8298	130.619	-0.0957102	0.746391
AT1G31814	FRL2	protein_coding	col_1	col_2	sdg26aprf_1	sdg26aprf_2	139.328	156.62	171.622	180.462	0.25034	0.295131
AT2G33835	FES1	protein_coding	col_1	col_2	sdg26aprf_1	sdg26aprf_2	179.425	229.981	186.763	191.428	-0.11443	0.641098
AT5G60910	FUL,AGL8	protein_coding	col_1	col_2	sdg26aprf_1	sdg26aprf_2	33.0804	42.6329	39.3531	25.9168	-0.213972	0.560457
AT5G06850	MCTP1,FTIP1	protein_coding	col_1	col_2	sdg26aprf_1	sdg26aprf_2	294.69	311.245	286.711	314.064	-0.0123208	0.9642
AT2G19520	FVE,ATMSI4,MSI4,NFC4,ACG1,NFC04	protein_coding	col_1	col_2	sdg26aprf_1	sdg26aprf_2	1191.78	1158.73	1134.69	1099.71	-0.0730794	0.711235
AT5G13480	FY	protein_coding	col_1	col_2	sdg26aprf_1	sdg26aprf_2	555.297	538.226	567.35	583.258	0.0734076	0.720444
AT3G05120	ATGID1A,GID1A	protein_coding	col_1	col_2	sdg26aprf_1	sdg26aprf_2	696.627	677.988	896.418	659.021	0.178225	0.417604
AT3G63010	ATGID1B,GID1B	protein_coding	col_1	col_2	sdg26aprf_1	sdg26aprf_2	350.821	369.727	288.729	315.061	-0.254934	0.225824
AT5G27320	ATGID1C,GID1C	protein_coding	col_1	col_2	sdg26aprf_1	sdg26aprf_2	355.826	279.502	353.287	218.335	-0.152426	0.576276
AT4G02780	ATCPS1,GA1,ABC33,CPS1,CPS	protein_coding	col_1	col_2	sdg26aprf_1	sdg26aprf_2	7.01656	6.93762	8.06809	3.9854	-0.208502	0.859798
AT1G79460	GA2,ATKS,KS,KS1,ATKS1	protein_coding	col_1	col_2	sdg26aprf_1	sdg26aprf_2	286.663	206.146	249.352	254.24	0.0313132	0.903691
AT3G02885	GASA5	protein_coding	col_1	col_2	sdg26aprf_1	sdg26aprf_2	799.87	835.598	1012.53	906.288	0.230459	0.250931
AT1G14920	RGA2,GAI	protein_coding	col_1	col_2	sdg26aprf_1	sdg26aprf_2	746.746	771.168	711.726	861.431	0.0515905	0.805593
AT1G78440	GA2OX1,ATGA2OX1	protein_coding	col_1	col_2	sdg26aprf_1	sdg26aprf_2	7.01438	2.9658	11.0825	0.99214	0.268183	0.869064
AT1G30040	ATGA2OX2,GA2OX2	protein_coding	col_1	col_2	sdg26aprf_1	sdg26aprf_2	142.341	219.091	442.16	406.782	1.23121	8.01702e-07
AT2G34555	GA2OX3,ATGA2OX3	protein_coding	col_1	col_2	sdg26aprf_1	sdg26aprf_2	0.000287997	0.992533	0	0	-2.3179	1
AT1G47990	ATGA2OX4,GA2OX4	protein_coding	col_1	col_2	sdg26aprf_1	sdg26aprf_2	1.00302	1.98373	5.0461	3.98715	1.51814	0.16587
AT1G02400	ATGA2OX4,ATGA2OX6,GA2OX6,DTA1	protein_coding	col_1	col_2	sdg26aprf_1	sdg26aprf_2	109.265	179.446	131.244	143.573	-0.0711881	0.814743
AT1G50960	ATGA2OX7,GA2OX7	protein_coding	col_1	col_2	sdg26aprf_1	sdg26aprf_2	4.00843	1.97795	3.02704	1.99312	-0.242711	1
AT4G21200	GA2OX8,ATGA2OX8	protein_coding	col_1	col_2	sdg26aprf_1	sdg26aprf_2	12.0338	26.7855	37.3522	36.8893	0.930318	0.024114
AT4G25420	GA5,GA20OX1,ATGA20OX1,AT2301	protein_coding	col_1	col_2	sdg26aprf_1	sdg26aprf_2	16.0413	25.7857	14.1404	17.9482	-0.379979	0.406547
AT5G51810	ATGA20OX2,GA20OX2,AT2353	protein_coding	col_1	col_2	sdg26aprf_1	sdg26aprf_2	22.0508	19.8203	26.2312	15.9472	0.00998343	1
AT5G07200	YAP169,GA20OX3,ATGA20OX3	protein_coding	col_1	col_2	sdg26aprf_1	sdg26aprf_2	2.00629	4.96154	5.05406	7.97784	0.879038	0.303084
AT1G15550	GA3OX1,ATGA3OX1,GA4	protein_coding	col_1	col_2	sdg26aprf_1	sdg26aprf_2	296.697	350.904	242.296	278.172	-0.315155	0.157401
AT1G80340	GA4H,ATGA3OX2,GA3OX2	protein_coding	col_1	col_2	sdg26aprf_1	sdg26aprf_2	70.1486	19.7768	44.3843	19.9306	-0.482007	0.403181
AT1G22770	FB,GI	protein_coding	col_1	col_2	sdg26aprf_1	sdg26aprf_2	147.328	56.445	114.031	59.8084	-0.228895	0.613618
AT5G63960	AT5G63960	protein_coding	col_1	col_2	sdg26aprf_1	sdg26aprf_2	434.008	333.026	347.269	330.012	-0.179427	0.422988
AT2G21660	ATGRP7,RBGA3,GRP7,GR-RBP7,CCR2	protein_coding	col_1	col_2	sdg26aprf_1	sdg26aprf_2	8015.73	6720.42	7331.08	7138.67	-0.0263171	0.89673
AT2G20570	GPRI1,ATGLK1,GLK1	protein_coding	col_1	col_2	sdg26aprf_1	sdg26aprf_2	3620.46	3028.15	3076.98	2729.84	-0.195293	0.337714
AT5G44190	ATGLK2,GPRI2,GLK2	protein_coding	col_1	col_2	sdg26aprf_1	sdg26aprf_2	1409.29	1456.1	1636.38	1078.76	-0.0777238	0.738361
AT4G29130	GIN2,HXK1,ATHXK1	protein_coding	col_1	col_2	sdg26aprf_1	sdg26aprf_2	2018.71	1674.14	1684.87	1540.39	-0.195303	0.342519
AT5G64610	HAM1	protein_coding	col_1	col_2	sdg26aprf_1	sdg26aprf_2	575.35	717.659	643.059	635.101	-0.0166996	0.941078
AT5G09740	HAG5,HAM2,HAC11,HAG05	protein_coding	col_1	col_2	sdg26aprf_1	sdg26aprf_2	319.749	349.906	348.276	323.032	0.00349364	1
AT5G61060	HDA5,HDA05,ATHDA5	protein_coding	col_1	col_2	sdg26aprf_1	sdg26aprf_2	690.615	724.582	676.372	659.029	-0.0837294	0.679851
AT5G63110	SIL1,HDA6,AXE1,RTS1,RPD3B,ATHDA6	protein_coding	col_1	col_2	sdg26aprf_1	sdg26aprf_2	553.296	630.424	543.135	642.086	0.00183675	0.997685
AT3G44680	HDA9,AtHDA9,AtHDAC9,HDA09,HDAC9	protein_coding	col_1	col_2	sdg26aprf_1	sdg26aprf_2	350.822	391.539	436.087	340.974	0.0657909	0.77069
AT3G54560	HTA11	protein_coding	col_1	col_2	sdg26aprf_1	sdg26aprf_2	379.885	337.002	363.419	338.985	-0.0294254	0.892681
AT2G38810	HTA8	protein_coding	col_1	col_2	sdg26aprf_1	sdg26aprf_2	133.309	113.978	135.27	125.623	0.0772324	0.764238
AT1G52740	HTA9	protein_coding	col_1	col_2	sdg26aprf_1	sdg26aprf_2	1063.49	1190.46	1128.64	1119.65	-0.0036404	0.987974
AT2G44950	HUB1,RDO4	protein_coding	col_1	col_2	sdg26aprf_1	sdg26aprf_2	699.635	685.918	818.693	651.047	0.0850496	0.689811
AT1G55250	HUB2	protein_coding	col_1	col_2	sdg26aprf_1	sdg26aprf_2	570.334	592.749	577.438	550.354	-0.0444661	0.830599
AT5G40490	HLP1,RBGD5	protein_coding	col_1	col_2	sdg26aprf_1	sdg26aprf_2	580.357	603.653	542.118	596.221	-0.0567254	0.78502
AT4G32980	ATH1	protein_coding	col_1	col_2	sdg26aprf_1	sdg26aprf_2	1353.15	684.873	1269.94	965.107	0.133131	0.648285
AT4G40060	ATHB-16,ATHB16,HB16	protein_coding	col_1	col_2	sdg26aprf_1	sdg26aprf_2	2189.12	2555.37	2516.7	2182.47	-0.0138593	0.946926
AT5G45600	GAS41,YAF9a,TAF14B	protein_coding	col_1	col_2	sdg26aprf_1	sdg26aprf_2	504.175	436.122	505.766	503.495	0.102118	0.628201
AT2G31650	SDG27,ATX1	protein_coding	col_1	col_2	sdg26aprf_1	sdg26aprf_2	220.511	179.393	193.818	172.481	-0.126529	0.598116
AT2G48160	SL3,HULK2	protein_coding	col_1	col_2	sdg26aprf_1	sdg26aprf_2	1746.08	1846.64	1878.71	1946.18	0.0903349	0.647119
AT3G63070	HULK3,SL4	protein_coding	col_1	col_2	sdg26aprf_1	sdg26aprf_2	1172.74	1168.64	1249.77	1201.41	0.0661052	0.736942
AT3G49660	AtWDR5a,WDR5a	protein_coding	col_1	col_2	sdg26aprf_1	sdg26aprf_2	151.353	147.689	140.333	159.526	0.00402124	1
AT5G44160	NUC,IDD8,AtIDD8	protein_coding	col_1	col_2	sdg26aprf_1	sdg26aprf_2	190.443	174.446	156.491	190.436	-0.0726429	0.770922
AT3G26744	SCRM,ATICE1,ICE1	protein_coding	col_1	col_2	sdg26aprf_1	sdg26aprf_2	947.212	865.322	915.621	842.479	-0.0439856	0.828984
AT3G57300	INO80,ATINO80	protein_coding	col_1	col_2	sdg26aprf_1	sdg26aprf_2	1459.41	1492.77	1554.64	1451.66	0.0261972	0.895859
AT4G20400	PKDM7B,JMJ14	protein_coding	col_1	col_2	sdg26aprf_1	sdg26aprf_2	1015.37	915.873	1050.9	1016.96	0.0986049	0.621739
AT3G20810	JMJ30,JMJD5	protein_coding	col_1	col_2	sdg26aprf_1	sdg26aprf_2	1653.86	1453.11	1625.3	1409.78	-0.0337721	0.870041
AT3G45880	JMJ32	protein_coding	col_1	col_2	sdg26aprf_1	sdg26aprf_2	43.1005	41.6287	42.4009	42.8718	0.00923024	1
AT2G34880	PKDM7C,MEE27,JMJ15	protein_coding	col_1	col_2	sdg26aprf_1	sdg26aprf_2	3.00607	0.986962	0	0	-4.08341	0.133583
AT1G01060	LHY,LHY1	protein_coding	col_1	col_2	sdg26aprf_1	sdg26aprf_2	413.962	320.141	287.731	357.936	-0.185007	0.43107
AT5G48890	LATE	protein_coding	col_1	col_2	sdg26aprf_1	sdg26aprf_2	1.00198	0	1.00804	0	0.00750246	1
AT5G61850	LFY3,LFY	protein_coding	col_1	col_2	sdg26aprf_1	sdg26aprf_2	1.00198	0	1.01031	0.996754	0.855722	1
AT4G00830	LIF2	protein_coding	col_1	col_2	sdg26aprf_1	sdg26aprf_2	1386.24	1401.58	1352.76	1481.57	0.0238782	0.905417
AT1G12910	ATAN11,LWD1	protein_coding	col_1	col_2	sdg26aprf_1	sdg26aprf_2	534.255	692.882	599.642	545.367	-0.0999748	0.649537
AT3G26640	LWD2	protein_coding	col_1	col_2	sdg26aprf_1	sdg26aprf_2	219.516	253.762	232.187	228.317	-0.0395231	0.878392
AT2G46260	LRB1	protein_coding	col_1	col_2	sdg26aprf_1	sdg26aprf_2	769.807	1059.64	912.603	938.197	0.0167117	0.941602
AT3G61600	AHT1,ATPOB1,POB1,LRB2	protein_coding	col_1	col_2	sdg26aprf_1	sdg26aprf_2	1370.2	1342.1	1392.12	1349.96	0.0157486	0.93782
AT2G18915	LKP2,ADO2	protein_coding	col_1	col_2	sdg26aprf_1	sdg26aprf_2	284.667	309.265	264.497	277.173	-0.132838	0.547151
AT1G62830	LDL1,LSD1,ATSWP1,SWP1,ATLSD1	protein_coding	col_1	col_2	sdg26aprf_1	sdg26aprf_2	352.825	350.889	315.988	351.951	-0.0752039	0.725927
AT3G13682	LDL2	protein_coding	col_1	col_2	sdg26aprf_1	sdg26aprf_2	86.2055	108.057	112.052	104.685	0.157554	0.552347
AT4G02560	LD	protein_coding	col_1	col_2	sdg26aprf_1	sdg26aprf_2	696.63	746.39	710.705	767.708	0.0349538	0.865741
AT3G46640	LUX,PCL1	protein_coding	col_1	col_2	sdg26aprf_1	sdg26aprf_2	838.967	1082.43	929.778	1087.75	0.0704179	0.745908
AT5G65050	MAF2,AGL31	protein_coding	col_1	col_2	sdg26aprf_1	sdg26aprf_2	609.427	674.035	661.237	696.919	0.0815839	0.691041
AT5G65060	MAF3,FCL3,AGL70	protein_coding	col_1	col_2	sdg26aprf_1	sdg26aprf_2	157.37	175.453	175.649	160.518	0.014301	0.970561
AT5G65070	AGL69,MAF4,FCL4	protein_coding	col_1	col_2	sdg26aprf_1	sdg26aprf_2	15.0339	11.8887	24.2135	14.9506	0.536246	0.272975
AT5G65080	MAF5,AGL68	protein_coding	col_1	col_2	sdg26aprf_1	sdg26aprf_2	11.0272	13.8812	44.4003	29.9048	1.5666	0.000190493
AT4G00450	MED12,CCT,CRP	protein_coding	col_1	col_2	sdg26aprf_1	sdg26aprf_2	1528.57	1580	1538.5	1609.19	0.0180433	0.928566
AT1G55325	MAB2,MED13,GCT	protein_coding	col_1	col_2	sdg26aprf_1	sdg26aprf_2	1005.35	911.908	927.746	953.152	-0.0276008	0.892425
AT4G04920	IEN1,MED16,SFR6,AtSFR6,YID1	protein_coding	col_1	col_2	sdg26aprf_1	sdg26aprf_2	767.792	692.85	700.605	719.849	-0.0402204	0.845648
AT2G22370	MED18	protein_coding	col_1	col_2	sdg26aprf_1	sdg26aprf_2	107.253	119.944	110.047	124.63	0.0466933	0.861006
AT3G01460	MBD9,ATMBD9	protein_coding	col_1	col_2	sdg26aprf_1	sdg26aprf_2	791.848	705.734	783.381	768.702	0.0515771	0.800947
AT2G25095	MIR156A	miRNA	col_1	col_2	sdg26aprf_1	sdg26aprf_2	3.00772	3.96605	11.0927	4.98138	1.17447	0.130191
AT4G30972	MIR156B	miRNA	col_1	col_2	sdg26aprf_1	sdg26aprf_2	0	0	0	0	0	1
AT4G31877	MIR156C	miRNA	col_1	col_2	sdg26aprf_1	sdg26aprf_2	8.01734	4.94984	13.1001	1.98836	0.213939	0.882707
AT5G10945	MIR156D	miRNA	col_1	col_2	sdg26aprf_1	sdg26aprf_2	1.00346	2.97714	5.04142	1.99196	0.780208	0.570103
AT5G11977	MIR156E	miRNA	col_1	col_2	sdg26aprf_1	sdg26aprf_2	0	0	0	0	0	1
AT5G26147	MIR156F	miRNA	col_1	col_2	sdg26aprf_1	sdg26aprf_2	0	0	0	0	0	1
AT2G19425	MIR156G	miRNA	col_1	col_2	sdg26aprf_1	sdg26aprf_2	0	0	0	0	0	1
AT5G55835	MIR156H	miRNA	col_1	col_2	sdg26aprf_1	sdg26aprf_2	0	0	0	0	0	1
AT2G28056	MIR172A,MIR172	miRNA	col_1	col_2	sdg26aprf_1	sdg26aprf_2	1.00198	0	0	0	-2.31844	1
AT5G04275	MIR172B,MIR172,EAT	miRNA	col_1	col_2	sdg26aprf_1	sdg26aprf_2	2.00585	3.96821	0.00117096	0.997469	-2.31359	0.138388
AT3G11435	MIR172C	miRNA	col_1	col_2	sdg26aprf_1	sdg26aprf_2	0	0	0	0	0	1
AT4G24680	MOS1	protein_coding	col_1	col_2	sdg26aprf_1	sdg26aprf_2	1676.92	1893.23	1745.46	1913.28	0.0353577	0.861632
AT4G37280	MRG1	protein_coding	col_1	col_2	sdg26aprf_1	sdg26aprf_2	490.148	553.108	561.298	608.185	0.164729	0.426339
AT1G02740	MRG2	protein_coding	col_1	col_2	sdg26aprf_1	sdg26aprf_2	184.433	205.189	183.739	200.403	-0.0204296	0.934666
AT5G58230	ATMSI1,MEE70,MSI1	protein_coding	col_1	col_2	sdg26aprf_1	sdg26aprf_2	598.399	607.615	625.9	630.117	0.0585933	0.77429
AT3G28910	MYB30,ATMYB30	protein_coding	col_1	col_2	sdg26aprf_1	sdg26aprf_2	706.655	806.86	961.061	1000.01	0.37367	0.0644436
AT5G18240	ATMYR1,MYR1	protein_coding	col_1	col_2	sdg26aprf_1	sdg26aprf_2	4.01099	6.94361	5.05221	6.98016	0.132099	1
AT3G04030	MYR2	protein_coding	col_1	col_2	sdg26aprf_1	sdg26aprf_2	167.389	146.689	128.24	193.432	0.0346225	0.905504
AT5G64170	LNK1	protein_coding	col_1	col_2	sdg26aprf_1	sdg26aprf_2	74.1641	38.625	58.5189	30.8979	-0.334201	0.418874
AT3G54500	LNK2	protein_coding	col_1	col_2	sdg26aprf_1	sdg26aprf_2	246.576	236.896	233.184	198.403	-0.163757	0.479815
AT4G03090	NDX,AtNDX	protein_coding	col_1	col_2	sdg26aprf_1	sdg26aprf_2	431.004	364.752	372.515	389.836	-0.0617931	0.774326
AT5G12840	ATHAP2A,NF-YA1,HAP2A,NFYA1,EMB2220,AtNFYA1	protein_coding	col_1	col_2	sdg26aprf_1	sdg26aprf_2	374.872	317.174	329.107	346.964	-0.0336144	0.882604
AT2G34720	NF-YA4	protein_coding	col_1	col_2	sdg26aprf_1	sdg26aprf_2	542.258	363.742	467.372	329.007	-0.186006	0.477386
AT2G38880	HAP3A,NF-YB1,HAP3,ATNF-YB1,ATHAP3	protein_coding	col_1	col_2	sdg26aprf_1	sdg26aprf_2	207.487	226.995	186.767	201.4	-0.162522	0.480876
AT5G47640	NF-YB2	protein_coding	col_1	col_2	sdg26aprf_1	sdg26aprf_2	777.804	434.104	889.32	472.57	0.168301	0.602422
AT4G14540	NF-YB3	protein_coding	col_1	col_2	sdg26aprf_1	sdg26aprf_2	761.779	722.59	783.369	675.975	-0.0245459	0.907938
AT1G54830	NF-YC3	protein_coding	col_1	col_2	sdg26aprf_1	sdg26aprf_2	365.851	305.279	345.253	339.983	0.0300483	0.897168
AT5G63470	NF-YC4	protein_coding	col_1	col_2	sdg26aprf_1	sdg26aprf_2	297.702	398.493	387.642	342.971	0.0694903	0.762629
AT1G08970	HAP5C,NF-YC9	protein_coding	col_1	col_2	sdg26aprf_1	sdg26aprf_2	842.969	806.844	828.804	767.703	-0.047385	0.815494
AT1G60220	ULP1D,OTS1	protein_coding	col_1	col_2	sdg26aprf_1	sdg26aprf_2	592.389	714.682	654.179	758.737	0.112312	0.59907
AT1G10570	ULP1C,OTS2	protein_coding	col_1	col_2	sdg26aprf_1	sdg26aprf_2	425.995	418.29	428.03	407.78	-0.0145649	0.953597
AT5G51820	STF1,PGM,ATPGMP,PGM1	protein_coding	col_1	col_2	sdg26aprf_1	sdg26aprf_2	5868.71	5521.06	5814.79	5579.32	0.000550045	0.998272
AT4G24620	PGI1,PGI	protein_coding	col_1	col_2	sdg26aprf_1	sdg26aprf_2	4950.57	4631.94	4850.71	4673.03	-0.00887432	0.964344
AT3G12810	PIE1,SRCAP,chr13	protein_coding	col_1	col_2	sdg26aprf_1	sdg26aprf_2	935.182	792.957	900.482	863.418	0.0295619	0.887692
AT1G09570	FRE1,FHY2,HY8,PHYA	protein_coding	col_1	col_2	sdg26aprf_1	sdg26aprf_2	1463.42	1703.91	1492.08	1880.39	0.0905349	0.671635
AT1G25540	MED25,PFT1	protein_coding	col_1	col_2	sdg26aprf_1	sdg26aprf_2	802.88	927.79	843.957	869.402	-0.0145172	0.946117
AT2G18790	PHYB,OOP1,HY3	protein_coding	col_1	col_2	sdg26aprf_1	sdg26aprf_2	1938.52	1537.35	1689.92	1597.22	-0.0805263	0.700385
AT5G35840	PHYC	protein_coding	col_1	col_2	sdg26aprf_1	sdg26aprf_2	702.642	705.745	693.535	684.952	-0.0309568	0.880645
AT4G16250	PHYD	protein_coding	col_1	col_2	sdg26aprf_1	sdg26aprf_2	475.111	477.765	407.858	472.592	-0.113978	0.587589
AT4G18130	PHYE	protein_coding	col_1	col_2	sdg26aprf_1	sdg26aprf_2	995.32	764.203	932.772	773.682	-0.0441713	0.843342
AT2G43010	AtPIF4,SRL2,PIF4	protein_coding	col_1	col_2	sdg26aprf_1	sdg26aprf_2	25.0631	38.6743	42.3881	32.8978	0.238781	0.55801
AT1G72390	PHL	protein_coding	col_1	col_2	sdg26aprf_1	sdg26aprf_2	1075.51	1019.95	946.928	987.051	-0.115673	0.559256
AT3G59060	bHLHb1,PIF5,PIL6,A-PUT2	protein_coding	col_1	col_2	sdg26aprf_1	sdg26aprf_2	541.273	763.266	838.889	702.894	0.240957	0.296641
AT3G22590	PHP,CDC73	protein_coding	col_1	col_2	sdg26aprf_1	sdg26aprf_2	407.956	446.054	416.924	392.824	-0.0767997	0.720926
AT2G28830	PUB12,AtPUB12	protein_coding	col_1	col_2	sdg26aprf_1	sdg26aprf_2	102.247	156.642	167.567	143.567	0.264773	0.344757
AT3G46510	PUB13,ATPUB13	protein_coding	col_1	col_2	sdg26aprf_1	sdg26aprf_2	1512.54	1820.88	1691.94	1595.23	-0.020173	0.922968
AT1G80070	PRP8,SUS2,EMB177,EMB14,EMB33	protein_coding	col_1	col_2	sdg26aprf_1	sdg26aprf_2	6331.8	6235.73	5925.85	6287.21	-0.0412736	0.832834
AT5G49020	PRMT4A,ATPRMT4A	protein_coding	col_1	col_2	sdg26aprf_1	sdg26aprf_2	606.415	545.158	630.928	520.439	-0.000279831	1
AT5G60100	PRR3,APRR3	protein_coding	col_1	col_2	sdg26aprf_1	sdg26aprf_2	470.09	328.062	361.387	292.121	-0.288349	0.239213
AT5G24470	PRR5,APRR5	protein_coding	col_1	col_2	sdg26aprf_1	sdg26aprf_2	331.765	208.119	298.763	162.499	-0.226957	0.476339
AT5G02810	PRR7,APRR7	protein_coding	col_1	col_2	sdg26aprf_1	sdg26aprf_2	67.1521	47.5597	60.5456	37.879	-0.220518	0.520181
AT2G46790	APRR9,TL1,PRR9	protein_coding	col_1	col_2	sdg26aprf_1	sdg26aprf_2	4.00955	3.96402	3.03135	3.98848	-0.177496	1
AT1G32230	CEO1,RCD1,AtRCD1,CEO,RIMB1,ATP8	protein_coding	col_1	col_2	sdg26aprf_1	sdg26aprf_2	4449.4	4549.68	4049.16	4238.34	-0.118836	0.542844
AT2G47700	RFI2	protein_coding	col_1	col_2	sdg26aprf_1	sdg26aprf_2	1441.38	2039.95	1900.92	1957.15	0.148215	0.504503
AT3G18990	REM39,VRN1	protein_coding	col_1	col_2	sdg26aprf_1	sdg26aprf_2	1179.76	1230.1	1205.35	1103.7	-0.06166	0.756396
AT4G16845	VRN2	protein_coding	col_1	col_2	sdg26aprf_1	sdg26aprf_2	613.433	589.769	608.739	620.147	0.0304777	0.884065
AT3G48430	REF6,JMJ12	protein_coding	col_1	col_2	sdg26aprf_1	sdg26aprf_2	698.633	714.667	693.537	697.914	-0.0224782	0.914328
AT2G01570	RGA1,RGA	protein_coding	col_1	col_2	sdg26aprf_1	sdg26aprf_2	1298.03	961.451	1259.84	935.196	-0.0417407	0.859674
AT5G23730	EFO2,RUP2	protein_coding	col_1	col_2	sdg26aprf_1	sdg26aprf_2	186.427	117.922	172.618	154.535	0.104257	0.713006
AT5G37260	CIR1,RVE2	protein_coding	col_1	col_2	sdg26aprf_1	sdg26aprf_2	3343.81	2474.05	2719.61	2282.17	-0.218031	0.319701
AT1G66350	RGL1,RGL	protein_coding	col_1	col_2	sdg26aprf_1	sdg26aprf_2	393.918	353.854	328.101	360.924	-0.117937	0.57979
AT3G03450	RGL2	protein_coding	col_1	col_2	sdg26aprf_1	sdg26aprf_2	165.38	119.914	109.028	108.675	-0.389571	0.147325
AT5G17490	RGL3,AtRGL3	protein_coding	col_1	col_2	sdg26aprf_1	sdg26aprf_2	37.0864	35.6813	56.5104	36.8828	0.35861	0.323805
AT1G06040	STO,BBX24	protein_coding	col_1	col_2	sdg26aprf_1	sdg26aprf_2	577.329	236.834	465.317	217.331	-0.254075	0.529749
AT1G75060	AT1G75060	protein_coding	col_1	col_2	sdg26aprf_1	sdg26aprf_2	104.237	69.3599	124.156	101.691	0.379229	0.198986
AT1G19330	AT1G19330	protein_coding	col_1	col_2	sdg26aprf_1	sdg26aprf_2	293.675	171.44	399.7	188.418	0.338372	0.338388
AT3G54990	SMZ	protein_coding	col_1	col_2	sdg26aprf_1	sdg26aprf_2	113.256	69.3548	93.869	73.7743	-0.123141	0.71011
AT2G39250	SNZ	protein_coding	col_1	col_2	sdg26aprf_1	sdg26aprf_2	486.131	392.502	404.774	259.213	-0.404024	0.112614
AT5G59560	SRR1	protein_coding	col_1	col_2	sdg26aprf_1	sdg26aprf_2	258.608	305.307	259.447	263.214	-0.109608	0.631591
AT5G37055	SEF,ATSWC6	protein_coding	col_1	col_2	sdg26aprf_1	sdg26aprf_2	78.1883	108.063	105.999	104.687	0.17742	0.518905
AT1G76710	SDG26,ASHH1	protein_coding	col_1	col_2	sdg26aprf_1	sdg26aprf_2	265.625	318.194	50.4811	54.8373	-2.46793	6.11916e-21
AT2G44150	ASHH3,SDG7	protein_coding	col_1	col_2	sdg26aprf_1	sdg26aprf_2	445.041	455.96	459.313	384.845	-0.0940477	0.662422
AT4G31120	AtPMRT5,PRMT5,CAU1,SKB1	protein_coding	col_1	col_2	sdg26aprf_1	sdg26aprf_2	718.678	673.029	654.147	543.37	-0.216795	0.300785
AT4G39100	SHL1	protein_coding	col_1	col_2	sdg26aprf_1	sdg26aprf_2	845.976	804.861	851.002	709.873	-0.0808543	0.696258
AT2G22540	AGL22,SVP,FAQ1	protein_coding	col_1	col_2	sdg26aprf_1	sdg26aprf_2	1507.51	1078.41	1421.36	968.095	-0.113995	0.645556
AT2G35510	SRO1	protein_coding	col_1	col_2	sdg26aprf_1	sdg26aprf_2	961.247	965.443	867.18	933.213	-0.0977888	0.622983
AT2G46340	SPA1	protein_coding	col_1	col_2	sdg26aprf_1	sdg26aprf_2	2402.6	1444.16	2043.22	1516.46	-0.111883	0.670974
AT3G15354	SPA3	protein_coding	col_1	col_2	sdg26aprf_1	sdg26aprf_2	1912.46	1181.49	1597.03	1287.15	-0.101272	0.687459
AT1G53090	SPA4	protein_coding	col_1	col_2	sdg26aprf_1	sdg26aprf_2	713.656	433.119	625.859	413.752	-0.141506	0.613582
AT4G10710	SPT16	protein_coding	col_1	col_2	sdg26aprf_1	sdg26aprf_2	1586.71	1589.91	1593.01	1481.57	-0.0471079	0.812455
AT3G57920	SPL15	protein_coding	col_1	col_2	sdg26aprf_1	sdg26aprf_2	0	0	0	0	0	1
AT2G33810	SPL3	protein_coding	col_1	col_2	sdg26aprf_1	sdg26aprf_2	0	0	2.01497	0	3.17458	0.507122
AT1G53160	SPL4,FTM6	protein_coding	col_1	col_2	sdg26aprf_1	sdg26aprf_2	27.0702	50.5795	23.2222	24.9261	-0.686927	0.0841227
AT3G15270	SPL5	protein_coding	col_1	col_2	sdg26aprf_1	sdg26aprf_2	15.038	21.8167	8.07865	8.97349	-1.10097	0.0271534
AT2G42200	AtSPL9,SPL9	protein_coding	col_1	col_2	sdg26aprf_1	sdg26aprf_2	174.392	75.2804	170.585	127.611	0.256013	0.490168
AT3G28730	HMG,ATHMG,SSRP1,NFD	protein_coding	col_1	col_2	sdg26aprf_1	sdg26aprf_2	1169.73	1223.16	1236.65	1140.59	-0.00948899	0.963992
AT2G23740	SUVR5	protein_coding	col_1	col_2	sdg26aprf_1	sdg26aprf_2	471.095	369.702	371.5	366.903	-0.187239	0.393543
AT3G43190	ATSUS4,SUS4	protein_coding	col_1	col_2	sdg26aprf_1	sdg26aprf_2	2083.87	2218.34	1896.88	2050.87	-0.124038	0.530618
AT5G06170	SUC9,ATSUC9	protein_coding	col_1	col_2	sdg26aprf_1	sdg26aprf_2	2.00369	0	0	0	-3.16624	0.507438
AT1G30970	SUF4	protein_coding	col_1	col_2	sdg26aprf_1	sdg26aprf_2	899.101	889.118	840.926	851.456	-0.079454	0.690212
AT2G45660	ATSOC1,SOC1,AGL20	protein_coding	col_1	col_2	sdg26aprf_1	sdg26aprf_2	267.629	310.262	175.634	134.591	-0.897121	0.000187833
AT2G28550	RAP2.7,TOE1	protein_coding	col_1	col_2	sdg26aprf_1	sdg26aprf_2	2773.47	2107.3	2637.82	1868.41	-0.115187	0.623734
AT5G60120	TOE2	protein_coding	col_1	col_2	sdg26aprf_1	sdg26aprf_2	1092.55	941.64	1026.67	948.164	-0.0427134	0.835271
AT5G67180	TOE3,EAT3	protein_coding	col_1	col_2	sdg26aprf_1	sdg26aprf_2	241.555	155.588	232.16	166.494	0.00548814	0.98965
AT1G25560	TEM1,EDF1,AtTEM1	protein_coding	col_1	col_2	sdg26aprf_1	sdg26aprf_2	2081.84	797.853	1257.86	1290.14	-0.176538	0.603859
AT1G68840	TEM2,EDF2,RAP2.8,RAV2,AtRAV2	protein_coding	col_1	col_2	sdg26aprf_1	sdg26aprf_2	2607.06	758.191	1738.37	1576.29	-0.0218685	0.9577
AT5G17690	AtLHP1,TFL2,LHP1	protein_coding	col_1	col_2	sdg26aprf_1	sdg26aprf_2	374.88	436.147	411.881	405.787	0.0117146	0.959969
AT5G03840	TFL1,TFL-1	protein_coding	col_1	col_2	sdg26aprf_1	sdg26aprf_2	19.0465	23.7955	12.1147	11.9639	-0.825109	0.0648182
AT3G22380	TIC	protein_coding	col_1	col_2	sdg26aprf_1	sdg26aprf_2	7415.33	7183.33	6783.93	6691	-0.115556	0.553822
AT5G61380	TOC1,APRR1,PRR1,AtTOC1	protein_coding	col_1	col_2	sdg26aprf_1	sdg26aprf_2	2303.38	2147.96	2776.13	2088.75	0.128149	0.547552
AT1G15750	WSIP1,TPL	protein_coding	col_1	col_2	sdg26aprf_1	sdg26aprf_2	4002.36	4698.37	4192.52	4681.01	0.0283701	0.889479
AT1G78580	ATTPS1,TPS1	protein_coding	col_1	col_2	sdg26aprf_1	sdg26aprf_2	1001.34	844.499	1017.58	905.291	0.0589837	0.776886
AT1G05830	SDG30,ATX2	protein_coding	col_1	col_2	sdg26aprf_1	sdg26aprf_2	861.015	961.488	904.524	904.297	-0.0108858	0.95961
AT4G20370	TSF	protein_coding	col_1	col_2	sdg26aprf_1	sdg26aprf_2	8.01677	3.95697	1.00804	0	-3.28481	0.00562054
AT1G14400	ATUBC1,UBC1	protein_coding	col_1	col_2	sdg26aprf_1	sdg26aprf_2	2093.9	2464.18	2303.71	2306.11	0.0162758	0.936384
AT2G02760	UBC2,ATUBC2	protein_coding	col_1	col_2	sdg26aprf_1	sdg26aprf_2	2379.56	2625.74	2487.45	2617.18	0.0283446	0.886333
AT5G06600	UBP12,AtUBP12	protein_coding	col_1	col_2	sdg26aprf_1	sdg26aprf_2	3808.9	3528.72	3536.33	3574.32	-0.0453267	0.816853
AT3G11910	AtUBP13,UBP13	protein_coding	col_1	col_2	sdg26aprf_1	sdg26aprf_2	2889.76	3133.24	3002.3	3135.63	0.0272681	0.889583
AT3G49600	UBP26,SUP32,ATUBP26	protein_coding	col_1	col_2	sdg26aprf_1	sdg26aprf_2	687.606	655.188	730.876	644.071	0.0341145	0.870852
AT2G30140	UGT87A2	protein_coding	col_1	col_2	sdg26aprf_1	sdg26aprf_2	1380.23	1479.89	1102.42	1476.6	-0.149221	0.487516
AT4G28190	ULT1,ULT	protein_coding	col_1	col_2	sdg26aprf_1	sdg26aprf_2	192.458	279.552	251.401	362.926	0.380004	0.159562
AT1G57820	ORTH2,VIM1	protein_coding	col_1	col_2	sdg26aprf_1	sdg26aprf_2	658.538	615.538	560.296	660.032	-0.0621237	0.768505
AT1G66050	ORTH5,VIM2	protein_coding	col_1	col_2	sdg26aprf_1	sdg26aprf_2	14.0315	10.8975	6.06165	7.97715	-0.816583	0.15689
AT5G39550	ORTH1,VIM3	protein_coding	col_1	col_2	sdg26aprf_1	sdg26aprf_2	235.549	223.018	187.771	190.431	-0.277781	0.211602
AT1G28520	VOZ1,ATVOZ1	protein_coding	col_1	col_2	sdg26aprf_1	sdg26aprf_2	904.112	855.413	905.532	885.353	0.0254871	0.900649
AT2G42400	VOZ2,ATVOZ2	protein_coding	col_1	col_2	sdg26aprf_1	sdg26aprf_2	459.073	456.949	458.314	431.708	-0.041548	0.846051
AT4G29830	SKI8,VIP3	protein_coding	col_1	col_2	sdg26aprf_1	sdg26aprf_2	171.405	209.161	205.95	228.32	0.190286	0.427472
AT5G61150	VIP4	protein_coding	col_1	col_2	sdg26aprf_1	sdg26aprf_2	1602.75	1675.16	1403.25	1747.78	-0.056932	0.784554
AT1G61040	VIP5	protein_coding	col_1	col_2	sdg26aprf_1	sdg26aprf_2	668.565	749.368	655.188	750.76	-0.0122387	0.956575
AT5G57380	VIN3	protein_coding	col_1	col_2	sdg26aprf_1	sdg26aprf_2	2.00538	2.97489	4.03657	2.99013	0.47489	0.785018
AT3G24440	VRN5,VIL1	protein_coding	col_1	col_2	sdg26aprf_1	sdg26aprf_2	341.797	310.242	287.736	379.873	0.0341407	0.884339
AT4G30200	VEL1,VIL2	protein_coding	col_1	col_2	sdg26aprf_1	sdg26aprf_2	1395.26	1482.86	1542.53	1468.61	0.0651646	0.7422
AT2G18880	VEL2,VIL3	protein_coding	col_1	col_2	sdg26aprf_1	sdg26aprf_2	0	0	0	0	0	1
AT4G26440	WRK34,ATWRKY34,WRKY34,MSP3	protein_coding	col_1	col_2	sdg26aprf_1	sdg26aprf_2	1.00198	0	1.00804	0	0.0075022	1
AT4G11880	AGL14,XAL2	protein_coding	col_1	col_2	sdg26aprf_1	sdg26aprf_2	50.1204	62.4578	36.344	36.8897	-0.618814	0.0477636
AT5G57360	LKP1,ADO1,FKL2,ZTL	protein_coding	col_1	col_2	sdg26aprf_1	sdg26aprf_2	1052.46	941.644	1077.12	824.528	-0.0684966	0.751308
