# Supplementary material for: Characterization of an autonomous pathway complex that promotes flowering in Arabidopsis
Source: Nucleic Acids Res. 2022 Jun 29;50(13):7380–95. doi: 10.1093/nar/gkac551 (PMC9303297; doi:10.1093/nar/gkac551)
Supplement: gkac551_Supplemental_Files [file gkac551_supplemental_files.zip › Dataset 4.xlsx]

## Sheet: List of Dataset 4
Dataset 4. ChIP-seq levels of H3Ac, H3K4me2, H3K4me3, H3K36me3, and H3K27me3 of fld-regulated genes in the APC mutants and the WT.
Dataset 4-1. H3Ac ChIP-seq levels of genes with fld-upregulated H3Ac in the APC mutants and the WT.
Dataset 4-2. H3Ac ChIP-seq levels of genes with fld-downregulated H3Ac in the APC mutants and the WT.
Dataset 4-3. H3K4me2 ChIP-seq levels of genes with fld-upregulated H3K4me2 in the APC mutants and the WT.
Dataset 4-4. H3K4me2 ChIP-seq levels of genes with fld-downregulated H3K4me2 in the APC mutants and the WT.
Dataset 4-5. H3K4me3 ChIP-seq levels of genes with fld-upregulated H3K4me3 in the APC mutants and the WT.
Dataset 4-6. H3K4me3 ChIP-seq levels of genes with fld-downregulated H3K4me3 in the APC mutants and the WT.
Dataset 4-7. H3K27me3 ChIP-seq levels of genes with fld-upregulated H3K27me3 in the APC mutants and the WT.
Dataset 4-8. H3K27me3 ChIP-seq levels of genes with fld-downregulated H3K27me3 in the APC mutants and the WT.
Dataset 4-9. H3K36me3 ChIP-seq levels of genes with fld-upregulated H3K36me3 in the APC mutants and the WT.
Dataset 4-10. H3K36me3 ChIP-seq levels of genes with fld-downregulated H3K36me3 in the APC mutants and the WT.

## Sheet: H3Ac-fld-up
Dataset 4-1. H3Ac ChIP-seq levels of genes with fld-upregulated H3Ac in the APC mutants and the WT.
Chr	Start	End	Gene_id	Gene_name	RPKM_Col-0	RPKM_efl2/4	RPKM_fld	RPKM_ld	RPKM_sdg26/aprf1	log(efl2/4/Col-0)	log(fld/Col-0)	log(ld/Col-0)	log(sdg26/aprf1/Col-0)	P value (efl2/4/Col-0)_elf	P value (fld/Col-0)	P value (ld/Col-0)	P value (sdg26/aprf1/Col-0)
chr5	3178400	3179599	AT5G01675	.	10.2253	17.3949	18.3035	17.0029	14.1993	0.766527	0.839982	0.733643	0.473682	0.00271641	1.51632e-05	0.00560103	0.00327721
chr5	3178400	3179599	AT5G10140	FLC	10.2253	17.3949	18.3035	17.0029	14.1993	0.766527	0.839982	0.733643	0.473682	0.00271641	1.51632e-05	0.00560103	0.00327721
chr1	17463800	17464399	AT1G47550	SEC3A	9.14965	15.0203	15.727	14.642	10.203	0.71512	0.781454	0.678323	0.157206	0.013381	0.000267465	0.0326594	0.182028
chr5	17965000	17965399	AT5G44570	.	10.1579	19.6672	18.7713	9.73517	17.2502	0.953193	0.885926	-0.0613234	0.764011	0.0202672	0.00604498	0.737996	0.010253
chr1	6271600	6272399	AT1G05397	.	8.69807	13.6856	14.1632	11.565	10.999	0.653891	0.703384	0.410997	0.338598	0.0254139	0.000869055	0.196977	0.0402049
chr3	20853000	20853799	AT3G56210	.	8.9541	13.8295	13.7682	14.6456	13.1693	0.627128	0.62072	0.709845	0.556565	0.0570267	0.00642745	0.0454759	0.00818018
chr2	18434800	18436199	AT2G44710	.	8.42826	12.3593	14.1138	8.25133	11.8874	0.552286	0.743804	-0.0306081	0.496129	0.139331	0.00594417	0.74888	0.0305117
chr1	28515200	28515999	AT1G75945	.	7.02762	11.4597	18.7585	33.2163	15.4511	0.705464	1.41644	2.24078	1.1366	0.175764	0.00117994	2.05559e-05	0.00687656
chr3	11509400	11510199	AT3G05945	.	6.26912	9.2074	22.7731	32.9069	11.4241	0.554532	1.861	2.39206	0.865744	0.319321	7.48518e-05	1.28485e-05	0.0402893

## Sheet: H3Ac-fld-down
Dataset 4-2. H3Ac ChIP-seq levels of genes with fld-downregulated H3Ac in the APC mutants and the WT.
Chr	Start	End	Gene_id	Gene_name	RPKM_Col-0	RPKM_efl2/4	RPKM_fld	RPKM_ld	RPKM_sdg26/aprf1	log(efl2/4/Col-0)	log(fld/Col-0)	log(ld/Col-0)	log(sdg26/aprf1/Col-0)	P value (efl2/4/Col-0)_elf	P value (fld/Col-0)	P value (ld/Col-0)	P value (sdg26/aprf1/Col-0)
chr2	18809800	18810999	AT2G45660	SOC1	13.6277	8.16189	7.52842	8.85807	7.91822	-0.739567	-0.856123	-0.621477	-0.783295	0.00101442	0.00429691	0.00532949	0.0159695
chr2	7632400	7633599	AT2G06995	.	16.0501	11.6248	7.30286	21.8912	9.08071	-0.465371	-1.13605	0.447769	-0.821706	0.0402485	0.000415209	0.287348	0.0253845
chr5	14844800	14845599	AT5G37440	.	15.0244	11.8308	8.65182	12.3091	10.2112	-0.344754	-0.796232	-0.287583	-0.557149	0.0748423	0.00799418	0.0743613	0.128574
chr1	12596000	12597399	AT1G34460	CYCB1%3B5	12.0543	8.66672	5.27185	6.19171	7.00446	-0.47599	-1.19317	-0.961138	-0.783203	0.135258	0.00803514	0.00584084	0.150203
chr1	19963200	19964799	AT1G07887	.	29.6795	22.3083	8.13836	9.57171	16.1133	-0.411889	-1.86666	-1.63262	-0.881211	0.284869	0.000855078	0.00078142	0.196128
chr1	19963200	19964799	AT1G53480	MRD1	29.6795	22.3083	8.13836	9.57171	16.1133	-0.411889	-1.86666	-1.63262	-0.881211	0.284869	0.000855078	0.00078142	0.196128
chr1	19963200	19964799	AT1G53490	HEI10	29.6795	22.3083	8.13836	9.57171	16.1133	-0.411889	-1.86666	-1.63262	-0.881211	0.284869	0.000855078	0.00078142	0.196128
chr2	14906800	14907799	AT2G08735	.	23.9189	22.3407	10.349	13.4731	14.7782	-0.0984764	-1.20867	-0.828075	-0.694688	0.538283	0.00262864	0.00598244	0.163274

## Sheet: H3K4me2-fld-up
Dataset 4-3. H3K4me2 ChIP-seq levels of genes with fld-upregulated H3K4me2 in the APC mutants and the WT.
Chr	Start	End	Gene_id	Gene_name	RPKM_Col-0	RPKM_efl2/4	RPKM_fld	RPKM_ld	RPKM_sdg26/aprf1	log(efl2/4/Col-0)	log(fld/Col-0)	log(ld/Col-0)	log(sdg26/aprf1/Col-0)	P value (efl2/4/Col-0)_elf	P value (fld/Col-0)	P value (ld/Col-0)	P value (sdg26/aprf1/Col-0)
chr3	7085000	7085599	AT3G20310	ERF7	10.4291	17.4802	17.9253	14.7083	16.1739	0.745102	0.781375	0.496011	0.633048	3.72e-06	4.45e-09	1.73e-08	2.46e-06
chr1	6941600	6942199	AT1G05517	.	9.19786	14.7684	17.7813	13.7913	15.2245	0.683143	0.950991	0.584386	0.727025	0.000103321	1.46e-10	1.34e-08	1.05e-06
chr1	7174600	7176399	AT1G20690	.	8.36692	11.366	13.61	11.611	11.7355	0.441961	0.701898	0.472719	0.488115	0.000137518	4.77e-15	5.99e-16	4.87e-08
chr1	7174600	7176399	AT1G20691	.	8.36692	11.366	13.61	11.611	11.7355	0.441961	0.701898	0.472719	0.488115	0.000137518	4.77e-15	5.99e-16	4.87e-08
chr1	29422400	29423199	AT1G78210	.	8.28932	12.5352	13.5461	10.6106	11.6513	0.596655	0.708552	0.356183	0.491169	0.000161448	2.21e-08	5.08e-07	0.00011656
chr3	22173800	22175199	AT3G09335	.	8.48658	12.4783	13.0731	11.3611	11.5387	0.556171	0.62334	0.420844	0.443225	0.000248268	1.41e-07	7.47e-09	0.000162474
chr2	14892600	14894199	AT2G35380	PER20	7.75745	10.5128	12.9675	10.8337	9.9124	0.438489	0.741247	0.481877	0.353651	0.00406832	5.85e-10	3.14e-10	0.001552
chr4	688200	689799	AT4G01590	.	7.59599	9.75575	11.5373	9.99443	9.99474	0.361016	0.602991	0.395887	0.395931	0.0121479	2.04e-08	1.49e-09	0.000177644
chr3	9653600	9654799	AT3G26350	.	7.50326	9.65014	11.5914	10.0347	10.8766	0.363032	0.627468	0.419412	0.535636	0.0199222	3.95e-08	4.58e-09	3.88e-06
chr4	14982800	14983599	AT4G30760	.	8.96049	11.4763	13.6102	11.157	12.4322	0.357009	0.60304	0.316297	0.472438	0.0238944	1.72e-07	6.4e-07	5.37e-05
chr4	15100000	15100799	AT4G30993	.	8.61225	10.6173	13.4071	11.9078	11.2512	0.301961	0.63854	0.467444	0.385611	0.135546	1.54e-05	2.35e-06	0.00716839
chr1	1348600	1349199	AT1G04790	.	9.85945	12.0311	17.6842	15.2619	13.738	0.287195	0.842883	0.630354	0.478594	0.162631	1.1e-08	2.42e-09	0.00098537
chr1	1348600	1349199	AT1G04800	.	9.85945	12.0311	17.6842	15.2619	13.738	0.287195	0.842883	0.630354	0.478594	0.162631	1.1e-08	2.42e-09	0.00098537
chr3	16477600	16479399	AT3G45060	NRT2.6	5.78088	6.68172	11.4259	9.05174	7.98657	0.208928	0.982942	0.646905	0.466287	0.226604	1.02e-17	5.37e-15	2.29e-05
chr1	22994600	22995399	AT1G62240	.	11.7234	13.5472	19.4659	14.0011	16.6024	0.208605	0.731555	0.256145	0.502005	0.253342	6.15e-10	6.67e-06	1.89e-05
chr1	22994600	22995399	AT1G62250	.	11.7234	13.5472	19.4659	14.0011	16.6024	0.208605	0.731555	0.256145	0.502005	0.253342	6.15e-10	6.67e-06	1.89e-05
chr4	13191000	13191599	AT4G25980	PER43	9.25294	10.4953	13.9622	12.6799	12.0856	0.181765	0.593538	0.454563	0.385311	0.38342	2.44e-06	1.79e-08	0.00179616
chr4	13191000	13191599	AT4G25990	CIL	9.25294	10.4953	13.9622	12.6799	12.0856	0.181765	0.593538	0.454563	0.385311	0.38342	2.44e-06	1.79e-08	0.00179616

## Sheet: H3K4me2-fld-down
Dataset 4-4. H3K4me2 ChIP-seq levels of genes with fld-downregulated H3K4me2 in the APC mutants and the WT.
Chr	Start	End	Gene_id	Gene_name	RPKM_Col-0	RPKM_efl2/4	RPKM_fld	RPKM_ld	RPKM_sdg26/aprf1	log(efl2/4/Col-0)	log(fld/Col-0)	log(ld/Col-0)	log(sdg26/aprf1/Col-0)	P value (efl2/4/Col-0)_elf	P value (fld/Col-0)	P value (ld/Col-0)	P value (sdg26/aprf1/Col-0)
chr5	3178400	3179599	AT5G01675	.	24.211	17.93	12.9781	11.8247	17.4388	-0.433287	-0.89958	-1.03386	-0.47336	9.49e-06	2.28e-13	1.11e-09	0.00021388
chr5	3178400	3179599	AT5G10140	FLC	24.211	17.93	12.9781	11.8247	17.4388	-0.433287	-0.89958	-1.03386	-0.47336	9.49e-06	2.28e-13	1.11e-09	0.00021388
chr2	18809600	18810999	AT2G45660	SOC1	21.1168	17.1475	13.8233	11.9568	17.5987	-0.300396	-0.611287	-0.82056	-0.262922	0.00342103	1.39e-05	0.000204255	0.102854
chr1	8230200	8230799	AT1G23201	.	17.2562	15.0571	11.345	10.2421	11.9816	-0.19667	-0.605062	-0.752605	-0.526295	0.070905	0.000236511	0.00634692	0.000788651
chr5	10357800	10358399	AT5G28410	.	23.0183	17.8271	8.32494	7.52557	10.7661	-0.368713	-1.46727	-1.61291	-1.09628	0.0952794	9.03e-08	2.73e-06	5.11e-05
chr1	19515200	19515599	AT1G52400	BGLU18	19.4696	18.5039	12.9447	12.9753	16.1687	-0.0733926	-0.588858	-0.58545	-0.268019	0.469506	0.00374449	0.226576	0.24865
chr3	9828000	9828399	AT3G26740	CCL	20.084	19.2803	12.8132	10.7694	14.3109	-0.0589214	-0.648419	-0.899105	-0.488939	0.538072	0.00163408	0.00253493	0.015534
chr3	3229200	3232199	AT3G10390	FLD	19.111	19.453	8.38242	15.1836	17.5571	0.0255853	-1.18897	-0.331889	-0.122355	0.78499	5.1e-32	0.825228	0.565798
chr2	14907000	14907599	AT2G08735	.	14.7017	14.7595	9.37871	9.26041	9.64351	0.00566223	-0.648518	-0.666831	-0.608349	0.798983	0.00232906	0.14443	0.00297252

## Sheet: H3K4me3-fld-up
Dataset 4-5. H3K4me3 ChIP-seq levels of genes with fld-upregulated H3K4me3 in the APC mutants and the WT.
Chr	Start	End	Gene_id	Gene_name	RPKM_Col-0	RPKM_efl2/4	RPKM_fld	RPKM_ld	RPKM_sdg26/aprf1	log(efl2/4/Col-0)	log(fld/Col-0)	log(ld/Col-0)	log(sdg26/aprf1/Col-0)	P value (efl2/4/Col-0)_elf	P value (fld/Col-0)	P value (ld/Col-0)	P value (sdg26/aprf1/Col-0)
chr5	3178400	3179599	AT5G01675	.	12.6983	22.3407	25.3212	23.0919	16.2998	0.81504	0.995713	0.862752	0.360221	1.03e-09	6.6e-17	1.96e-14	0.00300137
chr5	3178400	3179599	AT5G10140	FLC	12.6983	22.3407	25.3212	23.0919	16.2998	0.81504	0.995713	0.862752	0.360221	1.03e-09	6.6e-17	1.96e-14	0.00300137
chr1	29766600	29768799	AT1G79120	.	11.8716	14.1488	20.0437	19.2175	15.4769	0.253168	0.755631	0.694905	0.382606	0.110379	6.51e-13	3.11e-12	0.000312679
chr1	24080600	24082799	AT1G64790	ILA	13.9812	15.117	22.3823	20.6578	15.3592	0.112681	0.678869	0.563194	0.135616	0.794756	2.47e-11	2.37e-09	0.167276
chr3	22446800	22447999	AT3G60740	TFCD	6.82591	8.10519	14.3305	12.8991	11.0286	0.247825	1.06999	0.918181	0.692162	0.418064	5.76e-08	1.25e-06	0.000446353
chr3	22446800	22447999	AT3G60730	PME36	6.82591	8.10519	14.3305	12.8991	11.0286	0.247825	1.06999	0.918181	0.692162	0.418064	5.76e-08	1.25e-06	0.000446353
chr1	15650200	15650999	AT1G41880	RPL35AB	7.89018	11.9969	15.0628	14.7577	12.6112	0.604531	0.932863	0.903333	0.676571	0.00389009	2.58e-07	1.73e-07	0.000201723
chr1	23791600	23792799	AT1G64100	.	9.64004	11.1571	15.4263	13.8839	12.8553	0.210855	0.678278	0.526306	0.415247	0.420727	1.32e-05	0.000288235	0.00866493
chr1	6271600	6272399	AT1G05397	.	13.6777	17.6238	21.1791	16.2181	20.4344	0.365697	0.630816	0.245778	0.57917	0.0700079	2.49e-05	0.050651	0.000128808
chr3	16158400	16158999	AT3G44570	.	6.14326	2.96946	15.3201	14.6694	14.8764	-1.0488	1.31835	1.25573	1.27595	0.00213586	3.26e-05	4.21e-05	7.08e-05
chr5	1876000	1876799	AT5G06190	.	8.75401	13.3298	14.0802	13.2055	11.9027	0.606641	0.68565	0.593124	0.443276	0.00522821	0.000219191	0.000646928	0.0161286
chr3	18091400	18092399	AT3G48780	LCB2B	8.78718	10.472	13.2681	11.9441	10.4808	0.253069	0.59449	0.442823	0.254274	0.378756	0.000505527	0.00514358	0.150235
chr5	22036400	22037799	AT5G54260	MRE11	7.60283	8.43719	11.5955	11.7803	9.3006	0.150226	0.608959	0.631765	0.290787	0.709293	0.000568128	0.000192311	0.10976

## Sheet: H3K4me3-fld-down
Dataset 4-6. H3K4me3 ChIP-seq levels of genes with fld-downregulated H3K4me3 in the APC mutants and the WT.
Chr	Start	End	Gene_id	Gene_name	RPKM_Col-0	RPKM_efl2/4	RPKM_fld	RPKM_ld	RPKM_sdg26/aprf1	log(efl2/4/Col-0)	log(fld/Col-0)	log(ld/Col-0)	log(sdg26/aprf1/Col-0)	P value (efl2/4/Col-0)_elf	P value (fld/Col-0)	P value (ld/Col-0)	P value (sdg26/aprf1/Col-0)
chr2	7632400	7633599	AT2G06995	.	13.2754	12.6701	6.82129	14.4072	7.03623	-0.0673261	-0.960639	0.118034	-0.915882	0.342295	3.93e-08	0.328213	1.29e-07
chr2	18809800	18810999	AT2G45660	SOC1	18.6431	9.69926	9.21183	8.79946	13.482	-0.942693	-1.01708	-1.08315	-0.467605	3.05e-08	6.31e-08	2.2e-08	0.0145745
chr2	14906800	14907799	AT2G08735	.	19.9085	28.5441	8.7018	8.57031	12.3516	0.519809	-1.194	-1.21597	-0.688692	0.0681194	1.56e-05	1.67e-05	0.0145004
chr1	19963200	19965399	AT1G07887	.	24.0493	35.6272	11.5576	12.5801	12.207	0.566983	-1.05715	-0.934851	-0.978285	0.0583607	0.00033751	0.00249306	0.000865571
chr1	19963200	19965399	AT1G53480	MRD1	24.0493	35.6272	11.5576	12.5801	12.207	0.566983	-1.05715	-0.934851	-0.978285	0.0583607	0.00033751	0.00249306	0.000865571
chr1	19963200	19965399	AT1G53490	HEI10	24.0493	35.6272	11.5576	12.5801	12.207	0.566983	-1.05715	-0.934851	-0.978285	0.0583607	0.00033751	0.00249306	0.000865571
chr1	25343600	25345599	AT1G67630	POLA2	11.9708	16.4855	6.64404	8.20608	7.27172	0.461679	-0.849388	-0.544756	-0.719151	0.0765265	0.000651473	0.046237	0.00409961
chr1	12596000	12597399	AT1G34460	CYCB1;5	12.943	16.3687	7.14358	7.01141	7.27323	0.338771	-0.857452	-0.884395	-0.831503	0.245363	0.00116783	0.00132147	0.00157619

## Sheet: H3K27me3-fld-up
Dataset 4-7. H3K27me3 ChIP-seq levels of genes with fld-upregulated H3K27me3 in the APC mutants and the WT.
Chr	Start	End	Gene_id	Gene_name	RPKM_Col-0	RPKM_efl2/4	RPKM_fld	RPKM_ld	RPKM_sdg26/aprf1	log(efl2/4/Col-0)	log(fld/Col-0)	log(ld/Col-0)	log(sdg26/aprf1/Col-0)	P value (efl2/4/Col-0)_elf	P value (fld/Col-0)	P value (ld/Col-0)	P value (sdg26/aprf1/Col-0)
chr1	12594600	12601399	AT1G34460	CYCB1;5	4.61618	5.22231	21.2401	18.5255	24.1518	0.17799	2.20202	2.00474	2.38736	0.483584	1.58e-46	3.99e-44	7.97e-47
chr1	12592000	12593999	AT1G34440	.	3.54716	4.2047	10.8565	11.1419	11.4979	0.24534	1.61382	1.65127	1.69664	0.588685	2.21e-09	1.01e-10	1e-08
chr1	12601800	12603599	AT1G34460	CYCB1;5	3.46497	4.08066	10.9747	9.15609	11.3325	0.235958	1.66326	1.40189	1.70956	0.647889	8.19e-07	3.38e-06	3.83e-06
chr5	2689600	2691199	AT5G08360	.	7.74534	10.5498	12.6197	10.8072	12.4204	0.445817	0.704279	0.480593	0.681312	0.230709	0.000664165	0.00206339	0.0069789

## Sheet: H3K27me3-fld-down
Dataset 4-8. H3K27me3 ChIP-seq levels of genes with fld-downregulated H3K27me3 in the APC mutants and the WT.
Chr	Start	End	Gene_id	Gene_name	RPKM_Col-0	RPKM_efl2/4	RPKM_fld	RPKM_ld	RPKM_sdg26/aprf1	log(efl2/4/Col-0)	log(fld/Col-0)	log(ld/Col-0)	log(sdg26/aprf1/Col-0)	P value (efl2/4/Col-0)_elf	P value (fld/Col-0)	P value (ld/Col-0)	P value (sdg26/aprf1/Col-0)
chr5	3173200	3181399	AT5G01675	.	39.7419	20.7228	8.3522	9.23483	23.8986	-0.939441	-2.25043	-2.1055	-0.733733	2.74e-13	1.13e-41	7.93e-32	1.77e-05
chr5	3173200	3181399	AT5G10140	FLC	39.7419	20.7228	8.3522	9.23483	23.8986	-0.939441	-2.25043	-2.1055	-0.733733	2.74e-13	1.13e-41	7.93e-32	1.77e-05
chr3	8220800	8224799	AT3G23100	XRCC4	13.1317	7.25012	5.88791	6.6471	7.81403	-0.856974	-1.15722	-0.982254	-0.748913	0.000448781	0.00252451	0.0697385	0.0224612
chr3	8220800	8224799	AT3G23110	AtRLP37	13.1317	7.25012	5.88791	6.6471	7.81403	-0.856974	-1.15722	-0.982254	-0.748913	0.000448781	0.00252451	0.0697385	0.0224612
chr2	882800	884199	AT2G03020	.	24.6417	22.4303	13.0177	11.3321	17.8578	-0.135658	-0.920624	-1.12069	-0.464553	0.336484	0.00626375	0.00160422	0.1132
chr3	10838000	10840799	AT3G28840	.	39.3327	36.9358	24.2423	20.1932	29.5126	-0.0907086	-0.698204	-0.961862	-0.414398	0.290874	0.00726555	0.000346061	0.0513482
chr4	7669600	7673199	AT4G13210	.	22.4928	21.8988	14.1496	13.4953	18.4532	-0.0386131	-0.668705	-0.737003	-0.285589	0.385721	0.00749465	0.028938	0.269269
chr5	19001400	19004599	AT5G46830	BHLH28	24.4825	26.2455	15.5354	13.8259	20.0961	0.100314	-0.656191	-0.824383	-0.284841	0.774253	0.00830435	0.00315722	0.270763
chr5	7025600	7026799	AT5G20740	.	34.9022	30.5205	20.3926	15.9993	26.2075	-0.193539	-0.77527	-1.12531	-0.41334	0.126902	0.00883037	0.000100417	0.0978168
chr2	19346200	19348599	AT2G47115	.	27.0691	27.027	17.0711	16.3725	23.0012	-0.00224208	-0.665094	-0.725373	-0.234938	0.613393	0.00900174	0.0321667	0.450983
chr2	19346200	19348599	AT2G47120	.	27.0691	27.027	17.0711	16.3725	23.0012	-0.00224208	-0.665094	-0.725373	-0.234938	0.613393	0.00900174	0.0321667	0.450983
chr3	10059200	10062799	AT3G27250	.	26.0321	22.9416	16.7471	13.5787	21.9357	-0.182324	-0.636381	-0.938946	-0.247012	0.0366445	0.00941216	0.000115466	0.397861
chr4	865200	869599	AT4G01985	.	62.4046	56.5926	37.5245	31.8111	47.1001	-0.141037	-0.733819	-0.972123	-0.405923	0.19395	0.00956707	0.000959581	0.0776948
chr3	11398600	11400599	AT3G29590	5MAT	30.6209	29.503	18.9763	17.1722	23.6675	-0.0536566	-0.690323	-0.834444	-0.371609	0.372986	0.00964409	0.00389541	0.0822911

## Sheet: H3K36me3-fld-up
Dataset 4-9. H3K36me3 ChIP-seq levels of genes with fld-upregulated H3K36me3 in the APC mutants and the WT.
Chr	Start	End	Gene_id	Gene_name	RPKM_Col-0	RPKM_efl2/4	RPKM_fld	RPKM_ld	RPKM_sdg26/aprf1	log(efl2/4/Col-0)	log(fld/Col-0)	log(ld/Col-0)	log(sdg26/aprf1/Col-0)	P value (efl2/4/Col-0)_elf	P value (fld/Col-0)	P value (ld/Col-0)	P value (sdg26/aprf1/Col-0)
chr5	3176200	3179599	AT5G01675	.	5.8041	12.3864	16.7497	14.5581	8.83115	1.09362	1.52899	1.32668	0.605529	5.41e-08	2.88e-13	1.25e-10	0.000727294
chr5	3176200	3179599	AT5G10140	FLC	5.8041	12.3864	16.7497	14.5581	8.83115	1.09362	1.52899	1.32668	0.605529	5.41e-08	2.88e-13	1.25e-10	0.000727294
chr1	29767000	29768799	AT1G79120	.	9.5509	12.4254	16.7373	16.4352	12.712	0.379589	0.809362	0.783083	0.412477	0.0131428	2.12e-06	2.97e-06	0.00254137
chr2	18189400	18190399	AT2G43920	HOL2	4.9674	8.13651	11.1174	10.3273	8.30475	0.71192	1.16226	1.0559	0.741446	0.00283093	3.51e-06	1.96e-05	0.00078841
chr2	388000	390399	AT2G01860	EMB975	13.5299	17.4176	21.397	20.7105	17.2629	0.364395	0.661256	0.614211	0.351527	0.00476981	5.56e-06	1.63e-05	0.0016833
chr2	388000	390399	AT2G01870	.	13.5299	17.4176	21.397	20.7105	17.2629	0.364395	0.661256	0.614211	0.351527	0.00476981	5.56e-06	1.63e-05	0.0016833
chr2	2900600	2901799	AT2G06990	HEN2	6.86426	10.2704	13.5268	11.6172	8.98313	0.581313	0.978642	0.759085	0.388114	0.00481448	1.09e-05	0.000501943	0.0246793
chr5	1866800	1868399	AT5G06165	.	12.711	17.719	20.1784	18.5289	15.1837	0.479218	0.666729	0.543696	0.25644	0.00200538	7.67e-05	0.000869447	0.0329447
chr4	8459400	8461799	AT4G06265	.	11.158	14.1605	17.071	15.2218	12.4375	0.343802	0.613472	0.448066	0.156625	0.0140441	0.000107378	0.00328726	0.0914434
chr1	29910800	29911999	AT1G79520	.	18.2799	26.1984	30.092	26.6735	22.5581	0.519219	0.719119	0.54515	0.303385	0.00300776	0.000153538	0.00313208	0.0298222
chr1	21742000	21743999	AT1G58590	.	10.5053	14.628	16.0467	11.7771	10.0563	0.477611	0.611153	0.164871	-0.0630225	0.00215041	0.000296611	0.271757	0.794145
chr3	4136400	4137999	AT3G12965	.	12.5845	18.0821	19.3453	17.8357	17.1752	0.522919	0.620339	0.503126	0.448684	0.00104906	0.000306074	0.00248997	0.00143586
chr1	6271000	6272399	AT1G05397	.	6.11742	8.90473	11.3744	10.2163	11.3772	0.541648	0.894795	0.739878	0.895149	0.0205077	0.000339116	0.00253845	7e-05
chr5	17522400	17523599	AT5G43620	PCFS5	8.97338	12.8103	15.0738	14.4385	13.0162	0.513576	0.74832	0.686195	0.536581	0.00908999	0.000459113	0.00111246	0.00269632
chr3	5829800	5830599	AT3G03435	.	12.6486	19.3141	21.5345	17.8117	16.088	0.610675	0.767677	0.493846	0.347005	0.00334476	0.000560624	0.0214516	0.0423186
chr5	8668400	8669599	AT5G25130	CYP71B12	7.84382	11.0167	13.644	12.7559	11.3122	0.490067	0.798639	0.701539	0.528249	0.0259281	0.000764895	0.00246677	0.008292
chr1	7814600	7815599	AT1G22140	.	12.4805	17.864	20.5677	18.6409	16.4139	0.517382	0.720709	0.578797	0.39525	0.00916925	0.000827364	0.00590446	0.0200934
chr1	18627800	18628399	AT1G50290	.	10.3518	16.3326	19.0933	17.5165	14.3742	0.657874	0.883188	0.75884	0.473602	0.00957216	0.00114648	0.00460057	0.0302057
chr4	7537000	7537999	AT4G12850	.	13.2765	17.8794	21.7683	19.6927	17.8827	0.429427	0.713352	0.568787	0.42969	0.0309807	0.00122995	0.00823438	0.0154843
chr1	6697000	6698599	AT1G19380	.	7.863	12.0718	12.618	11.655	10.8696	0.618494	0.682336	0.567795	0.467149	0.00294506	0.00208339	0.00871665	0.0100607
chr1	22603200	22604599	AT1G61280	.	9.73409	12.0936	14.6559	13.84	14.5106	0.313124	0.590362	0.507723	0.57599	0.0638441	0.0023164	0.00724496	0.00050693
chr5	1599400	1601199	AT5G05400	.	7.29289	11.0464	11.0283	11.1378	11.3113	0.599013	0.596642	0.610896	0.633196	0.00122523	0.00242248	0.00156772	0.000205512
chr1	18549200	18549999	AT1G50055	TAS1B	11.6365	14.4276	19.8477	16.905	13.6154	0.310176	0.770317	0.538793	0.226585	0.157478	0.00277094	0.0303396	0.181606
chr5	3343200	3343999	AT5G01775	.	12.9687	18.2625	21.3771	20.4241	19.1134	0.493852	0.72103	0.655236	0.559546	0.03021	0.00376385	0.00755234	0.00763999
chr1	21052200	21053199	AT1G08103	.	13.0346	18.2489	19.8659	18.3721	15.7657	0.485458	0.607944	0.495167	0.274439	0.0159231	0.00534378	0.0189975	0.0858451
chr5	3174800	3175799	AT5G01675	.	6.33458	9.46761	11.8282	9.97975	7.16601	0.579752	0.900905	0.655755	0.177922	0.061026	0.00609803	0.039406	0.414766
chr5	3174800	3175799	AT5G10140	FLC	6.33458	9.46761	11.8282	9.97975	7.16601	0.579752	0.900905	0.655755	0.177922	0.061026	0.00609803	0.039406	0.414766
chr3	23181600	23182199	AT3G09855	.	9.7514	15.425	16.3323	13.158	12.656	0.66159	0.744045	0.43226	0.376137	0.00955045	0.00612779	0.0952973	0.0780688
chr5	17731800	17732799	AT5G44060	.	7.72593	13.1435	12.786	11.2576	12.1919	0.766565	0.726789	0.543117	0.658139	0.00341601	0.00826489	0.0397912	0.00599772
chr5	17731800	17732799	AT5G44063	.	7.72593	13.1435	12.786	11.2576	12.1919	0.766565	0.726789	0.543117	0.658139	0.00341601	0.00826489	0.0397912	0.00599772
chr5	25980200	25980799	AT5G09295	.	9.2455	12.3782	13.968	12.3651	13.116	0.420974	0.595303	0.419451	0.504501	0.0427941	0.00919541	0.0564068	0.00845186

[truncated: 1 more sheets: H3K36me3-fld-down]
