# Supplementary material for: Characterization of an autonomous pathway complex that promotes flowering in Arabidopsis
Source: Nucleic Acids Res. 2022 Jun 29;50(13):7380–95. doi: 10.1093/nar/gkac551 (PMC9303297; doi:10.1093/nar/gkac551)
Supplement: gkac551_Supplemental_Files [file gkac551_supplemental_files.zip › Dataset 5.xlsx]

## Sheet: Sheet1
Dataset 5. Full list of DNA oligonucleotides used in the study.
Pimers for plant expression constructs
SDG26-inf-F	CATGATTACGAATTCgattccctgaacagtcaaatg	SDG26-Flag
SDG26-inf-R	GACTCTAGAGGATCCTTTGGCTTCCAAGAGTTTAAT
SDG26-KpnI-F:	CGGGGTACCgattccctgaacagtcaaatg	SDG26-HA
SDG26-SalI-R:	ACGCGTCGACTTTGGCTTCCAAGAGTTTAAT
LD-KpnI-F:	CGGGGTACCacagacaacaagagagcaaacattc	LD-Flag and LD-HA
LD-SalI-R:	ACGCGTCGACACGCCATCTTTTGTTTTGGTTCCA
FLD-KpnI-F:	CGGGGTACCgtgcaatatggaagtcaataagCG	FLD-HA
FLD-SalI-R:	ACGCGTCGACTTGTTCAATCTTTTTCATCGTCTC
FLD-inf-F	CATGATTACGAATTCgtgcaatatggaagtcaataagCG	FLD-Flag
FLD-inf-R	GACTCTAGAGGATCCTTGTTCAATCTTTTTCATCGTCTC
APRF1-inf-F:	CATGATTACGAATTCGAAGGATCGAAATTCCCCCGAGTCAG	APRF1-Flag
APRF1-inf-R:	GACTCTAGAGGATCCCTGTTGTTGATCGGTAGGAGGATCG
EFL2-inf-F	CATGATTACGAATTCaacactgatttaatcaaggaatag	EFL2-FLAG
EFL2-inf-R	GACTCTAGAGGATCCCCCGGATCTAAATCTCTTCTGGTTG
EFL4-inf-F	CATGATTACGAATTCacaaatgagtatagagaaagaatg	EFL4-FLAG
EFL4-inf-R	GACTCTAGAGGATCCACCGGATCTAAATCTCTTCTGGTT
1305-SDG26-T-F	CATGATTACGAATTCagagaatcttcaagattccctgaacag	SDG26-Truncated
1305-SDG26-T-R	GACTCTAGAGGATCCGGTTTTAACAGTCTCCGTGACGAC
Primers for yeast two-hybrid
LD-AD/BD-inf-F	GAGGCCAGTGAATTC ATGGACGCGTTCAAGGAGGAGATA
LD-AD/BD-inf-R	GAGCTCGATGGATCC TTAACGCCATCTTTTGTTTTGGTTC
LD-1-AD/BD-inf-R	GAGCTCGATGGATCC AATAAGTGCCACTGTTTCACC
LD-2-AD/BD-inf-R	GAGCTCGATGGATCC ATCTTCAGGATTGCTACTATC
LD-3-AD/BD-inf-R	GAGCTCGATGGATCC GACGGGCTGAACAGTCGAGAG
LD-4-AD/BD-inf-F	GAGGCCAGTGAATTC CCACCTGAAGATATTCCACCT
LD-5-AD/BD-inf-F	GAGGCCAGTGAATTC CCTGAAGATATTCTTAGTCTCT
LD-6-AD/BD-inf-F	GAGGCCAGTGAATTC GTCAATGGATTTTCAACTATT
LD-7-AD/BD-inf-F	GGAGGCCAGTGAATTC GGAAAGCGGCCAAGAGACTT
LD-7-AD/BD-inf-R	CGAGCTCGATGGATCA CCTCACTCTTGTCTTTTGAGT
LD-8-AD/BD-inf-F	GGAGGCCAGTGAATTC TTAAGTCAAGCTGCTAGTGAAG
LD-8-AD/BD-inf-R	CGAGCTCGATGGATCA AAATAACTTGGTCCACCTTGA
FLD-AD/BD-inf-F	GAGGCCAGTGAATTC ATGGTCTCATTCTCCGCACCAAAGA
FLD-AD/BD-inf-R	GAGCTCGATGGATCC TCATTGTTCAATCTTTTTCATCGTC
FLD-1-AD/BD-inf-R	GAGCTCGATGGATCC AACTATAATCACACTAGACTTG
FLD-2-AD/BD-inf-R	GAGCTCGATGGATCC ACTTGCCTTGTCTAGAAGCTGG
FLD-3-AD/BD-inf-R	GAGCTCGATGGATCC AACCGGTGCGTAGCTATAGAAC
FLD-4-AD/BD-inf-F	GAGGCCAGTGAATTC GGTGCTGGTTTATCTGGGTT
FLD-5-AD/BD-inf-F	GAGGCCAGTGAATTC GCAAGTAAACTTAGGCAGTTGA
FLD-6-AD/BD-inf-F	GAGGCCAGTGAATTC GCTGGTGGTGCTCTCTTGAT
FLD-7-AD/BD-inf-F	GGAGGCCAGTGAATTC TTATCTGGGTTGGCTGCAGC
FLD-7-AD/BD-inf-R	CGAGCTCGATGGATCA CATGTTTGCAGCTTCTCGCA
FLD-8-AD/BD-inf-infu-F	GGAGGCCAGTGAATTC AAAAGAATCGATAGGAACCCA
FLD-8-AD/BD-inf-R	CGAGCTCGATGGATCA TTGTTCAATCTTTTTCATCGT
SDG26-AD/BD-inf-F	GAGGCCAGTGAATTC ATGCAATTTTCTTGTGATCCTGAT
SDG26-AD/BD-inf-R	GAGCTCGATGGATCC TCATTTGGCTTCCAAGAGTTTAATA
ELF4-AD/BD-inf-F	GGAGGCCAGTGAATTC ATGAAGAGGAACGGCGAGA
ELF4-AD/BD-inf-R	CGAGCTCGATGGATCA TTAAGCTCTAGTTCCGGCAG
EFL1-AD/BD-inf-F	GGAGGCCAGTGAATTC ATGGAAGCATCGAGAAATCG
EFL1-AD/BD-inf-R	CGAGCTCGATGGATCA TTAAGAACCGGTGGTGGTAGT
EFL3-AD/BD-inf-F	GGAGGCCAGTGAATTC ATGGAGGGAGACACAATATC
EFL3-AD/BD-inf-R	CGAGCTCGATGGATCA TTAAGCAGGCCTGATTCTTC
EFL2-AD/BD-inf-F	GGAGGCCAGTGAATTC ATGGAATCAAGAATGGAAGGAG
EFL2-AD/BD-inf-R	CGAGCTCGATGGATCA CCCGGATCTAAATCTCTTCTGG
EFL4-AD/BD-inf-F	GGAGGCCAGTGAATTC ATGGAAGGAGATGTGTTGTCAG
EFL4-AD/BD-inf-R	CGAGCTCGATGGATCA ACCGGATCTAAATCTCTTCTGG
APRF1-AD/BD-inf-F	GGAGGCCAGTGAATTC ATGTCGTTGACGGAGCTAGACGAC
APRF1-AD/BD-inf-R	CGAGCTCGATGGATCA CTGTTGTTGATCGGTAGGAGGATCG
Primers for pull down
GST-EFL2-F	GTTCTGTTCCAGGGGCCCATGGAATCAAGAATGGAAGGAG
GST-EFL2-R	GAGGCAGATCGTCAGTCACCCGGATCTAAATCTCTTCTGG
GST-EFL4-F	GTTCTGTTCCAGGGGCCCATGGAAGGAGATGTGTTGTCAG
GST-EFL4-R	GAGGCAGATCGTCAGTCAACCGGATCTAAATCTCTTCTGG
GST-FLD-F	GTTCTGTTCCAGGGGCCCATGGTCTCATTCTCCGCACC
GST-FLD-R	GAGGCAGATCGTCAGTCATCATTGTTCAATCTTTTTCATCGTCTCA
GST-SDG26-320-F	GTTCTGTTCCAGGGGCCCATGGAAACATCTGAAGACATGAAGCTG
GST-SDG26-R	GAGGCAGATCGTCAGTCATCATTTGGCTTCCAAGAGTTTAATATGG
424pTDH-SalI-LD-F	taaacaaacaaaGTCGACATGGACGCGTTCAAGGAGGAGA
424pTDH-SalI-ELF4L2-F	taaacaaacaaaGTCGACATGGAATCAAGAATGGAAGGAGAT
424pTDH-SalI-ELF4L4-F	taaacaaacaaaGTCGACATGGAAGGAGATGTGTTGTCAG
LD-R	CATGGTCTTTGTAGTCACGCCATCTTTTGTTTTGG
Flag-F	CCAAAACAAAAGATGGCGTGACTACAAAGACCATG
424pTDH-NOTI-3xFlag-R	gtaaattcacGCGGCCGCTCACTTATCGTCATCGTCCTTG
423-MYC-APRF1-F	taaacaaacaaaGTCGACATGGAGGAGCAGAAGCTGAT
423-MYC-APRF1-R	gtaaattcacGCGGCCGCTCACTGTTGTTGATCGGTAGGAG
Primers for RT-PCR, ChIP-PCR, and EMSA
FLC-qPCR-F	GAA CAA AAG TAG CCG ACA AGT CAC
FLC-qPCR-R	AAG GAT CTT GAC CAG GTT ATC GC
FT-qPCR-F	ATG GCC AAA GAG AGG TGA CTA ATG
FT-qPCR-R	TAT TCT CGG AGG TGA GGG TTG C
SOC1-qPCR-F	CAG CTC CAA TAT GCA AGA TAC CA
SOC1-qPCR-R	CTC CCA AGA GTT TAC GTT TAG AAG
ACT2-F	GAGAGATTCAGATGCCCAGAAGTC
ACT2-R	TGGATTCCAGCAGCTTCCA
FLC-ChIP-F1	caaaccagttttaggtttcgatatgt
FLC-ChIP-R1	cgttgtgttttgaagacaagattgc
FLC-ChIP-EMSA-F2	ATGGGAAGAAAAAAACTAGAAATCAAGC
FLC-ChIP-EMSA-R2	TTATCGCCGGAGGAGAAGCTGT
FLC-ChIP-EMSA-F3	ggaagaacaatgtcgtgaagaag
FLC-ChIP-EMSA-R3	aagaaacaatcaaagatggcttgaaa
FLC-ChIP-EMSA-F4	ggaacctcacagtttctataaacga
FLC-ChIP-EMSA-R4	atgtggcggtaaccagataacc
FLC-ChIP-F5	CAACTGGAGGAACACCTTGAGA
FLC-ChIP-R5	ttggtagcaaatatctgacCTTTTCTTT
FLC-ChIP-F6	cttaaatcggcggttgaaatcaaa
FLC-ChIP-R6	ccgtctacttaagtatcacacacaa
FLC-ChIP-F7	tagatcaacagttccagacgc
FLC-ChIP-R7	atagagtgatgaaattgctggtt
FLC-5'-UTR-F	ttgcatcactctcgtttaccccc
FLC-5'-UTR-R	ggcttctctccgagagggcttt
Primers for gene editing
ELF4L2-sgRNA1-oligo1	GATTGGAGATGTGTATTCTGGATT
ELF4L2-sgRNA1-oligo2	AAACAATCCAGAATACACATCTCC
ELF4L4-sgRNA1-oligo1	GATTGGAGATGTGTTGTCAGGATT
ELF4L4-sgRNA1-oligo2	AAACAATCCTGACAACACATCTCC
Primers for genotying
SALK_003039-LP	GATTGATTGGCATGTACCACC	ld
SALK_003039-RP	TCTGTGTGAGCCAATGTGATC
SALK_075401-LP	TTCTCTCAGGTCAAGAGCCTG	fld
SALK_075401-RP	GTGGAGATCACTGCTTTCTGC
SALK_013895-LP	CTTTCTCGCAAGATCCATGAC	sdg26
SALK_013895-RP	TTTACATGCTTTGCCGGTTAC
SALK_003346-LP	TCTTCCATAGAAGGAAGCGAC	flc
SALK_003346-RP	TCTGGTTATCGATTGCGATTC
LBb1.3	ATTTTGCCGATTTCGGAAC
WiscDsLox489-492K11-LP	GTTTTTCGAGCAAAGGGAAAG	aprf1-9
WiscDsLox489-492K11-RP	ACAGGGTACACCCATAGAGGC
P745	AACGTCCGCAATGTGTTATTAAGTTGTC
ELF4L4-A-ApoI-F	agggtcaggtcaacgcatagag	efl4
ELF4L4-R	TACTAACCGGATCTAAATCTCTTC
ELF4L2-Mut-F	AGGAGATGTGTATTCTGGAT	efl2
ELF4L2-R	TTACCCGGATCTAAATCTCTTCTG
